# Supplementary material for: Synthetic mismatches enable specific CRISPR-Cas12a-based detection of genome-wide SNVs tracked by ARTEMIS
Source: Cell Rep Methods. 2024 Dec 6;4(12):100912. doi: 10.1016/j.crmeth.2024.100912 (PMC11704620; doi:10.1016/j.crmeth.2024.100912)
Supplement: Data S1. Overview of all cancer-associated SNV hits found by ARTEMIS, related to Figure 1 [file mmc2.xlsx]

## Sheet: clinvar_20210731.pathogenic.snp
Chromosome	genome position	SNP ID	ref allele	alt allele	Gene name	Frequency	SNP position	Strand	ref target sequence	al target sequence	disease	all information
chr1	17027844	rs876658451	G	A	SDHB:6390	.	PAM+5	+	TTTGTACTATGCATAGAAGTTGCTC	TTTGTACTGTGCATAGAAGTTGCTC	Hereditary_cancer-predisposing_syndrome|Hereditary_Paraganglioma-Pheochromocytoma_Syndromes	ALLELEID=232179;CLNDISDB=MONDO:MONDO:0015356,MedGen:C0027672,Orphanet:ORPHA140162,SNOMED_CT:699346009|MONDO:MONDO:0017366,MedGen:C1708353,Orphanet:ORPHA29072;CLNDN=Hereditary_cancer-predisposing_syndrome|Hereditary_Paraganglioma-Pheochromocytoma_Syndromes;CLNHGVS=NC_000001.11:g.17027844G>A;CLNREVSTAT=criteria_provided,_single_submitter;CLNSIG=Pathogenic;CLNVC=single_nucleotide_variant;CLNVCSO=SO:…
chr1	17028738	rs1064794270	T	C	SDHB:6390	.	PAM+1	-	TTTCGGGCATCTGTGGCTCTTGTGC	TTTCAGGCATCTGTGGCTCTTGTGC	Pheochromocytoma|Gastrointestinal_stromal_tumor|Paragangliomas_4|Hereditary_cancer-predisposing_syndrome|not_provided	ALLELEID=404981;CLNDISDB=Human_Phenotype_Ontology:HP:0002666,MONDO:MONDO:0008233,MedGen:C0031511,OMIM:171300|Human_Phenotype_Ontology:HP:0100723,MONDO:MONDO:0011719,MeSH:D046152,MedGen:C0238198,OMIM:606764,Orphanet:ORPHA44890|MONDO:MONDO:0007273,MedGen:C1861848,OMIM:115310|MONDO:MONDO:0015356,MedGen:C0027672,Orphanet:ORPHA140162,SNOMED_CT:699346009|MedGen:CN517202;CLNDN=Pheochromocytoma|Gastroint…
chr1	85270792	rs121918314	G	A	BCL10:8915	.	PAM+5	-	TTTCTTGTTGAACATCAAGTAGAAA	TTTCTTGTCGAACATCAAGTAGAAA	Male_germ_cell_tumor,_somatic	ALLELEID=21305;CLNDISDB=MedGen:C3276200;CLNDN=Male_germ_cell_tumor,_somatic;CLNHGVS=NC_000001.11:g.85270792G>A;CLNREVSTAT=no_assertion_criteria_provided;CLNSIG=Pathogenic;CLNVC=single_nucleotide_variant;CLNVCSO=SO:0001483;CLNVI=OMIM_Allelic_Variant:603517.0017;GENEINFO=BCL10:8915;MC=SO:0001587|nonsense;ORIGIN=2;RS=121918314;SNP_position=PAM+5;CRISPR_ref_target_sequence=TTTCTTGTCGAACATCAAGTAGAAA;C…
chr1	85270792	rs121918314	G	C	BCL10:8915	.	PAM+5	-	TTTCTTGTGGAACATCAAGTAGAAA	TTTCTTGTCGAACATCAAGTAGAAA	Male_germ_cell_tumor,_somatic	ALLELEID=21304;CLNDISDB=MedGen:C3276200;CLNDN=Male_germ_cell_tumor,_somatic;CLNHGVS=NC_000001.11:g.85270792G>C;CLNREVSTAT=no_assertion_criteria_provided;CLNSIG=Pathogenic;CLNVC=single_nucleotide_variant;CLNVCSO=SO:0001483;CLNVI=OMIM_Allelic_Variant:603517.0016|UniProtKB_(protein):O95999#VAR_013214;GENEINFO=BCL10:8915;MC=SO:0001583|missense_variant;ORIGIN=2;RS=121918314;SNP_position=PAM+5;CRISPR_r…
chr1	193122332	rs587776558	G	A	CDC73:79577	.	PAM+4	+	TTTGGGGATAAGTCCGGCATGGCTG	TTTGGGGGTAAGTCCGGCATGGCTG	Parathyroid_carcinoma|Hyperparathyroidism_1|Parathyroid_adenoma,_somatic|not_provided	ALLELEID=18315;CLNDISDB=Human_Phenotype_Ontology:HP:0006780,MONDO:MONDO:0012004,MedGen:C0687150,OMIM:608266,Orphanet:ORPHA143,SNOMED_CT:255037004|MONDO:MONDO:0007767,MedGen:C1840402,OMIM:145000|MedGen:C2675664|MedGen:CN517202;CLNDN=Parathyroid_carcinoma|Hyperparathyroidism_1|Parathyroid_adenoma,_somatic|not_provided;CLNHGVS=NC_000001.11:g.193122332G>A;CLNREVSTAT=criteria_provided,_multiple_submit…
chr1	193125206	rs886041158	C	T	CDC73:79577	.	PAM+5	+	TTTATGTCTGACGTGCAGCTGTAAG	TTTATGTCCGACGTGCAGCTGTAAG	Parathyroid_carcinoma|not_provided	ALLELEID=263993;CLNDISDB=Human_Phenotype_Ontology:HP:0006780,MONDO:MONDO:0012004,MedGen:C0687150,OMIM:608266,Orphanet:ORPHA143,SNOMED_CT:255037004|MedGen:CN517202;CLNDN=Parathyroid_carcinoma|not_provided;CLNHGVS=NC_000001.11:g.193125206C>T;CLNREVSTAT=criteria_provided,_multiple_submitters,_no_conflicts;CLNSIG=Pathogenic;CLNVC=single_nucleotide_variant;CLNVCSO=SO:0001483;GENEINFO=CDC73:79577;MC=SO…
chr1	193130207	rs.	C	T	CDC73:79577	.	PAM+1	-	TTTCAATCAGGTCTTCTAACCACAG	TTTCGATCAGGTCTTCTAACCACAG	Parathyroid_carcinoma|Hyperparathyroidism_1|Familial_cancer_of_breast	ALLELEID=823082;CLNDISDB=Human_Phenotype_Ontology:HP:0006780,MONDO:MONDO:0012004,MedGen:C0687150,OMIM:608266,Orphanet:ORPHA143,SNOMED_CT:255037004|MONDO:MONDO:0007767,MedGen:C1840402,OMIM:145000|MONDO:MONDO:0016419,MedGen:C0346153,OMIM:114480,Orphanet:ORPHA227535,SNOMED_CT:254843006;CLNDN=Parathyroid_carcinoma|Hyperparathyroidism_1|Familial_cancer_of_breast;CLNHGVS=NC_000001.11:g.193130207C>T;CLN…
chr1	193135424	rs.	T	A	CDC73:79577	.	PAM+2	-	TTTCTTAGGGAGCGCTTCTGTCTAT	TTTCTAAGGGAGCGCTTCTGTCTAT	Parathyroid_carcinoma	ALLELEID=1058498;CLNDISDB=Human_Phenotype_Ontology:HP:0006780,MONDO:MONDO:0012004,MedGen:C0687150,OMIM:608266,Orphanet:ORPHA143,SNOMED_CT:255037004;CLNDN=Parathyroid_carcinoma;CLNHGVS=NC_000001.11:g.193135424T>A;CLNREVSTAT=criteria_provided,_single_submitter;CLNSIG=Pathogenic;CLNVC=single_nucleotide_variant;CLNVCSO=SO:0001483;GENEINFO=CDC73:79577;MC=SO:0001587|nonsense;ORIGIN=1;SNP_position=PAM+2…
chr1	241517317	rs863224011	C	T	FH:2271	.	PAM+1	-	TTTAAGCAAGCCAAAATTCCTTCCG	TTTAGGCAAGCCAAAATTCCTTCCG	Hereditary_leiomyomatosis_and_renal_cell_cancer	ALLELEID=210707;CLNDISDB=Human_Phenotype_Ontology:HP:0007437,MONDO:MONDO:0007888,MedGen:C1708350,OMIM:150800,Orphanet:ORPHA523;CLNDN=Hereditary_leiomyomatosis_and_renal_cell_cancer;CLNHGVS=NC_000001.11:g.241517317C>T;CLNREVSTAT=criteria_provided,_single_submitter;CLNSIG=Pathogenic;CLNVC=single_nucleotide_variant;CLNVCSO=SO:0001483;GENEINFO=FH:2271;ORIGIN=1;RS=863224011;SNP_position=PAM+1;CRISPR_r…
chr2	29222347	rs1057519698	A	G	ALK:238	.	PAM+5	+	TTTACCTGGTGATCAGGGCTTCCAT	TTTACCTGATGATCAGGGCTTCCAT	Neuroblastoma	ALLELEID=535377;CLNDISDB=Human_Phenotype_Ontology:HP:0003006,Human_Phenotype_Ontology:HP:0006738,MONDO:MONDO:0005072,MeSH:D009447,MedGen:C0027819,Orphanet:ORPHA635,SNOMED_CT:87364003;CLNDN=Neuroblastoma;CLNHGVS=NC_000002.12:g.29222347A>G;CLNREVSTAT=no_assertion_criteria_provided;CLNSIG=Pathogenic;CLNVC=single_nucleotide_variant;CLNVCSO=SO:0001483;GENEINFO=ALK:238;MC=SO:0001583|missense_variant;OR…
chr2	29222347	rs1057519698	A	T	ALK:238	.	PAM+5	+	TTTACCTGTTGATCAGGGCTTCCAT	TTTACCTGATGATCAGGGCTTCCAT	Neuroblastoma	ALLELEID=362767;CLNDISDB=Human_Phenotype_Ontology:HP:0003006,Human_Phenotype_Ontology:HP:0006738,MONDO:MONDO:0005072,MeSH:D009447,MedGen:C0027819,Orphanet:ORPHA635,SNOMED_CT:87364003;CLNDN=Neuroblastoma;CLNHGVS=NC_000002.12:g.29222347A>T;CLNREVSTAT=no_assertion_criteria_provided;CLNSIG=Pathogenic;CLNVC=single_nucleotide_variant;CLNVCSO=SO:0001483;GENEINFO=ALK:238;MC=SO:0001583|missense_variant;OR…
chr2	39051211	rs137852812	G	T	SOS1:6654	.	PAM+5	+	TTTCTACTTTATCTTCTATATGGCC	TTTCTACTGTATCTTCTATATGGCC	Gingival_fibromatosis_1|Noonan_syndrome_4|Noonan_syndrome|Rasopathy|not_provided	ALLELEID=27908;CLNDISDB=MONDO:MONDO:0007609,MedGen:C4551558,OMIM:135300|MONDO:MONDO:0012547,MedGen:C1853120,OMIM:610733|MONDO:MONDO:0018997,MeSH:D009634,MedGen:C0028326,OMIM:PS163950,Orphanet:ORPHA648,SNOMED_CT:205824006|MONDO:MONDO:0021060,MedGen:CN166718,Orphanet:ORPHA536391|MedGen:CN517202;CLNDN=Gingival_fibromatosis_1|Noonan_syndrome_4|Noonan_syndrome|Rasopathy|not_provided;CLNHGVS=NC_000002.…
chr2	47410235	rs63750843	C	T	MSH2:4436	.	PAM+5	-	TTTCCTCTATATGGAATCCACATAC	TTTCCTCTGTATGGAATCCACATAC	Neoplasm_of_ovary|Lynch_syndrome|Hereditary_cancer-predisposing_syndrome|Hereditary_nonpolyposis_colorectal_neoplasms|not_provided	ALLELEID=96592;CLNDISDB=Human_Phenotype_Ontology:HP:0100615,MONDO:MONDO:0021068,MeSH:D010051,MedGen:C0919267,OMIM:167000,SNOMED_CT:123843001|MONDO:MONDO:0005835,MedGen:C4552100,OMIM:PS120435,Orphanet:ORPHA144|MONDO:MONDO:0015356,MedGen:C0027672,Orphanet:ORPHA140162,SNOMED_CT:699346009|MedGen:C0009405|MedGen:CN517202;CLNDN=Neoplasm_of_ovary|Lynch_syndrome|Hereditary_cancer-predisposing_syndrome|He…
chr2	47410373	rs267607689	G	A	MSH2:4436	.	PAM+5	-	TTTGCTTATCTGTCTCAGTTTCCCC	TTTGCTTACCTGTCTCAGTTTCCCC	Lynch_syndrome|Hereditary_cancer-predisposing_syndrome|not_provided	ALLELEID=96630;CLNDISDB=MONDO:MONDO:0005835,MedGen:C4552100,OMIM:PS120435,Orphanet:ORPHA144|MONDO:MONDO:0015356,MedGen:C0027672,Orphanet:ORPHA140162,SNOMED_CT:699346009|MedGen:CN517202;CLNDN=Lynch_syndrome|Hereditary_cancer-predisposing_syndrome|not_provided;CLNHGVS=NC_000002.12:g.47410373G>A;CLNREVSTAT=reviewed_by_expert_panel;CLNSIG=Pathogenic;CLNVC=single_nucleotide_variant;CLNVCSO=SO:0001483;…
chr2	47412482	rs369670665	T	G	MSH2:4436	.	PAM+1	+	TTTAGCAGGACCTCAACCGGTTGTT	TTTATCAGGACCTCAACCGGTTGTT	Hereditary_cancer-predisposing_syndrome	ALLELEID=806979;CLNDISDB=MONDO:MONDO:0015356,MedGen:C0027672,Orphanet:ORPHA140162,SNOMED_CT:699346009;CLNDN=Hereditary_cancer-predisposing_syndrome;CLNHGVS=NC_000002.12:g.47412482T>G;CLNREVSTAT=criteria_provided,_multiple_submitters,_no_conflicts;CLNSIG=Pathogenic;CLNVC=single_nucleotide_variant;CLNVCSO=SO:0001483;GENEINFO=MSH2:4436;MC=SO:0001587|nonsense;ORIGIN=1;RS=369670665;SNP_position=PAM+1;…
chr2	47412483	rs63750488	C	T	MSH2:4436	.	PAM+2	+	TTTATTAGGACCTCAACCGGTTGTT	TTTATCAGGACCTCAACCGGTTGTT	Lynch_syndrome|Lynch_syndrome_I|Hereditary_cancer-predisposing_syndrome|Hereditary_nonpolyposis_colorectal_neoplasms|not_provided	ALLELEID=96660;CLNDISDB=MONDO:MONDO:0005835,MedGen:C4552100,OMIM:PS120435,Orphanet:ORPHA144|MONDO:MONDO:0007356,MedGen:C2936783,OMIM:120435|MONDO:MONDO:0015356,MedGen:C0027672,Orphanet:ORPHA140162,SNOMED_CT:699346009|MedGen:C0009405|MedGen:CN517202;CLNDN=Lynch_syndrome|Lynch_syndrome_I|Hereditary_cancer-predisposing_syndrome|Hereditary_nonpolyposis_colorectal_neoplasms|not_provided;CLNHGVS=NC_000…
chr2	47414308	rs1558464008	G	T	MSH2:4436	.	PAM+1	+	TTTATAACTCTTATCAGATGATTCC	TTTAGAACTCTTATCAGATGATTCC	Hereditary_cancer-predisposing_syndrome|Hereditary_nonpolyposis_colorectal_neoplasms	ALLELEID=630107;CLNDISDB=MONDO:MONDO:0015356,MedGen:C0027672,Orphanet:ORPHA140162,SNOMED_CT:699346009|MedGen:C0009405;CLNDN=Hereditary_cancer-predisposing_syndrome|Hereditary_nonpolyposis_colorectal_neoplasms;CLNHGVS=NC_000002.12:g.47414308G>T;CLNREVSTAT=criteria_provided,_multiple_submitters,_no_conflicts;CLNSIG=Pathogenic;CLNVC=single_nucleotide_variant;CLNVCSO=SO:0001483;GENEINFO=MSH2:4436;MC=…
chr2	47414338	rs63750097	C	T	MSH2:4436	.	PAM+3	+	TTTGGATAGTTTGAACTGACTACTT	TTTGGACAGTTTGAACTGACTACTT	Lynch_syndrome|Hereditary_cancer-predisposing_syndrome|Hereditary_nonpolyposis_colorectal_neoplasms|not_provided	ALLELEID=96708;CLNDISDB=MONDO:MONDO:0005835,MedGen:C4552100,OMIM:PS120435,Orphanet:ORPHA144|MONDO:MONDO:0015356,MedGen:C0027672,Orphanet:ORPHA140162,SNOMED_CT:699346009|MedGen:C0009405|MedGen:CN517202;CLNDN=Lynch_syndrome|Hereditary_cancer-predisposing_syndrome|Hereditary_nonpolyposis_colorectal_neoplasms|not_provided;CLNHGVS=NC_000002.12:g.47414338C>T;CLNREVSTAT=reviewed_by_expert_panel;CLNSIG=P…
chr2	47414373	rs879254104	T	G	MSH2:4436	.	PAM+3	-	TTTCATCTACTGGCTGAAGTCAAAA	TTTCATATACTGGCTGAAGTCAAAA	Hereditary_nonpolyposis_colorectal_neoplasms|not_provided	ALLELEID=244379;CLNDISDB=MedGen:C0009405|MedGen:CN517202;CLNDN=Hereditary_nonpolyposis_colorectal_neoplasms|not_provided;CLNHGVS=NC_000002.12:g.47414373T>G;CLNREVSTAT=criteria_provided,_multiple_submitters,_no_conflicts;CLNSIG=Pathogenic;CLNVC=single_nucleotide_variant;CLNVCSO=SO:0001483;GENEINFO=MSH2:4436;MC=SO:0001587|nonsense;ORIGIN=1;RS=879254104;SNP_position=PAM+3;CRISPR_ref_target_sequence=…
chr2	47416351	rs63750828	G	A	MSH2:4436	.	PAM+1	-	TTTATACTTATTCAGCAAGGCAGCC	TTTACACTTATTCAGCAAGGCAGCC	Lynch_syndrome|Lynch_syndrome_I|Turcot_syndrome|Hereditary_cancer-predisposing_syndrome|Hereditary_nonpolyposis_colorectal_neoplasms|not_provided	ALLELEID=96748;CLNDISDB=MONDO:MONDO:0005835,MedGen:C4552100,OMIM:PS120435,Orphanet:ORPHA144|MONDO:MONDO:0007356,MedGen:C2936783,OMIM:120435|MONDO:MONDO:0010159,MedGen:C5399763,OMIM:276300,Orphanet:ORPHA252202,SNOMED_CT:61665008|MONDO:MONDO:0015356,MedGen:C0027672,Orphanet:ORPHA140162,SNOMED_CT:699346009|MedGen:C0009405|MedGen:CN517202;CLNDN=Lynch_syndrome|Lynch_syndrome_I|Turcot_syndrome|Heredita…
chr2	47429755	rs.	G	T	MSH2:4436	.	PAM+4	+	TTTAGTGTAAGCTTTTGTAGAAGAT	TTTAGTGGAAGCTTTTGTAGAAGAT	Hereditary_cancer-predisposing_syndrome	ALLELEID=908772;CLNDISDB=MONDO:MONDO:0015356,MedGen:C0027672,Orphanet:ORPHA140162,SNOMED_CT:699346009;CLNDN=Hereditary_cancer-predisposing_syndrome;CLNHGVS=NC_000002.12:g.47429755G>T;CLNREVSTAT=criteria_provided,_single_submitter;CLNSIG=Pathogenic;CLNVC=single_nucleotide_variant;CLNVCSO=SO:0001483;GENEINFO=MSH2:4436;MC=SO:0001587|nonsense;ORIGIN=1;SNP_position=PAM+4;CRISPR_ref_target_sequence=TTT…
chr2	47429767	rs.	G	T	MSH2:4436	.	PAM+3	+	TTTGTATAAGATGCAGAATTGAGGC	TTTGTAGAAGATGCAGAATTGAGGC	Hereditary_nonpolyposis_colorectal_neoplasms	ALLELEID=942972;CLNDISDB=MedGen:C0009405;CLNDN=Hereditary_nonpolyposis_colorectal_neoplasms;CLNHGVS=NC_000002.12:g.47429767G>T;CLNREVSTAT=criteria_provided,_single_submitter;CLNSIG=Pathogenic;CLNVC=single_nucleotide_variant;CLNVCSO=SO:0001483;GENEINFO=MSH2:4436;MC=SO:0001587|nonsense;ORIGIN=1;SNP_position=PAM+3;CRISPR_ref_target_sequence=TTTGTAGAAGATGCAGAATTGAGGC;CRISPR_alt_target_sequence=TTTGTA…
chr2	47429794	rs63750267	C	T	MSH2:4436	.	PAM+1	+	TTTATAAGAAGATTTACTTCGTCGA	TTTACAAGAAGATTTACTTCGTCGA	Lynch_syndrome|Hereditary_cancer-predisposing_syndrome|Hereditary_nonpolyposis_colorectal_neoplasms	ALLELEID=96025;CLNDISDB=MONDO:MONDO:0005835,MedGen:C4552100,OMIM:PS120435,Orphanet:ORPHA144|MONDO:MONDO:0015356,MedGen:C0027672,Orphanet:ORPHA140162,SNOMED_CT:699346009|MedGen:C0009405;CLNDN=Lynch_syndrome|Hereditary_cancer-predisposing_syndrome|Hereditary_nonpolyposis_colorectal_neoplasms;CLNHGVS=NC_000002.12:g.47429794C>T;CLNREVSTAT=reviewed_by_expert_panel;CLNSIG=Pathogenic;CLNVC=single_nucleo…
chr2	47445546	rs267607949	A	G	MSH2:4436	.	PAM+2	-	TTTCCCAAAAGAAAGTAGTAAAACA	TTTCCTAAAAGAAAGTAGTAAAACA	Lynch-like_syndrome|Lynch_syndrome|Hereditary_cancer-predisposing_syndrome	ALLELEID=96080;CLNDISDB=.|MONDO:MONDO:0005835,MedGen:C4552100,OMIM:PS120435,Orphanet:ORPHA144|MONDO:MONDO:0015356,MedGen:C0027672,Orphanet:ORPHA140162,SNOMED_CT:699346009;CLNDN=Lynch-like_syndrome|Lynch_syndrome|Hereditary_cancer-predisposing_syndrome;CLNHGVS=NC_000002.12:g.47445546A>G;CLNREVSTAT=reviewed_by_expert_panel;CLNSIG=Pathogenic;CLNVC=single_nucleotide_variant;CLNVCSO=SO:0001483;CLNVI=I…
chr2	47445547	rs.	G	T	MSH2:4436	.	PAM+1	+	TTTATGAAAACACCAGAAATTATTG	TTTAGGAAAACACCAGAAATTATTG	Hereditary_nonpolyposis_colorectal_neoplasms	ALLELEID=959646;CLNDISDB=MedGen:C0009405;CLNDN=Hereditary_nonpolyposis_colorectal_neoplasms;CLNHGVS=NC_000002.12:g.47445547G>T;CLNREVSTAT=criteria_provided,_single_submitter;CLNSIG=Pathogenic;CLNVC=single_nucleotide_variant;CLNVCSO=SO:0001483;GENEINFO=MSH2:4436;MC=SO:0001574|splice_acceptor_variant;ORIGIN=1;SNP_position=PAM+1;CRISPR_ref_target_sequence=TTTAGGAAAACACCAGAAATTATTG;CRISPR_alt_target_…
chr2	47445556	rs63751693	C	T	MSH2:4436	.	PAM+2	-	TTTCTAGTGTTTTCCTAAAAGAAAG	TTTCTGGTGTTTTCCTAAAAGAAAG	Lynch_syndrome|Hereditary_cancer-predisposing_syndrome|Hereditary_nonpolyposis_colorectal_neoplasms|not_provided	ALLELEID=96091;CLNDISDB=MONDO:MONDO:0005835,MedGen:C4552100,OMIM:PS120435,Orphanet:ORPHA144|MONDO:MONDO:0015356,MedGen:C0027672,Orphanet:ORPHA140162,SNOMED_CT:699346009|MedGen:C0009405|MedGen:CN517202;CLNDN=Lynch_syndrome|Hereditary_cancer-predisposing_syndrome|Hereditary_nonpolyposis_colorectal_neoplasms|not_provided;CLNHGVS=NC_000002.12:g.47445556C>T;CLNREVSTAT=reviewed_by_expert_panel;CLNSIG=P…
chr2	47445622	rs786201066	C	T	MSH2:4436	.	PAM+3	-	TTTCCTAAAACTTGGAGAAGTCAGA	TTTCCTGAAACTTGGAGAAGTCAGA	Hereditary_cancer-predisposing_syndrome|Hereditary_nonpolyposis_colorectal_neoplasms|not_provided	ALLELEID=181940;CLNDISDB=MONDO:MONDO:0015356,MedGen:C0027672,Orphanet:ORPHA140162,SNOMED_CT:699346009|MedGen:C0009405|MedGen:CN517202;CLNDN=Hereditary_cancer-predisposing_syndrome|Hereditary_nonpolyposis_colorectal_neoplasms|not_provided;CLNHGVS=NC_000002.12:g.47445622C>T;CLNREVSTAT=criteria_provided,_multiple_submitters,_no_conflicts;CLNSIG=Pathogenic;CLNVC=single_nucleotide_variant;CLNVCSO=SO:0…
chr2	47445625	rs267607954	G	T	MSH2:4436	.	PAM+3	+	TTTCAGTAAATGATAGAAACAACTT	TTTCAGGAAATGATAGAAACAACTT	Lynch_syndrome|Hereditary_cancer-predisposing_syndrome|Hereditary_nonpolyposis_colorectal_neoplasms	ALLELEID=96111;CLNDISDB=MONDO:MONDO:0005835,MedGen:C4552100,OMIM:PS120435,Orphanet:ORPHA144|MONDO:MONDO:0015356,MedGen:C0027672,Orphanet:ORPHA140162,SNOMED_CT:699346009|MedGen:C0009405;CLNDN=Lynch_syndrome|Hereditary_cancer-predisposing_syndrome|Hereditary_nonpolyposis_colorectal_neoplasms;CLNHGVS=NC_000002.12:g.47445625G>T;CLNREVSTAT=reviewed_by_expert_panel;CLNSIG=Pathogenic;CLNVC=single_nucleo…
chr2	47463022	rs587779087	T	A	MSH2:4436	.	PAM+4	+	TTTGTTCAGTTTGCAGGTGGAAAAC	TTTGTTCTGTTTGCAGGTGGAAAAC	Lynch_syndrome_I|Hereditary_nonpolyposis_colorectal_neoplasms|not_provided	ALLELEID=96123;CLNDISDB=MONDO:MONDO:0007356,MedGen:C2936783,OMIM:120435|MedGen:C0009405|MedGen:CN517202;CLNDN=Lynch_syndrome_I|Hereditary_nonpolyposis_colorectal_neoplasms|not_provided;CLNHGVS=NC_000002.12:g.47463022T>A;CLNREVSTAT=reviewed_by_expert_panel;CLNSIG=Pathogenic;CLNVC=single_nucleotide_variant;CLNVCSO=SO:0001483;CLNVI=International_Society_for_Gastrointestinal_Hereditary_Tumours_(InSiG…
chr2	47463086	rs786203036	T	A	MSH2:4436	.	PAM+5	-	TTTCTCTTTATTCACTGAGATTAGG	TTTCTCTTAATTCACTGAGATTAGG	Lynch_syndrome|Hereditary_nonpolyposis_colorectal_neoplasms	ALLELEID=185981;CLNDISDB=MONDO:MONDO:0005835,MedGen:C4552100,OMIM:PS120435,Orphanet:ORPHA144|MedGen:C0009405;CLNDN=Lynch_syndrome|Hereditary_nonpolyposis_colorectal_neoplasms;CLNHGVS=NC_000002.12:g.47463086T>A;CLNREVSTAT=criteria_provided,_single_submitter;CLNSIG=Pathogenic;CLNVC=single_nucleotide_variant;CLNVCSO=SO:0001483;GENEINFO=MSH2:4436;MC=SO:0001587|nonsense;ORIGIN=1;RS=786203036;SNP_posit…
chr2	47463086	rs786203036	T	G	MSH2:4436	.	PAM+5	-	TTTCTCTTCATTCACTGAGATTAGG	TTTCTCTTAATTCACTGAGATTAGG	Hereditary_cancer-predisposing_syndrome	ALLELEID=181945;CLNDISDB=MONDO:MONDO:0015356,MedGen:C0027672,Orphanet:ORPHA140162,SNOMED_CT:699346009;CLNDN=Hereditary_cancer-predisposing_syndrome;CLNHGVS=NC_000002.12:g.47463086T>G;CLNREVSTAT=criteria_provided,_single_submitter;CLNSIG=Pathogenic;CLNVC=single_nucleotide_variant;CLNVCSO=SO:0001483;GENEINFO=MSH2:4436;MC=SO:0001587|nonsense;ORIGIN=1;RS=786203036;SNP_position=PAM+5;CRISPR_ref_target…
chr2	47466710	rs63750330	T	A	MSH2:4436	.	PAM+5	+	TTTGGATAATACTTTCGTGTAACCT	TTTGGATATTACTTTCGTGTAACCT	Hereditary_cancer-predisposing_syndrome|Hereditary_nonpolyposis_colorectal_neoplasms	ALLELEID=221231;CLNDISDB=MONDO:MONDO:0015356,MedGen:C0027672,Orphanet:ORPHA140162,SNOMED_CT:699346009|MedGen:C0009405;CLNDN=Hereditary_cancer-predisposing_syndrome|Hereditary_nonpolyposis_colorectal_neoplasms;CLNHGVS=NC_000002.12:g.47466710T>A;CLNREVSTAT=criteria_provided,_multiple_submitters,_no_conflicts;CLNSIG=Pathogenic;CLNVC=single_nucleotide_variant;CLNVCSO=SO:0001483;GENEINFO=MSH2:4436;MC=…
chr2	47470964	rs267607970	G	A	MSH2:4436	.	PAM+1	-	TTTGTTGCAAATCGAAATAACAGTT	TTTGCTGCAAATCGAAATAACAGTT	Lynch-like_syndrome|Lynch_syndrome|Hereditary_cancer-predisposing_syndrome|Mismatch_repair_cancer_syndrome_2|Hereditary_nonpolyposis_colorectal_neoplasms	ALLELEID=96202;CLNDISDB=.|MONDO:MONDO:0005835,MedGen:C4552100,OMIM:PS120435,Orphanet:ORPHA144|MONDO:MONDO:0015356,MedGen:C0027672,Orphanet:ORPHA140162,SNOMED_CT:699346009|MONDO:MONDO:0030840,MedGen:C5436806,OMIM:619096|MedGen:C0009405;CLNDN=Lynch-like_syndrome|Lynch_syndrome|Hereditary_cancer-predisposing_syndrome|Mismatch_repair_cancer_syndrome_2|Hereditary_nonpolyposis_colorectal_neoplasms;CLNH…
chr2	47470984	rs63750328	G	T	MSH2:4436	.	PAM+4	+	TTTAAATTAAGAGTATACCAAAAAT	TTTAAATGAAGAGTATACCAAAAAT	Hereditary_cancer-predisposing_syndrome	ALLELEID=472835;CLNDISDB=MONDO:MONDO:0015356,MedGen:C0027672,Orphanet:ORPHA140162,SNOMED_CT:699346009;CLNDN=Hereditary_cancer-predisposing_syndrome;CLNHGVS=NC_000002.12:g.47470984G>T;CLNREVSTAT=criteria_provided,_single_submitter;CLNSIG=Pathogenic;CLNVC=single_nucleotide_variant;CLNVCSO=SO:0001483;GENEINFO=MSH2:4436;MC=SO:0001587|nonsense;ORIGIN=1;RS=63750328;SNP_position=PAM+4;CRISPR_ref_target_…
chr2	47471060	rs1114167854	C	G	MSH2:4436	.	PAM+3	+	TTTCTTGAGGTAAACTTAATAGAAC	TTTCTTCAGGTAAACTTAATAGAAC	Hereditary_cancer-predisposing_syndrome|not_provided	ALLELEID=419374;CLNDISDB=MONDO:MONDO:0015356,MedGen:C0027672,Orphanet:ORPHA140162,SNOMED_CT:699346009|MedGen:CN517202;CLNDN=Hereditary_cancer-predisposing_syndrome|not_provided;CLNHGVS=NC_000002.12:g.47471060C>G;CLNREVSTAT=criteria_provided,_multiple_submitters,_no_conflicts;CLNSIG=Pathogenic;CLNVC=single_nucleotide_variant;CLNVCSO=SO:0001483;GENEINFO=MSH2:4436;MC=SO:0001587|nonsense;ORIGIN=1;RS=…
chr2	47471062	rs63751140	G	C	MSH2:4436	.	PAM+2	-	TTTACGTGAAGAAATATTGACAATT	TTTACCTGAAGAAATATTGACAATT	Lynch_syndrome|Hereditary_nonpolyposis_colorectal_neoplasms	ALLELEID=96246;CLNDISDB=MONDO:MONDO:0005835,MedGen:C4552100,OMIM:PS120435,Orphanet:ORPHA144|MedGen:C0009405;CLNDN=Lynch_syndrome|Hereditary_nonpolyposis_colorectal_neoplasms;CLNHGVS=NC_000002.12:g.47471062G>C;CLNREVSTAT=reviewed_by_expert_panel;CLNSIG=Pathogenic;CLNVC=single_nucleotide_variant;CLNVCSO=SO:0001483;CLNVI=International_Society_for_Gastrointestinal_Hereditary_Tumours_(InSiGHT):c.1759G…
chr2	47471062	rs63751140	G	T	MSH2:4436	.	PAM+2	-	TTTACATGAAGAAATATTGACAATT	TTTACCTGAAGAAATATTGACAATT	Hereditary_cancer-predisposing_syndrome	ALLELEID=419375;CLNDISDB=MONDO:MONDO:0015356,MedGen:C0027672,Orphanet:ORPHA140162,SNOMED_CT:699346009;CLNDN=Hereditary_cancer-predisposing_syndrome;CLNHGVS=NC_000002.12:g.47471062G>T;CLNREVSTAT=criteria_provided,_single_submitter;CLNSIG=Pathogenic;CLNVC=single_nucleotide_variant;CLNVCSO=SO:0001483;GENEINFO=MSH2:4436;MC=SO:0001583|missense_variant;ORIGIN=1;RS=63751140;SNP_position=PAM+2;CRISPR_ref…
chr2	47476362	rs267607990	T	A	MSH2:4436	.	PAM+4	+	TTTGTTTAGTAGGCCCCAATATGGG	TTTGTTTTGTAGGCCCCAATATGGG	Mismatch_repair_cancer_syndrome_2	ALLELEID=96324;CLNDISDB=MONDO:MONDO:0030840,MedGen:C5436806,OMIM:619096;CLNDN=Mismatch_repair_cancer_syndrome_2;CLNHGVS=NC_000002.12:g.47476362T>A;CLNREVSTAT=no_assertion_criteria_provided;CLNSIG=Pathogenic;CLNVC=single_nucleotide_variant;CLNVCSO=SO:0001483;CLNVI=International_Society_for_Gastrointestinal_Hereditary_Tumours_(InSiGHT):c.2006-5T>A|OMIM_Allelic_Variant:609309.0020;GENEINFO=MSH2:4436…
chr2	47476399	rs63749932	C	T	MSH2:4436	.	PAM+3	-	TTTGTCAAATATATGTTGATTTACC	TTTGTCGAATATATGTTGATTTACC	Lynch-like_syndrome|Malignant_tumor_of_ascending_colon|Lynch_syndrome|Lynch_syndrome_I|Hereditary_cancer-predisposing_syndrome|Hereditary_nonpolyposis_colorectal_neoplasms|not_provided	ALLELEID=45234;CLNDISDB=.|MONDO:MONDO:0002238,MedGen:C0153439,SNOMED_CT:363412000|MONDO:MONDO:0005835,MedGen:C4552100,OMIM:PS120435,Orphanet:ORPHA144|MONDO:MONDO:0007356,MedGen:C2936783,OMIM:120435|MONDO:MONDO:0015356,MedGen:C0027672,Orphanet:ORPHA140162,SNOMED_CT:699346009|MedGen:C0009405|MedGen:CN517202;CLNDN=Lynch-like_syndrome|Malignant_tumor_of_ascending_colon|Lynch_syndrome|Lynch_syndrome_I…
chr2	47476424	rs63749993	T	G	MSH2:4436	.	PAM+5	-	TTTGGGCCCTGAGTACTATCACCCC	TTTGGGCCATGAGTACTATCACCCC	Carcinoma_of_colon|Lynch_syndrome|Hereditary_cancer-predisposing_syndrome|Hereditary_nonpolyposis_colorectal_neoplasms|not_provided	ALLELEID=96349;CLNDISDB=MONDO:MONDO:0002032,MedGen:C0699790,SNOMED_CT:269533000|MONDO:MONDO:0005835,MedGen:C4552100,OMIM:PS120435,Orphanet:ORPHA144|MONDO:MONDO:0015356,MedGen:C0027672,Orphanet:ORPHA140162,SNOMED_CT:699346009|MedGen:C0009405|MedGen:CN517202;CLNDN=Carcinoma_of_colon|Lynch_syndrome|Hereditary_cancer-predisposing_syndrome|Hereditary_nonpolyposis_colorectal_neoplasms|not_provided;CLNH…
chr2	47476448	rs267607994	C	T	MSH2:4436	.	PAM+4	+	TTTGTGCTATGTGAGTCAGCAGAAG	TTTGTGCCATGTGAGTCAGCAGAAG	Lynch_syndrome|Hereditary_cancer-predisposing_syndrome|Hereditary_nonpolyposis_colorectal_neoplasms|not_provided	ALLELEID=96356;CLNDISDB=MONDO:MONDO:0005835,MedGen:C4552100,OMIM:PS120435,Orphanet:ORPHA144|MONDO:MONDO:0015356,MedGen:C0027672,Orphanet:ORPHA140162,SNOMED_CT:699346009|MedGen:C0009405|MedGen:CN517202;CLNDN=Lynch_syndrome|Hereditary_cancer-predisposing_syndrome|Hereditary_nonpolyposis_colorectal_neoplasms|not_provided;CLNHGVS=NC_000002.12:g.47476448C>T;CLNREVSTAT=reviewed_by_expert_panel;CLNSIG=P…
chr2	47476513	rs587779139	C	T	MSH2:4436	.	PAM+5	-	TTTCAATTAACTGTCACCAGCCCCT	TTTCAATTGACTGTCACCAGCCCCT	Carcinoma_of_colon|Lynch_syndrome|Hereditary_cancer-predisposing_syndrome|Hereditary_nonpolyposis_colorectal_neoplasms|not_provided	ALLELEID=96384;CLNDISDB=MONDO:MONDO:0002032,MedGen:C0699790,SNOMED_CT:269533000|MONDO:MONDO:0005835,MedGen:C4552100,OMIM:PS120435,Orphanet:ORPHA144|MONDO:MONDO:0015356,MedGen:C0027672,Orphanet:ORPHA140162,SNOMED_CT:699346009|MedGen:C0009405|MedGen:CN517202;CLNDN=Carcinoma_of_colon|Lynch_syndrome|Hereditary_cancer-predisposing_syndrome|Hereditary_nonpolyposis_colorectal_neoplasms|not_provided;CLNH…
chr2	47478395	rs63750618	C	A	MSH2:4436	.	PAM+1	+	TTTGAATGTTTGCAACCCATTTTCA	TTTGCATGTTTGCAACCCATTTTCA	Lynch_syndrome|Lynch_syndrome_I|Hereditary_cancer-predisposing_syndrome|Hereditary_nonpolyposis_colorectal_neoplasms|not_provided	ALLELEID=96431;CLNDISDB=MONDO:MONDO:0005835,MedGen:C4552100,OMIM:PS120435,Orphanet:ORPHA144|MONDO:MONDO:0007356,MedGen:C2936783,OMIM:120435|MONDO:MONDO:0015356,MedGen:C0027672,Orphanet:ORPHA140162,SNOMED_CT:699346009|MedGen:C0009405|MedGen:CN517202;CLNDN=Lynch_syndrome|Lynch_syndrome_I|Hereditary_cancer-predisposing_syndrome|Hereditary_nonpolyposis_colorectal_neoplasms|not_provided;CLNHGVS=NC_000…
chr2	47478506	rs.	T	A	MSH2:4436	.	PAM+1	+	TTTAACAGGTGAAGAAAGGTATGTA	TTTATCAGGTGAAGAAAGGTATGTA	Hereditary_nonpolyposis_colorectal_neoplasms	ALLELEID=1059360;CLNDISDB=MedGen:C0009405;CLNDN=Hereditary_nonpolyposis_colorectal_neoplasms;CLNHGVS=NC_000002.12:g.47478506T>A;CLNREVSTAT=criteria_provided,_single_submitter;CLNSIG=Pathogenic;CLNVC=single_nucleotide_variant;CLNVCSO=SO:0001483;GENEINFO=MSH2:4436;MC=SO:0001587|nonsense;ORIGIN=1;SNP_position=PAM+1;CRISPR_ref_target_sequence=TTTATCAGGTGAAGAAAGGTATGTA;CRISPR_alt_target_sequence=TTTAA…
chr2	47478507	rs63749917	C	T	MSH2:4436	.	PAM+2	+	TTTATTAGGTGAAGAAAGGTATGTA	TTTATCAGGTGAAGAAAGGTATGTA	Lynch_syndrome|Hereditary_cancer-predisposing_syndrome|Hereditary_nonpolyposis_colorectal_neoplasms	ALLELEID=96449;CLNDISDB=MONDO:MONDO:0005835,MedGen:C4552100,OMIM:PS120435,Orphanet:ORPHA144|MONDO:MONDO:0015356,MedGen:C0027672,Orphanet:ORPHA140162,SNOMED_CT:699346009|MedGen:C0009405;CLNDN=Lynch_syndrome|Hereditary_cancer-predisposing_syndrome|Hereditary_nonpolyposis_colorectal_neoplasms;CLNHGVS=NC_000002.12:g.47478507C>T;CLNREVSTAT=reviewed_by_expert_panel;CLNSIG=Pathogenic;CLNVC=single_nucleo…
chr2	47480770	rs63750571	A	T	MSH2:4436	.	PAM+5	-	TTTCTGTTAAGCACACTCTATTACA	TTTCTGTTTAGCACACTCTATTACA	Hereditary_cancer-predisposing_syndrome	ALLELEID=807084;CLNDISDB=MONDO:MONDO:0015356,MedGen:C0027672,Orphanet:ORPHA140162,SNOMED_CT:699346009;CLNDN=Hereditary_cancer-predisposing_syndrome;CLNHGVS=NC_000002.12:g.47480770A>T;CLNREVSTAT=criteria_provided,_single_submitter;CLNSIG=Pathogenic;CLNVC=single_nucleotide_variant;CLNVCSO=SO:0001483;GENEINFO=MSH2:4436;MC=SO:0001587|nonsense;ORIGIN=1;RS=63750571;SNP_position=PAM+5;CRISPR_ref_target_…
chr2	47480773	rs63750857	C	T	MSH2:4436	.	PAM+2	-	TTTCTATTTAGCACACTCTATTACA	TTTCTGTTTAGCACACTCTATTACA	Lynch_syndrome|Hereditary_nonpolyposis_colorectal_neoplasms|not_provided	ALLELEID=96471;CLNDISDB=MONDO:MONDO:0005835,MedGen:C4552100,OMIM:PS120435,Orphanet:ORPHA144|MedGen:C0009405|MedGen:CN517202;CLNDN=Lynch_syndrome|Hereditary_nonpolyposis_colorectal_neoplasms|not_provided;CLNHGVS=NC_000002.12:g.47480773C>T;CLNREVSTAT=reviewed_by_expert_panel;CLNSIG=Pathogenic;CLNVC=single_nucleotide_variant;CLNVCSO=SO:0001483;CLNVI=International_Society_for_Gastrointestinal_Heredit…
chr2	47482778	rs267608020	G	A	MSH2:4436	.	PAM+2	+	TTTCAACAAGGTGAAAAAATTATTC	TTTCAGCAAGGTGAAAAAATTATTC	Hereditary_cancer-predisposing_syndrome	ALLELEID=419424;CLNDISDB=MONDO:MONDO:0015356,MedGen:C0027672,Orphanet:ORPHA140162,SNOMED_CT:699346009;CLNDN=Hereditary_cancer-predisposing_syndrome;CLNHGVS=NC_000002.12:g.47482778G>A;CLNREVSTAT=criteria_provided,_single_submitter;CLNSIG=Pathogenic;CLNVC=single_nucleotide_variant;CLNVCSO=SO:0001483;GENEINFO=MSH2:4436;MC=SO:0001574|splice_acceptor_variant;ORIGIN=1;RS=267608020;SNP_position=PAM+2;CR…
chr2	47482779	rs63751469	C	T	MSH2:4436	.	PAM+3	+	TTTCAGTAAGGTGAAAAAATTATTC	TTTCAGCAAGGTGAAAAAATTATTC	Lynch_syndrome_I|Hereditary_cancer-predisposing_syndrome|Hereditary_nonpolyposis_colorectal_neoplasms|not_provided	ALLELEID=96503;CLNDISDB=MONDO:MONDO:0007356,MedGen:C2936783,OMIM:120435|MONDO:MONDO:0015356,MedGen:C0027672,Orphanet:ORPHA140162,SNOMED_CT:699346009|MedGen:C0009405|MedGen:CN517202;CLNDN=Lynch_syndrome_I|Hereditary_cancer-predisposing_syndrome|Hereditary_nonpolyposis_colorectal_neoplasms|not_provided;CLNHGVS=NC_000002.12:g.47482779C>T;CLNREVSTAT=reviewed_by_expert_panel;CLNSIG=Pathogenic;CLNVC=si…
chr2	47482812	rs1114167880	A	T	MSH2:4436	.	PAM+5	-	TTTCACCTAGGACAGGAACTCCTGA	TTTCACCTTGGACAGGAACTCCTGA	Hereditary_cancer-predisposing_syndrome	ALLELEID=419426;CLNDISDB=MONDO:MONDO:0015356,MedGen:C0027672,Orphanet:ORPHA140162,SNOMED_CT:699346009;CLNDN=Hereditary_cancer-predisposing_syndrome;CLNHGVS=NC_000002.12:g.47482812A>T;CLNREVSTAT=criteria_provided,_single_submitter;CLNSIG=Pathogenic;CLNVC=single_nucleotide_variant;CLNVCSO=SO:0001483;GENEINFO=MSH2:4436;MC=SO:0001587|nonsense;ORIGIN=1;RS=1114167880;SNP_position=PAM+5;CRISPR_ref_targe…
chr2	47790999	rs.	C	G	MSH6:2956	.	PAM+1	+	TTTAGAACCACCCCTTTGATGGAAC	TTTACAACCACCCCTTTGATGGAAC	Hereditary_nonpolyposis_colorectal_neoplasms	ALLELEID=1059368;CLNDISDB=MedGen:C0009405;CLNDN=Hereditary_nonpolyposis_colorectal_neoplasms;CLNHGVS=NC_000002.12:g.47790999C>G;CLNREVSTAT=criteria_provided,_single_submitter;CLNSIG=Pathogenic;CLNVC=single_nucleotide_variant;CLNVCSO=SO:0001483;GENEINFO=MSH6:2956;MC=SO:0001587|nonsense,SO:0001623|5_prime_UTR_variant,SO:0001627|intron_variant;ORIGIN=1;SNP_position=PAM+1;CRISPR_ref_target_sequence=T…
chr2	47795899	rs1276159036	A	T	MSH6:2956	.	PAM+4	-	TTTGATTATGAACCTAGAAAGAAAT	TTTGATTTTGAACCTAGAAAGAAAT	Hereditary_nonpolyposis_colorectal_neoplasms	ALLELEID=630208;CLNDISDB=MedGen:C0009405;CLNDN=Hereditary_nonpolyposis_colorectal_neoplasms;CLNHGVS=NC_000002.12:g.47795899A>T;CLNREVSTAT=criteria_provided,_single_submitter;CLNSIG=Pathogenic;CLNVC=single_nucleotide_variant;CLNVCSO=SO:0001483;GENEINFO=MSH6:2956;MC=SO:0001587|nonsense,SO:0001623|5_prime_UTR_variant,SO:0001627|intron_variant;ORIGIN=1;RS=1276159036;SNP_position=PAM+4;CRISPR_ref_targ…
chr2	47795934	rs.	C	G	MSH6:2956	.	PAM+1	+	TTTAGAGTGCAAAGCCTGAAATACT	TTTACAGTGCAAAGCCTGAAATACT	Hereditary_nonpolyposis_colorectal_neoplasms	ALLELEID=826654;CLNDISDB=MedGen:C0009405;CLNDN=Hereditary_nonpolyposis_colorectal_neoplasms;CLNHGVS=NC_000002.12:g.47795934C>G;CLNREVSTAT=criteria_provided,_single_submitter;CLNSIG=Pathogenic;CLNVC=single_nucleotide_variant;CLNVCSO=SO:0001483;GENEINFO=MSH6:2956;MC=SO:0001587|nonsense,SO:0001623|5_prime_UTR_variant,SO:0001627|intron_variant;ORIGIN=1;SNP_position=PAM+1;CRISPR_ref_target_sequence=TT…
chr2	47798713	rs267608066	C	T	MSH6:2956	.	PAM+4	-	TTTATTTAGCGGCTACTTCGCCTAG	TTTATTTGGCGGCTACTTCGCCTAG	Lynch_syndrome|Hereditary_nonpolyposis_colorectal_cancer_type_5	ALLELEID=95034;CLNDISDB=MONDO:MONDO:0005835,MedGen:C4552100,OMIM:PS120435,Orphanet:ORPHA144|MONDO:MONDO:0013710,MedGen:C1833477,OMIM:614350;CLNDN=Lynch_syndrome|Hereditary_nonpolyposis_colorectal_cancer_type_5;CLNHGVS=NC_000002.12:g.47798713C>T;CLNREVSTAT=reviewed_by_expert_panel;CLNSIG=Pathogenic;CLNVC=single_nucleotide_variant;CLNVCSO=SO:0001483;CLNVI=International_Society_for_Gastrointestinal_…
chr2	47798875	rs146816935	C	T	MSH6:2956	.	PAM+1	-	TTTCAAGCAACTTTGACAGGGCTGT	TTTCGAGCAACTTTGACAGGGCTGT	Lynch_syndrome|Hereditary_cancer-predisposing_syndrome|Hereditary_nonpolyposis_colorectal_neoplasms|not_provided	AF_ESP=8e-05;ALLELEID=95048;CLNDISDB=MONDO:MONDO:0005835,MedGen:C4552100,OMIM:PS120435,Orphanet:ORPHA144|MONDO:MONDO:0015356,MedGen:C0027672,Orphanet:ORPHA140162,SNOMED_CT:699346009|MedGen:C0009405|MedGen:CN517202;CLNDN=Lynch_syndrome|Hereditary_cancer-predisposing_syndrome|Hereditary_nonpolyposis_colorectal_neoplasms|not_provided;CLNHGVS=NC_000002.12:g.47798875C>T;CLNREVSTAT=reviewed_by_expert_p…
chr2	47798972	rs786202848	C	A	MSH6:2956	.	PAM+5	-	TTTCTGATTAAATGCTAGTTGCTTG	TTTCTGATGAAATGCTAGTTGCTTG	Lynch_syndrome|Hereditary_cancer-predisposing_syndrome|Hereditary_nonpolyposis_colorectal_neoplasms	ALLELEID=182044;CLNDISDB=MONDO:MONDO:0005835,MedGen:C4552100,OMIM:PS120435,Orphanet:ORPHA144|MONDO:MONDO:0015356,MedGen:C0027672,Orphanet:ORPHA140162,SNOMED_CT:699346009|MedGen:C0009405;CLNDN=Lynch_syndrome|Hereditary_cancer-predisposing_syndrome|Hereditary_nonpolyposis_colorectal_neoplasms;CLNHGVS=NC_000002.12:g.47798972C>A;CLNREVSTAT=criteria_provided,_multiple_submitters,_no_conflicts;CLNSIG=P…
chr2	47798995	rs1114167804	A	T	MSH6:2956	.	PAM+1	+	TTTGTGAGCTTTCTCTGCCCCTCAA	TTTGAGAGCTTTCTCTGCCCCTCAA	Hereditary_cancer-predisposing_syndrome|Hereditary_nonpolyposis_colorectal_neoplasms	ALLELEID=419446;CLNDISDB=MONDO:MONDO:0015356,MedGen:C0027672,Orphanet:ORPHA140162,SNOMED_CT:699346009|MedGen:C0009405;CLNDN=Hereditary_cancer-predisposing_syndrome|Hereditary_nonpolyposis_colorectal_neoplasms;CLNHGVS=NC_000002.12:g.47798995A>T;CLNREVSTAT=criteria_provided,_multiple_submitters,_no_conflicts;CLNSIG=Pathogenic;CLNVC=single_nucleotide_variant;CLNVCSO=SO:0001483;GENEINFO=MSH6:2956;MC=…
chr2	47799098	rs1114167731	G	A	MSH6:2956	.	PAM+5	+	TTTAGAATAGCTTAAGGAGGAAAAG	TTTAGAATGGCTTAAGGAGGAAAAG	Hereditary_cancer-predisposing_syndrome	ALLELEID=419447;CLNDISDB=MONDO:MONDO:0015356,MedGen:C0027672,Orphanet:ORPHA140162,SNOMED_CT:699346009;CLNDN=Hereditary_cancer-predisposing_syndrome;CLNHGVS=NC_000002.12:g.47799098G>A;CLNREVSTAT=criteria_provided,_single_submitter;CLNSIG=Pathogenic;CLNVC=single_nucleotide_variant;CLNVCSO=SO:0001483;GENEINFO=MSH6:2956;MC=SO:0001587|nonsense;ORIGIN=1;RS=1114167731;SNP_position=PAM+5;CRISPR_ref_targe…
chr2	47799282	rs267608055	T	G	MSH6:2956	.	PAM+1	+	TTTAGGAGCTGTACCACATGGATGC	TTTATGAGCTGTACCACATGGATGC	Carcinoma_of_colon|Hereditary_cancer-predisposing_syndrome|Hereditary_nonpolyposis_colorectal_neoplasms	ALLELEID=419463;CLNDISDB=MONDO:MONDO:0002032,MedGen:C0699790,SNOMED_CT:269533000|MONDO:MONDO:0015356,MedGen:C0027672,Orphanet:ORPHA140162,SNOMED_CT:699346009|MedGen:C0009405;CLNDN=Carcinoma_of_colon|Hereditary_cancer-predisposing_syndrome|Hereditary_nonpolyposis_colorectal_neoplasms;CLNHGVS=NC_000002.12:g.47799282T>G;CLNREVSTAT=criteria_provided,_multiple_submitters,_no_conflicts;CLNSIG=Pathogeni…
chr2	47799370	rs864622435	G	T	MSH6:2956	.	PAM+3	+	TTTCCTTAAATTGCATTTGGCCGTT	TTTCCTGAAATTGCATTTGGCCGTT	Hereditary_cancer-predisposing_syndrome|Hereditary_nonpolyposis_colorectal_neoplasms	ALLELEID=221271;CLNDISDB=MONDO:MONDO:0015356,MedGen:C0027672,Orphanet:ORPHA140162,SNOMED_CT:699346009|MedGen:C0009405;CLNDN=Hereditary_cancer-predisposing_syndrome|Hereditary_nonpolyposis_colorectal_neoplasms;CLNHGVS=NC_000002.12:g.47799370G>T;CLNREVSTAT=criteria_provided,_multiple_submitters,_no_conflicts;CLNSIG=Pathogenic;CLNVC=single_nucleotide_variant;CLNVCSO=SO:0001483;GENEINFO=MSH6:2956;MC=…
chr2	47799679	rs63749973	G	T	MSH6:2956	.	PAM+1	-	TTTCACAGTGAAGTATCAACAAAGC	TTTCCCAGTGAAGTATCAACAAAGC	Hereditary_cancer-predisposing_syndrome	ALLELEID=473075;CLNDISDB=MONDO:MONDO:0015356,MedGen:C0027672,Orphanet:ORPHA140162,SNOMED_CT:699346009;CLNDN=Hereditary_cancer-predisposing_syndrome;CLNHGVS=NC_000002.12:g.47799679G>T;CLNREVSTAT=criteria_provided,_single_submitter;CLNSIG=Pathogenic;CLNVC=single_nucleotide_variant;CLNVCSO=SO:0001483;GENEINFO=MSH6:2956;MC=SO:0001587|nonsense;ORIGIN=1;RS=63749973;SNP_position=PAM+1;CRISPR_ref_target_…
chr2	47799788	rs730881816	C	G	MSH6:2956	.	PAM+5	-	TTTCCTTTCAGAGATTTCCTTTTTC	TTTCCTTTGAGAGATTTCCTTTTTC	Lynch_syndrome|Hereditary_nonpolyposis_colorectal_cancer_type_5|Hereditary_cancer-predisposing_syndrome|Hereditary_nonpolyposis_colorectal_neoplasms|not_provided	ALLELEID=180062;CLNDISDB=MONDO:MONDO:0005835,MedGen:C4552100,OMIM:PS120435,Orphanet:ORPHA144|MONDO:MONDO:0013710,MedGen:C1833477,OMIM:614350|MONDO:MONDO:0015356,MedGen:C0027672,Orphanet:ORPHA140162,SNOMED_CT:699346009|MedGen:C0009405|MedGen:CN517202;CLNDN=Lynch_syndrome|Hereditary_nonpolyposis_colorectal_cancer_type_5|Hereditary_cancer-predisposing_syndrome|Hereditary_nonpolyposis_colorectal_neop…
chr2	47799790	rs.	A	T	MSH6:2956	.	PAM+3	-	TTTCCTATGAGAGATTTCCTTTTTC	TTTCCTTTGAGAGATTTCCTTTTTC	Hereditary_nonpolyposis_colorectal_neoplasms	ALLELEID=1059390;CLNDISDB=MedGen:C0009405;CLNDN=Hereditary_nonpolyposis_colorectal_neoplasms;CLNHGVS=NC_000002.12:g.47799790A>T;CLNREVSTAT=criteria_provided,_single_submitter;CLNSIG=Pathogenic;CLNVC=single_nucleotide_variant;CLNVCSO=SO:0001483;GENEINFO=MSH6:2956;MC=SO:0001587|nonsense;ORIGIN=1;SNP_position=PAM+3;CRISPR_ref_target_sequence=TTTCCTTTGAGAGATTTCCTTTTTC;CRISPR_alt_target_sequence=TTTCC…
chr2	47799916	rs1064795591	G	T	MSH6:2956	.	PAM+3	+	TTTAGGTAAAAGCTAAGTGATGGCA	TTTAGGGAAAAGCTAAGTGATGGCA	Hereditary_cancer-predisposing_syndrome|Hereditary_nonpolyposis_colorectal_neoplasms|not_provided	ALLELEID=405886;CLNDISDB=MONDO:MONDO:0015356,MedGen:C0027672,Orphanet:ORPHA140162,SNOMED_CT:699346009|MedGen:C0009405|MedGen:CN517202;CLNDN=Hereditary_cancer-predisposing_syndrome|Hereditary_nonpolyposis_colorectal_neoplasms|not_provided;CLNHGVS=NC_000002.12:g.47799916G>T;CLNREVSTAT=criteria_provided,_multiple_submitters,_no_conflicts;CLNSIG=Pathogenic;CLNVC=single_nucleotide_variant;CLNVCSO=SO:0…
chr2	47800053	rs559125434	C	A	MSH6:2956	.	PAM+3	-	TTTGAGTTAGAAGACACAACCACCT	TTTGAGGTAGAAGACACAACCACCT	Hereditary_cancer-predisposing_syndrome	ALLELEID=473038;CLNDISDB=MONDO:MONDO:0015356,MedGen:C0027672,Orphanet:ORPHA140162,SNOMED_CT:699346009;CLNDN=Hereditary_cancer-predisposing_syndrome;CLNHGVS=NC_000002.12:g.47800053C>A;CLNREVSTAT=criteria_provided,_single_submitter;CLNSIG=Pathogenic;CLNVC=single_nucleotide_variant;CLNVCSO=SO:0001483;GENEINFO=MSH6:2956;MC=SO:0001587|nonsense;ORIGIN=1;RS=559125434;SNP_position=PAM+3;CRISPR_ref_target…
chr2	47800088	rs63751419	C	G	MSH6:2956	.	PAM+2	+	TTTATGAATGGCTAATTTTGAAGAA	TTTATCAATGGCTAATTTTGAAGAA	Lynch_syndrome|Hereditary_cancer-predisposing_syndrome|Hereditary_nonpolyposis_colorectal_neoplasms	ALLELEID=94727;CLNDISDB=MONDO:MONDO:0005835,MedGen:C4552100,OMIM:PS120435,Orphanet:ORPHA144|MONDO:MONDO:0015356,MedGen:C0027672,Orphanet:ORPHA140162,SNOMED_CT:699346009|MedGen:C0009405;CLNDN=Lynch_syndrome|Hereditary_cancer-predisposing_syndrome|Hereditary_nonpolyposis_colorectal_neoplasms;CLNHGVS=NC_000002.12:g.47800088C>G;CLNREVSTAT=reviewed_by_expert_panel;CLNSIG=Pathogenic;CLNVC=single_nucleo…
chr2	47800105	rs1064795960	G	T	MSH6:2956	.	PAM+3	+	TTTGAATAATATATTCCCTTGGATT	TTTGAAGAATATATTCCCTTGGATT	Hereditary_cancer-predisposing_syndrome|not_provided	ALLELEID=405893;CLNDISDB=MONDO:MONDO:0015356,MedGen:C0027672,Orphanet:ORPHA140162,SNOMED_CT:699346009|MedGen:CN517202;CLNDN=Hereditary_cancer-predisposing_syndrome|not_provided;CLNHGVS=NC_000002.12:g.47800105G>T;CLNREVSTAT=criteria_provided,_multiple_submitters,_no_conflicts;CLNSIG=Pathogenic;CLNVC=single_nucleotide_variant;CLNVCSO=SO:0001483;GENEINFO=MSH6:2956;MC=SO:0001587|nonsense;ORIGIN=1;RS=…
chr2	47800630	rs.	A	T	MSH6:2956	.	PAM+5	-	TTTAGACTAAAAACCATCAGCAACT	TTTAGACTTAAAACCATCAGCAACT	Hereditary_nonpolyposis_colorectal_neoplasms	ALLELEID=826745;CLNDISDB=MedGen:C0009405;CLNDN=Hereditary_nonpolyposis_colorectal_neoplasms;CLNHGVS=NC_000002.12:g.47800630A>T;CLNREVSTAT=criteria_provided,_single_submitter;CLNSIG=Pathogenic;CLNVC=single_nucleotide_variant;CLNVCSO=SO:0001483;GENEINFO=MSH6:2956;MC=SO:0001587|nonsense;ORIGIN=1;SNP_position=PAM+5;CRISPR_ref_target_sequence=TTTAGACTTAAAACCATCAGCAACT;CRISPR_alt_target_sequence=TTTAGA…
chr2	47800663	rs878853718	C	T	MSH6:2956	.	PAM+4	-	TTTGTCTACAGAGAGATGACCTGCT	TTTGTCTGCAGAGAGATGACCTGCT	Hereditary_nonpolyposis_colorectal_neoplasms	ALLELEID=238917;CLNDISDB=MedGen:C0009405;CLNDN=Hereditary_nonpolyposis_colorectal_neoplasms;CLNHGVS=NC_000002.12:g.47800663C>T;CLNREVSTAT=criteria_provided,_single_submitter;CLNSIG=Pathogenic;CLNVC=single_nucleotide_variant;CLNVCSO=SO:0001483;GENEINFO=MSH6:2956;MC=SO:0001587|nonsense;ORIGIN=1;RS=878853718;SNP_position=PAM+4;CRISPR_ref_target_sequence=TTTGTCTGCAGAGAGATGACCTGCT;CRISPR_alt_target_se…
chr2	47800747	rs587779246	C	T	MSH6:2956	1e-05	PAM+1	-	TTTCAAGCCTTTTCATGGTCAAAGG	TTTCGAGCCTTTTCATGGTCAAAGG	Carcinoma_of_colon|Lynch_syndrome|Hereditary_nonpolyposis_colorectal_cancer_type_5|Hereditary_cancer-predisposing_syndrome|Hereditary_nonpolyposis_colorectal_neoplasms	AF_EXAC=1e-05;ALLELEID=94788;CLNDISDB=MONDO:MONDO:0002032,MedGen:C0699790,SNOMED_CT:269533000|MONDO:MONDO:0005835,MedGen:C4552100,OMIM:PS120435,Orphanet:ORPHA144|MONDO:MONDO:0013710,MedGen:C1833477,OMIM:614350|MONDO:MONDO:0015356,MedGen:C0027672,Orphanet:ORPHA140162,SNOMED_CT:699346009|MedGen:C0009405;CLNDN=Carcinoma_of_colon|Lynch_syndrome|Hereditary_nonpolyposis_colorectal_cancer_type_5|Heredit…
chr2	47800957	rs.	G	T	MSH6:2956	.	PAM+4	+	TTTGCCATAAGAATACGAGTTGAAA	TTTGCCAGAAGAATACGAGTTGAAA	Hereditary_nonpolyposis_colorectal_neoplasms	ALLELEID=1059400;CLNDISDB=MedGen:C0009405;CLNDN=Hereditary_nonpolyposis_colorectal_neoplasms;CLNHGVS=NC_000002.12:g.47800957G>T;CLNREVSTAT=criteria_provided,_single_submitter;CLNSIG=Pathogenic;CLNVC=single_nucleotide_variant;CLNVCSO=SO:0001483;GENEINFO=MSH6:2956;MC=SO:0001587|nonsense;ORIGIN=1;SNP_position=PAM+4;CRISPR_ref_target_sequence=TTTGCCAGAAGAATACGAGTTGAAA;CRISPR_alt_target_sequence=TTTGC…
chr2	47800966	rs63750258	G	T	MSH6:2956	.	PAM+5	-	TTTCAACTAGTATTCTTCTGGCAAA	TTTCAACTCGTATTCTTCTGGCAAA	Lynch_syndrome|Hereditary_cancer-predisposing_syndrome|Hereditary_nonpolyposis_colorectal_neoplasms|not_provided	ALLELEID=94802;CLNDISDB=MONDO:MONDO:0005835,MedGen:C4552100,OMIM:PS120435,Orphanet:ORPHA144|MONDO:MONDO:0015356,MedGen:C0027672,Orphanet:ORPHA140162,SNOMED_CT:699346009|MedGen:C0009405|MedGen:CN517202;CLNDN=Lynch_syndrome|Hereditary_cancer-predisposing_syndrome|Hereditary_nonpolyposis_colorectal_neoplasms|not_provided;CLNHGVS=NC_000002.12:g.47800966G>T;CLNREVSTAT=reviewed_by_expert_panel;CLNSIG=P…
chr2	47801003	rs587779252	G	A	MSH6:2956	.	PAM+4	-	TTTGGTCTAGTATCGTTTACAGCCC	TTTGGTCCAGTATCGTTTACAGCCC	Lynch_syndrome|Hereditary_nonpolyposis_colorectal_cancer_type_5|Mismatch_repair_cancer_syndrome_3	ALLELEID=94805;CLNDISDB=MONDO:MONDO:0005835,MedGen:C4552100,OMIM:PS120435,Orphanet:ORPHA144|MONDO:MONDO:0013710,MedGen:C1833477,OMIM:614350|MONDO:MONDO:0030841,MedGen:C5436807,OMIM:619097;CLNDN=Lynch_syndrome|Hereditary_nonpolyposis_colorectal_cancer_type_5|Mismatch_repair_cancer_syndrome_3;CLNHGVS=NC_000002.12:g.47801003G>A;CLNREVSTAT=reviewed_by_expert_panel;CLNSIG=Pathogenic;CLNVC=single_nucle…
chr2	47801004	rs587779253	G	A	MSH6:2956	.	PAM+3	-	TTTGGTTCAGTATCGTTTACAGCCC	TTTGGTCCAGTATCGTTTACAGCCC	Hereditary_nonpolyposis_colorectal_neoplasms	ALLELEID=630310;CLNDISDB=MedGen:C0009405;CLNDN=Hereditary_nonpolyposis_colorectal_neoplasms;CLNHGVS=NC_000002.12:g.47801004G>A;CLNREVSTAT=criteria_provided,_single_submitter;CLNSIG=Pathogenic;CLNVC=single_nucleotide_variant;CLNVCSO=SO:0001483;GENEINFO=MSH6:2956;MC=SO:0001587|nonsense;ORIGIN=1;RS=587779253;SNP_position=PAM+3;CRISPR_ref_target_sequence=TTTGGTCCAGTATCGTTTACAGCCC;CRISPR_alt_target_se…
chr2	47801107	rs1572730270	A	T	MSH6:2956	.	PAM+3	+	TTTGATTAAAATTACAAGGACTGGC	TTTGATAAAAATTACAAGGACTGGC	Hereditary_cancer-predisposing_syndrome	ALLELEID=807337;CLNDISDB=MONDO:MONDO:0015356,MedGen:C0027672,Orphanet:ORPHA140162,SNOMED_CT:699346009;CLNDN=Hereditary_cancer-predisposing_syndrome;CLNHGVS=NC_000002.12:g.47801107A>T;CLNREVSTAT=criteria_provided,_single_submitter;CLNSIG=Pathogenic;CLNVC=single_nucleotide_variant;CLNVCSO=SO:0001483;GENEINFO=MSH6:2956;MC=SO:0001587|nonsense;ORIGIN=1;RS=1572730270;SNP_position=PAM+3;CRISPR_ref_targe…
chr2	47804997	rs786203968	A	T	MSH6:2956	.	PAM+3	+	TTTACTTGACTTGGTGCCTCAGACA	TTTACTAGACTTGGTGCCTCAGACA	Hereditary_cancer-predisposing_syndrome|Hereditary_nonpolyposis_colorectal_neoplasms	ALLELEID=221301;CLNDISDB=MONDO:MONDO:0015356,MedGen:C0027672,Orphanet:ORPHA140162,SNOMED_CT:699346009|MedGen:C0009405;CLNDN=Hereditary_cancer-predisposing_syndrome|Hereditary_nonpolyposis_colorectal_neoplasms;CLNHGVS=NC_000002.12:g.47804997A>T;CLNREVSTAT=criteria_provided,_multiple_submitters,_no_conflicts;CLNSIG=Pathogenic;CLNVC=single_nucleotide_variant;CLNVCSO=SO:0001483;GENEINFO=MSH6:2956;MC=…
chr2	47806203	rs587779279	G	A	MSH6:2956	.	PAM+4	+	TTTAACAAGAAGAGGTACTGCAACA	TTTAACAGGAAGAGGTACTGCAACA	Lynch_syndrome|Hereditary_cancer-predisposing_syndrome|Hereditary_nonpolyposis_colorectal_neoplasms	ALLELEID=94908;CLNDISDB=MONDO:MONDO:0005835,MedGen:C4552100,OMIM:PS120435,Orphanet:ORPHA144|MONDO:MONDO:0015356,MedGen:C0027672,Orphanet:ORPHA140162,SNOMED_CT:699346009|MedGen:C0009405;CLNDN=Lynch_syndrome|Hereditary_cancer-predisposing_syndrome|Hereditary_nonpolyposis_colorectal_neoplasms;CLNHGVS=NC_000002.12:g.47806203G>A;CLNREVSTAT=reviewed_by_expert_panel;CLNSIG=Pathogenic;CLNVC=single_nucleo…
chr2	47806325	rs63751058	T	G	MSH6:2956	.	PAM+4	-	TTTGAGACTAATCTTCTACTAATGA	TTTGAGAATAATCTTCTACTAATGA	Lynch_syndrome|Hereditary_cancer-predisposing_syndrome|Hereditary_nonpolyposis_colorectal_neoplasms|not_provided	ALLELEID=94932;CLNDISDB=MONDO:MONDO:0005835,MedGen:C4552100,OMIM:PS120435,Orphanet:ORPHA144|MONDO:MONDO:0015356,MedGen:C0027672,Orphanet:ORPHA140162,SNOMED_CT:699346009|MedGen:C0009405|MedGen:CN517202;CLNDN=Lynch_syndrome|Hereditary_cancer-predisposing_syndrome|Hereditary_nonpolyposis_colorectal_neoplasms|not_provided;CLNHGVS=NC_000002.12:g.47806325T>G;CLNREVSTAT=reviewed_by_expert_panel;CLNSIG=P…
chr2	47806651	rs267608122	G	A	MSH6:2956	.	PAM+1	+	TTTCAGTAACTAACTAACTATAATG	TTTCGGTAACTAACTAACTATAATG	Endometrial_carcinoma|Lynch_syndrome|Hereditary_nonpolyposis_colorectal_cancer_type_5|Hereditary_cancer-predisposing_syndrome|Hereditary_nonpolyposis_colorectal_neoplasms|not_specified|not_provided	ALLELEID=94980;CLNDISDB=Human_Phenotype_Ontology:HP:0012114,MONDO:MONDO:0002447,MedGen:C0476089,OMIM:608089,SNOMED_CT:254878006|MONDO:MONDO:0005835,MedGen:C4552100,OMIM:PS120435,Orphanet:ORPHA144|MONDO:MONDO:0013710,MedGen:C1833477,OMIM:614350|MONDO:MONDO:0015356,MedGen:C0027672,Orphanet:ORPHA140162,SNOMED_CT:699346009|MedGen:C0009405|MedGen:CN169374|MedGen:CN517202;CLNDN=Endometrial_carcinoma|Ly…
chr2	47806653	rs267608131	T	C	MSH6:2956	.	PAM+3	+	TTTCGGCAACTAACTAACTATAATG	TTTCGGTAACTAACTAACTATAATG	Lynch_syndrome|Hereditary_cancer-predisposing_syndrome|Hereditary_nonpolyposis_colorectal_neoplasms	ALLELEID=94975;CLNDISDB=MONDO:MONDO:0005835,MedGen:C4552100,OMIM:PS120435,Orphanet:ORPHA144|MONDO:MONDO:0015356,MedGen:C0027672,Orphanet:ORPHA140162,SNOMED_CT:699346009|MedGen:C0009405;CLNDN=Lynch_syndrome|Hereditary_cancer-predisposing_syndrome|Hereditary_nonpolyposis_colorectal_neoplasms;CLNHGVS=NC_000002.12:g.47806653T>C;CLNREVSTAT=reviewed_by_expert_panel;CLNSIG=Pathogenic;CLNVC=single_nucleo…
chr2	165755015	rs137853089	G	A	GALNT3:2591	.	PAM+5	+	TTTACACTAAAGGCGGTGTTTTATT	TTTACACTGAAGGCGGTGTTTTATT	Hyperphosphatemic_familial_tumoral_calcinosis_1	ALLELEID=22837;CLNDISDB=MONDO:MONDO:0100252,MedGen:C4692564,OMIM:211900;CLNDN=Hyperphosphatemic_familial_tumoral_calcinosis_1;CLNHGVS=NC_000002.12:g.165755015G>A;CLNREVSTAT=no_assertion_criteria_provided;CLNSIG=Pathogenic;CLNVC=single_nucleotide_variant;CLNVCSO=SO:0001483;CLNVI=OMIM_Allelic_Variant:601756.0007;GENEINFO=GALNT3:2591;MC=SO:0001587|nonsense;ORIGIN=1;RS=137853089;SNP_position=PAM+5;CR…
chr2	165758862	rs137853091	G	T	GALNT3:2591	.	PAM+5	-	TTTCAGAAAACCCACTTTTGCAGGA	TTTCAGAACACCCACTTTTGCAGGA	Hyperphosphatemic_familial_tumoral_calcinosis_1	ALLELEID=22835;CLNDISDB=MONDO:MONDO:0100252,MedGen:C4692564,OMIM:211900;CLNDN=Hyperphosphatemic_familial_tumoral_calcinosis_1;CLNHGVS=NC_000002.12:g.165758862G>T;CLNREVSTAT=no_assertion_criteria_provided;CLNSIG=Pathogenic;CLNVC=single_nucleotide_variant;CLNVCSO=SO:0001483;CLNVI=OMIM_Allelic_Variant:601756.0009;GENEINFO=GALNT3:2591;MC=SO:0001583|missense_variant;ORIGIN=1;RS=137853091;SNP_position=…
chr2	214730491	rs587781948	G	A	BARD1:580	1e-05	PAM+4	+	TTTCTTCATAGACATGCTTTTACCC	TTTCTTCGTAGACATGCTTTTACCC	Hereditary_breast_and_ovarian_cancer_syndrome|Malignant_tumor_of_breast|Hereditary_cancer-predisposing_syndrome|Familial_cancer_of_breast|Triple-Negative_Breast_Cancer_Finding|not_provided	AF_EXAC=1e-05;ALLELEID=151416;CLNDISDB=MONDO:MONDO:0003582,MeSH:D061325,MedGen:C0677776,OMIM:PS604370,Orphanet:ORPHA145|MONDO:MONDO:0007254,MedGen:C0006142,SNOMED_CT:254837009|MONDO:MONDO:0015356,MedGen:C0027672,Orphanet:ORPHA140162,SNOMED_CT:699346009|MONDO:MONDO:0016419,MedGen:C0346153,OMIM:114480,Orphanet:ORPHA227535,SNOMED_CT:254843006|MedGen:C2348819|MedGen:CN517202;CLNDN=Hereditary_breast_a…
chr2	214792327	rs758972589	G	A	BARD1:580	1e-05	PAM+1	+	TTTCAAAGCTTACTACAAAGTTGAA	TTTCGAAGCTTACTACAAAGTTGAA	Hereditary_cancer-predisposing_syndrome|Familial_cancer_of_breast|Breast_and/or_ovarian_cancer|not_provided	AF_EXAC=1e-05;ALLELEID=181842;CLNDISDB=MONDO:MONDO:0015356,MedGen:C0027672,Orphanet:ORPHA140162,SNOMED_CT:699346009|MONDO:MONDO:0016419,MedGen:C0346153,OMIM:114480,Orphanet:ORPHA227535,SNOMED_CT:254843006|MedGen:CN221562|MedGen:CN517202;CLNDN=Hereditary_cancer-predisposing_syndrome|Familial_cancer_of_breast|Breast_and/or_ovarian_cancer|not_provided;CLNHGVS=NC_000002.12:g.214792327G>A;CLNREVSTAT=c…
chr2	214730507	rs773223671	C	T	BARD1:580	.	PAM+2	+	TTTACTCCTGACAAAAACACAAGAA	TTTACCCCTGACAAAAACACAAGAA	Hereditary_cancer-predisposing_syndrome|Familial_cancer_of_breast	ALLELEID=472480;CLNDISDB=MONDO:MONDO:0015356,MedGen:C0027672,Orphanet:ORPHA140162,SNOMED_CT:699346009|MONDO:MONDO:0016419,MedGen:C0346153,OMIM:114480,Orphanet:ORPHA227535,SNOMED_CT:254843006;CLNDN=Hereditary_cancer-predisposing_syndrome|Familial_cancer_of_breast;CLNHGVS=NC_000002.12:g.214730507C>T;CLNREVSTAT=criteria_provided,_multiple_submitters,_no_conflicts;CLNSIG=Pathogenic;CLNVC=single_nucle…
chr2	214730508	rs.	C	T	BARD1:580	.	PAM+3	+	TTTACCTCTGACAAAAACACAAGAA	TTTACCCCTGACAAAAACACAAGAA	Familial_cancer_of_breast	ALLELEID=922548;CLNDISDB=MONDO:MONDO:0016419,MedGen:C0346153,OMIM:114480,Orphanet:ORPHA227535,SNOMED_CT:254843006;CLNDN=Familial_cancer_of_breast;CLNHGVS=NC_000002.12:g.214730508C>T;CLNREVSTAT=criteria_provided,_single_submitter;CLNSIG=Pathogenic;CLNVC=single_nucleotide_variant;CLNVCSO=SO:0001483;GENEINFO=BARD1:580;MC=SO:0001583|missense_variant,SO:0001587|nonsense,SO:0001619|non-coding_transcrip…
chr2	214745083	rs878854003	C	T	BARD1:580	.	PAM+5	+	TTTAGAATTCAGCATCCATTGAGAA	TTTAGAATCCAGCATCCATTGAGAA	Hereditary_cancer-predisposing_syndrome|Familial_cancer_of_breast	ALLELEID=616534;CLNDISDB=MONDO:MONDO:0015356,MedGen:C0027672,Orphanet:ORPHA140162,SNOMED_CT:699346009|MONDO:MONDO:0016419,MedGen:C0346153,OMIM:114480,Orphanet:ORPHA227535,SNOMED_CT:254843006;CLNDN=Hereditary_cancer-predisposing_syndrome|Familial_cancer_of_breast;CLNHGVS=NC_000002.12:g.214745083C>T;CLNREVSTAT=criteria_provided,_multiple_submitters,_no_conflicts;CLNSIG=Pathogenic;CLNVC=single_nucle…
chr2	214745788	rs1553615135	G	A	BARD1:580	.	PAM+2	+	TTTCTATTGTTCTGAAGACAGCCCA	TTTCTGTTGTTCTGAAGACAGCCCA	Hereditary_cancer-predisposing_syndrome|Familial_cancer_of_breast	ALLELEID=472522;CLNDISDB=MONDO:MONDO:0015356,MedGen:C0027672,Orphanet:ORPHA140162,SNOMED_CT:699346009|MONDO:MONDO:0016419,MedGen:C0346153,OMIM:114480,Orphanet:ORPHA227535,SNOMED_CT:254843006;CLNDN=Hereditary_cancer-predisposing_syndrome|Familial_cancer_of_breast;CLNHGVS=NC_000002.12:g.214745788G>A;CLNREVSTAT=criteria_provided,_multiple_submitters,_no_conflicts;CLNSIG=Pathogenic;CLNVC=single_nucle…
chr2	214745791	rs.	G	A	BARD1:580	.	PAM+5	+	TTTCTGTTATTCTGAAGACAGCCCA	TTTCTGTTGTTCTGAAGACAGCCCA	Familial_cancer_of_breast	ALLELEID=1059155;CLNDISDB=MONDO:MONDO:0016419,MedGen:C0346153,OMIM:114480,Orphanet:ORPHA227535,SNOMED_CT:254843006;CLNDN=Familial_cancer_of_breast;CLNHGVS=NC_000002.12:g.214745791G>A;CLNREVSTAT=criteria_provided,_single_submitter;CLNSIG=Pathogenic;CLNVC=single_nucleotide_variant;CLNVCSO=SO:0001483;GENEINFO=BARD1:580;MC=SO:0001587|nonsense,SO:0001619|non-coding_transcript_variant,SO:0001627|intron…
chr2	214780813	rs786202559	G	C	BARD1:580	.	PAM+2	+	TTTCTCAGGGCACCGTTTGCTTAAC	TTTCTGAGGGCACCGTTTGCTTAAC	Hereditary_cancer-predisposing_syndrome|Familial_cancer_of_breast	ALLELEID=181817;CLNDISDB=MONDO:MONDO:0015356,MedGen:C0027672,Orphanet:ORPHA140162,SNOMED_CT:699346009|MONDO:MONDO:0016419,MedGen:C0346153,OMIM:114480,Orphanet:ORPHA227535,SNOMED_CT:254843006;CLNDN=Hereditary_cancer-predisposing_syndrome|Familial_cancer_of_breast;CLNHGVS=NC_000002.12:g.214780813G>C;CLNREVSTAT=criteria_provided,_multiple_submitters,_no_conflicts;CLNSIG=Pathogenic;CLNVC=single_nucle…
chr2	214780871	rs.	T	A	BARD1:580	.	PAM+5	-	TTTCTAAGTGATGTAGAACCAGCAT	TTTCTAAGAGATGTAGAACCAGCAT	Familial_cancer_of_breast	ALLELEID=825686;CLNDISDB=MONDO:MONDO:0016419,MedGen:C0346153,OMIM:114480,Orphanet:ORPHA227535,SNOMED_CT:254843006;CLNDN=Familial_cancer_of_breast;CLNHGVS=NC_000002.12:g.214780871T>A;CLNREVSTAT=criteria_provided,_single_submitter;CLNSIG=Pathogenic;CLNVC=single_nucleotide_variant;CLNVCSO=SO:0001483;GENEINFO=BARD1:580;MC=SO:0001587|nonsense,SO:0001619|non-coding_transcript_variant,SO:0001627|intron_…
chr2	214781242	rs762171436	A	C	BARD1:580	.	PAM+5	+	TTTCAGCTCAAGTTTTCTTTTTTTG	TTTCAGCTAAAGTTTTCTTTTTTTG	Familial_cancer_of_breast	ALLELEID=517907;CLNDISDB=MONDO:MONDO:0016419,MedGen:C0346153,OMIM:114480,Orphanet:ORPHA227535,SNOMED_CT:254843006;CLNDN=Familial_cancer_of_breast;CLNHGVS=NC_000002.12:g.214781242A>C;CLNREVSTAT=criteria_provided,_single_submitter;CLNSIG=Pathogenic;CLNVC=single_nucleotide_variant;CLNVCSO=SO:0001483;GENEINFO=BARD1:580;MC=SO:0001587|nonsense,SO:0001619|non-coding_transcript_variant,SO:0001627|intron_…
chr2	214781501	rs1553622720	C	A	BARD1:580	.	PAM+4	-	TTTGAAATAAGATAAACCTAGGAAA	TTTGAAAGAAGATAAACCTAGGAAA	Hereditary_cancer-predisposing_syndrome	ALLELEID=483286;CLNDISDB=MONDO:MONDO:0015356,MedGen:C0027672,Orphanet:ORPHA140162,SNOMED_CT:699346009;CLNDN=Hereditary_cancer-predisposing_syndrome;CLNHGVS=NC_000002.12:g.214781501C>A;CLNREVSTAT=criteria_provided,_single_submitter;CLNSIG=Pathogenic;CLNVC=single_nucleotide_variant;CLNVCSO=SO:0001483;GENEINFO=BARD1:580;MC=SO:0001587|nonsense,SO:0001619|non-coding_transcript_variant,SO:0001627|intro…
chr5	112842303	rs768922431	C	T	APC:324	1e-05	PAM+1	-	TTTCAAACTCCTGGAATATGAATCA	TTTCGAACTCCTGGAATATGAATCA	Hereditary_cancer-predisposing_syndrome|Familial_adenomatous_polyposis_1|not_provided	AF_EXAC=1e-05;ALLELEID=182452;CLNDISDB=MONDO:MONDO:0015356,MedGen:C0027672,Orphanet:ORPHA140162,SNOMED_CT:699346009|MONDO:MONDO:0021056,MedGen:C2713442,OMIM:175100|MedGen:CN517202;CLNDN=Hereditary_cancer-predisposing_syndrome|Familial_adenomatous_polyposis_1|not_provided;CLNHGVS=NC_000005.10:g.112842303C>T;CLNREVSTAT=criteria_provided,_multiple_submitters,_no_conflicts;CLNSIG=Pathogenic;CLNVC=sin…
chr2	214792333	rs1574839460	T	A	BARD1:580	.	PAM+5	-	TTTGTAGTTAGCTTCGAAATTTGCT	TTTGTAGTAAGCTTCGAAATTTGCT	Hereditary_cancer-predisposing_syndrome	ALLELEID=806850;CLNDISDB=MONDO:MONDO:0015356,MedGen:C0027672,Orphanet:ORPHA140162,SNOMED_CT:699346009;CLNDN=Hereditary_cancer-predisposing_syndrome;CLNHGVS=NC_000002.12:g.214792333T>A;CLNREVSTAT=criteria_provided,_single_submitter;CLNSIG=Pathogenic;CLNVC=single_nucleotide_variant;CLNVCSO=SO:0001483;GENEINFO=BARD1:580;MC=SO:0001587|nonsense,SO:0001619|non-coding_transcript_variant,SO:0001627|intro…
chr2	214797086	rs.	C	A	BARD1:580	.	PAM+1	-	TTTATGAGGATGTGAGCACATCTTC	TTTAGGAGGATGTGAGCACATCTTC	Hereditary_cancer-predisposing_syndrome	ALLELEID=908704;CLNDISDB=MONDO:MONDO:0015356,MedGen:C0027672,Orphanet:ORPHA140162,SNOMED_CT:699346009;CLNDN=Hereditary_cancer-predisposing_syndrome;CLNHGVS=NC_000002.12:g.214797086C>A;CLNREVSTAT=criteria_provided,_single_submitter;CLNSIG=Pathogenic;CLNVC=single_nucleotide_variant;CLNVCSO=SO:0001483;GENEINFO=BARD1:580;MC=SO:0001587|nonsense,SO:0001619|non-coding_transcript_variant,SO:0001627|intro…
chr5	132618277	rs775069541	T	G	RAD50:10111	1e-05	PAM+1	+	TTTAGTATAAGACTCTTGACCAGTA	TTTATTATAAGACTCTTGACCAGTA	Hereditary_cancer-predisposing_syndrome	AF_EXAC=1e-05;ALLELEID=808503;CLNDISDB=MONDO:MONDO:0015356,MedGen:C0027672,Orphanet:ORPHA140162,SNOMED_CT:699346009;CLNDN=Hereditary_cancer-predisposing_syndrome;CLNHGVS=NC_000005.10:g.132618277T>G;CLNREVSTAT=criteria_provided,_single_submitter;CLNSIG=Pathogenic;CLNVC=single_nucleotide_variant;CLNVCSO=SO:0001483;GENEINFO=RAD50:10111;MC=SO:0001587|nonsense;ORIGIN=1;RS=775069541;SNP_position=PAM+1;…
chr3	10146524	rs727504215	G	T	VHL:7428|LOC107303340:107303340	.	PAM+1	+	TTTGTCTCTTCAGAGATGCAGGGAC	TTTGGCTCTTCAGAGATGCAGGGAC	Von_Hippel-Lindau_syndrome|Hereditary_cancer-predisposing_syndrome|not_provided	ALLELEID=178148;CLNDISDB=MONDO:MONDO:0008667,MedGen:C0019562,OMIM:193300,Orphanet:ORPHA892,SNOMED_CT:46659004|MONDO:MONDO:0015356,MedGen:C0027672,Orphanet:ORPHA140162,SNOMED_CT:699346009|MedGen:CN517202;CLNDN=Von_Hippel-Lindau_syndrome|Hereditary_cancer-predisposing_syndrome|not_provided;CLNHGVS=NC_000003.12:g.10146524G>T;CLNREVSTAT=criteria_provided,_multiple_submitters,_no_conflicts;CLNSIG=Path…
chr3	10146526	rs5030830	T	C	VHL:7428|LOC107303340:107303340	.	PAM+3	+	TTTGGCCCTTCAGAGATGCAGGGAC	TTTGGCTCTTCAGAGATGCAGGGAC	Von_Hippel-Lindau_syndrome|Erythrocytosis,_familial,_2|Hereditary_cancer-predisposing_syndrome	ALLELEID=420444;CLNDISDB=MONDO:MONDO:0008667,MedGen:C0019562,OMIM:193300,Orphanet:ORPHA892,SNOMED_CT:46659004|MONDO:MONDO:0009892,MedGen:C1837915,OMIM:263400,Orphanet:ORPHA238557|MONDO:MONDO:0015356,MedGen:C0027672,Orphanet:ORPHA140162,SNOMED_CT:699346009;CLNDN=Von_Hippel-Lindau_syndrome|Erythrocytosis,_familial,_2|Hereditary_cancer-predisposing_syndrome;CLNHGVS=NC_000003.12:g.10146526T>C;CLNREVS…
chr3	10146526	rs5030830	T	G	VHL:7428|LOC107303340:107303340	.	PAM+3	+	TTTGGCGCTTCAGAGATGCAGGGAC	TTTGGCTCTTCAGAGATGCAGGGAC	Hereditary_cancer-predisposing_syndrome	ALLELEID=420445;CLNDISDB=MONDO:MONDO:0015356,MedGen:C0027672,Orphanet:ORPHA140162,SNOMED_CT:699346009;CLNDN=Hereditary_cancer-predisposing_syndrome;CLNHGVS=NC_000003.12:g.10146526T>G;CLNREVSTAT=criteria_provided,_single_submitter;CLNSIG=Pathogenic;CLNVC=single_nucleotide_variant;CLNVCSO=SO:0001483;GENEINFO=VHL:7428|LOC107303340:107303340;MC=SO:0001583|missense_variant,SO:0001627|intron_variant;OR…
chr3	10146587	rs869025648	A	G	VHL:7428|LOC107303340:107303340	.	PAM+5	+	TTTGTGCCGTCTCTCAATGTTGACG	TTTGTGCCATCTCTCAATGTTGACG	Von_Hippel-Lindau_syndrome|Erythrocytosis,_familial,_2|Hereditary_cancer-predisposing_syndrome	ALLELEID=224936;CLNDISDB=MONDO:MONDO:0008667,MedGen:C0019562,OMIM:193300,Orphanet:ORPHA892,SNOMED_CT:46659004|MONDO:MONDO:0009892,MedGen:C1837915,OMIM:263400,Orphanet:ORPHA238557|MONDO:MONDO:0015356,MedGen:C0027672,Orphanet:ORPHA140162,SNOMED_CT:699346009;CLNDN=Von_Hippel-Lindau_syndrome|Erythrocytosis,_familial,_2|Hereditary_cancer-predisposing_syndrome;CLNHGVS=NC_000003.12:g.10146587A>G;CLNREVS…
chr3	10149796	rs121913346	T	C	VHL:7428|LOC107303340:107303340	.	PAM+1	-	TTTCGGAGTATACACTGGAAGGGCA	TTTCAGAGTATACACTGGAAGGGCA	Von_Hippel-Lindau_syndrome|Erythrocytosis,_familial,_2|Hereditary_cancer-predisposing_syndrome|not_provided	ALLELEID=180119;CLNDISDB=MONDO:MONDO:0008667,MedGen:C0019562,OMIM:193300,Orphanet:ORPHA892,SNOMED_CT:46659004|MONDO:MONDO:0009892,MedGen:C1837915,OMIM:263400,Orphanet:ORPHA238557|MONDO:MONDO:0015356,MedGen:C0027672,Orphanet:ORPHA140162,SNOMED_CT:699346009|MedGen:CN517202;CLNDN=Von_Hippel-Lindau_syndrome|Erythrocytosis,_familial,_2|Hereditary_cancer-predisposing_syndrome|not_provided;CLNHGVS=NC_00…
chr3	10149906	rs5030825	C	T	VHL:7428|LOC107303340:107303340	.	PAM+2	-	TTTCTACACATTTGGGTGGTCTTCC	TTTCTGCACATTTGGGTGGTCTTCC	Von_Hippel-Lindau_syndrome|Hereditary_cancer-predisposing_syndrome	ALLELEID=420456;CLNDISDB=MONDO:MONDO:0008667,MedGen:C0019562,OMIM:193300,Orphanet:ORPHA892,SNOMED_CT:46659004|MONDO:MONDO:0015356,MedGen:C0027672,Orphanet:ORPHA140162,SNOMED_CT:699346009;CLNDN=Von_Hippel-Lindau_syndrome|Hereditary_cancer-predisposing_syndrome;CLNHGVS=NC_000003.12:g.10149906C>T;CLNREVSTAT=criteria_provided,_multiple_submitters,_no_conflicts;CLNSIG=Pathogenic;CLNVC=single_nucleotid…
chr3	12416831	rs28936407	G	A	PPARG:5468	.	PAM+1	+	TTTCACTCCGTGGAGGCTGTGCAGG	TTTCGCTCCGTGGAGGCTGTGCAGG	Carcinoma_of_colon	ALLELEID=23174;CLNDISDB=MONDO:MONDO:0002032,MedGen:C0699790,SNOMED_CT:269533000;CLNDN=Carcinoma_of_colon;CLNHGVS=NC_000003.12:g.12416831G>A;CLNREVSTAT=no_assertion_criteria_provided;CLNSIG=Pathogenic;CLNVC=single_nucleotide_variant;CLNVCSO=SO:0001483;CLNVI=OMIM_Allelic_Variant:601487.0006;GENEINFO=PPARG:5468;MC=SO:0001583|missense_variant,SO:0001627|intron_variant;ORIGIN=2;RS=28936407;SNP_positio…
chr3	36996624	rs63751094	A	G	MLH1:4292	.	PAM+2	+	TTTAGGTGCAAAATCCACAAGTATT	TTTAGATGCAAAATCCACAAGTATT	Lynch_syndrome|Hereditary_nonpolyposis_colorectal_neoplasms	ALLELEID=95158;CLNDISDB=MONDO:MONDO:0005835,MedGen:C4552100,OMIM:PS120435,Orphanet:ORPHA144|MedGen:C0009405;CLNDN=Lynch_syndrome|Hereditary_nonpolyposis_colorectal_neoplasms;CLNHGVS=NC_000003.12:g.36996624A>G;CLNREVSTAT=reviewed_by_expert_panel;CLNSIG=Pathogenic;CLNVC=single_nucleotide_variant;CLNVCSO=SO:0001483;CLNVI=International_Society_for_Gastrointestinal_Hereditary_Tumours_(InSiGHT):c.122A>…
chr3	36996711	rs267607722	T	G	MLH1:4292	.	PAM+4	-	TTTACTTCCCCTGATCCCGGTGCCA	TTTACTTACCCTGATCCCGGTGCCA	Hereditary_nonpolyposis_colorectal_neoplasms	ALLELEID=519286;CLNDISDB=MedGen:C0009405;CLNDN=Hereditary_nonpolyposis_colorectal_neoplasms;CLNHGVS=NC_000003.12:g.36996711T>G;CLNREVSTAT=criteria_provided,_single_submitter;CLNSIG=Pathogenic;CLNVC=single_nucleotide_variant;CLNVCSO=SO:0001483;GENEINFO=MLH1:4292;MC=SO:0001575|splice_donor_variant,SO:0001627|intron_variant;ORIGIN=1;RS=267607722;SNP_position=PAM+4;CRISPR_ref_target_sequence=TTTACTTA…
chr3	37000953	rs267607716	A	C	MLH1:4292	.	PAM+1	-	TTTCGGTTAGATACCAAAAAGATGA	TTTCTGTTAGATACCAAAAAGATGA	Hereditary_cancer-predisposing_syndrome	ALLELEID=182219;CLNDISDB=MONDO:MONDO:0015356,MedGen:C0027672,Orphanet:ORPHA140162,SNOMED_CT:699346009;CLNDN=Hereditary_cancer-predisposing_syndrome;CLNHGVS=NC_000003.12:g.37000953A>C;CLNREVSTAT=criteria_provided,_single_submitter;CLNSIG=Pathogenic;CLNVC=single_nucleotide_variant;CLNVCSO=SO:0001483;GENEINFO=MLH1:4292;MC=SO:0001574|splice_acceptor_variant,SO:0001627|intron_variant;ORIGIN=1;RS=26760…
chr3	37000976	rs63749859	T	C	MLH1:4292	.	PAM+3	-	TTTCACGTACAATATCCAGATCTTC	TTTCACATACAATATCCAGATCTTC	Lynch_syndrome|Hereditary_cancer-predisposing_syndrome|Hereditary_nonpolyposis_colon_cancer|not_provided	ALLELEID=95584;CLNDISDB=MONDO:MONDO:0005835,MedGen:C4552100,OMIM:PS120435,Orphanet:ORPHA144|MONDO:MONDO:0015356,MedGen:C0027672,Orphanet:ORPHA140162,SNOMED_CT:699346009|MONDO:MONDO:0018630,MedGen:C1333990,OMIM:PS120435,Orphanet:ORPHA443909|MedGen:CN517202;CLNDN=Lynch_syndrome|Hereditary_cancer-predisposing_syndrome|Hereditary_nonpolyposis_colon_cancer|not_provided;CLNHGVS=NC_000003.12:g.37000976T…
chr3	37000977	rs63750437	G	A	MLH1:4292	.	PAM+2	-	TTTCATATACAATATCCAGATCTTC	TTTCACATACAATATCCAGATCTTC	Lynch_syndrome|Lynch_syndrome_II|Hereditary_cancer-predisposing_syndrome|Hereditary_nonpolyposis_colorectal_neoplasms	ALLELEID=95586;CLNDISDB=MONDO:MONDO:0005835,MedGen:C4552100,OMIM:PS120435,Orphanet:ORPHA144|MONDO:MONDO:0012249,MedGen:C1333991,OMIM:609310|MONDO:MONDO:0015356,MedGen:C0027672,Orphanet:ORPHA140162,SNOMED_CT:699346009|MedGen:C0009405;CLNDN=Lynch_syndrome|Lynch_syndrome_II|Hereditary_cancer-predisposing_syndrome|Hereditary_nonpolyposis_colorectal_neoplasms;CLNHGVS=NC_000003.12:g.37000977G>A;CLNREVS…
chr3	37000992	rs63750005	C	T	MLH1:4292	.	PAM+4	-	TTTACTAATAGTGAACCTTTCACAT	TTTACTAGTAGTGAACCTTTCACAT	Lynch_syndrome|Lynch_syndrome_II|Hereditary_cancer-predisposing_syndrome|Hereditary_nonpolyposis_colorectal_neoplasms	ALLELEID=95592;CLNDISDB=MONDO:MONDO:0005835,MedGen:C4552100,OMIM:PS120435,Orphanet:ORPHA144|MONDO:MONDO:0012249,MedGen:C1333991,OMIM:609310|MONDO:MONDO:0015356,MedGen:C0027672,Orphanet:ORPHA140162,SNOMED_CT:699346009|MedGen:C0009405;CLNDN=Lynch_syndrome|Lynch_syndrome_II|Hereditary_cancer-predisposing_syndrome|Hereditary_nonpolyposis_colorectal_neoplasms;CLNHGVS=NC_000003.12:g.37000992C>T;CLNREVS…
chr3	37001055	rs1553640340	T	G	MLH1:4292	.	PAM+5	-	TTTAGCTTCCCTCACCTCGAAAGCC	TTTAGCTTACCTCACCTCGAAAGCC	Carcinoma_of_colon	ALLELEID=427200;CLNDISDB=MONDO:MONDO:0002032,MedGen:C0699790,SNOMED_CT:269533000;CLNDN=Carcinoma_of_colon;CLNHGVS=NC_000003.12:g.37001055T>G;CLNREVSTAT=no_assertion_criteria_provided;CLNSIG=Pathogenic;CLNVC=single_nucleotide_variant;CLNVCSO=SO:0001483;GENEINFO=MLH1:4292;MC=SO:0001575|splice_donor_variant,SO:0001627|intron_variant;ORIGIN=0;RS=1553640340;SNP_position=PAM+5;CRISPR_ref_target_sequenc…
chr3	37001058	rs267607735	G	A	MLH1:4292	.	PAM+2	-	TTTAGTTTACCTCACCTCGAAAGCC	TTTAGCTTACCTCACCTCGAAAGCC	Lynch_syndrome|Muir-TorrÃ©_syndrome|Turcot_syndrome|Lynch_syndrome_II|Hereditary_cancer-predisposing_syndrome|Hereditary_nonpolyposis_colorectal_neoplasms|not_provided	ALLELEID=95622;CLNDISDB=MONDO:MONDO:0005835,MedGen:C4552100,OMIM:PS120435,Orphanet:ORPHA144|MONDO:MONDO:0008018,MedGen:C1321489,OMIM:158320,Orphanet:ORPHA587,SNOMED_CT:403824007|MONDO:MONDO:0010159,MedGen:C5399763,OMIM:276300,Orphanet:ORPHA252202,SNOMED_CT:61665008|MONDO:MONDO:0012249,MedGen:C1333991,OMIM:609310|MONDO:MONDO:0015356,MedGen:C0027672,Orphanet:ORPHA140162,SNOMED_CT:699346009|MedGen:C…
chr3	37004444	rs63750781	C	T	MLH1:4292	.	PAM+1	-	TTTCATTGTAATAGTAACATGAGCC	TTTCGTTGTAATAGTAACATGAGCC	Lynch-like_syndrome|Endometrial_carcinoma|Lynch_syndrome|Lynch_syndrome_I|Lynch_syndrome_II|Hereditary_cancer-predisposing_syndrome|Hereditary_nonpolyposis_colorectal_neoplasms|not_provided	ALLELEID=32133;CLNDISDB=.|Human_Phenotype_Ontology:HP:0012114,MONDO:MONDO:0002447,MedGen:C0476089,OMIM:608089,SNOMED_CT:254878006|MONDO:MONDO:0005835,MedGen:C4552100,OMIM:PS120435,Orphanet:ORPHA144|MONDO:MONDO:0007356,MedGen:C2936783,OMIM:120435|MONDO:MONDO:0012249,MedGen:C1333991,OMIM:609310|MONDO:MONDO:0015356,MedGen:C0027672,Orphanet:ORPHA140162,SNOMED_CT:699346009|MedGen:C0009405|MedGen:CN517…
chr3	37008892	rs1248251121	G	T	MLH1:4292	.	PAM+1	+	TTTGTAAGTTGTTGGCAGGTACAGT	TTTGGAAGTTGTTGGCAGGTACAGT	Hereditary_nonpolyposis_colorectal_neoplasms	ALLELEID=452625;CLNDISDB=MedGen:C0009405;CLNDN=Hereditary_nonpolyposis_colorectal_neoplasms;CLNHGVS=NC_000003.12:g.37008892G>T;CLNREVSTAT=criteria_provided,_single_submitter;CLNSIG=Pathogenic;CLNVC=single_nucleotide_variant;CLNVCSO=SO:0001483;GENEINFO=MLH1:4292;MC=SO:0001587|nonsense,SO:0001623|5_prime_UTR_variant,SO:0001627|intron_variant;ORIGIN=1;RS=1248251121;SNP_position=PAM+1;CRISPR_ref_targ…
chr3	37012009	rs267607767	A	G	MLH1:4292	.	PAM+3	+	TTTATCGGCAAGGAGAGACAGTAGC	TTTATCAGCAAGGAGAGACAGTAGC	Lynch_syndrome|Lynch_syndrome_II|Hereditary_cancer-predisposing_syndrome|Hereditary_nonpolyposis_colorectal_neoplasms|not_provided	ALLELEID=95765;CLNDISDB=MONDO:MONDO:0005835,MedGen:C4552100,OMIM:PS120435,Orphanet:ORPHA144|MONDO:MONDO:0012249,MedGen:C1333991,OMIM:609310|MONDO:MONDO:0015356,MedGen:C0027672,Orphanet:ORPHA140162,SNOMED_CT:699346009|MedGen:C0009405|MedGen:CN517202;CLNDN=Lynch_syndrome|Lynch_syndrome_II|Hereditary_cancer-predisposing_syndrome|Hereditary_nonpolyposis_colorectal_neoplasms|not_provided;CLNHGVS=NC_00…
chr3	37012010	rs.	G	A	MLH1:4292	.	PAM+4	+	TTTATCAACAAGGAGAGACAGTAGC	TTTATCAGCAAGGAGAGACAGTAGC	Hereditary_nonpolyposis_colorectal_neoplasms	ALLELEID=939935;CLNDISDB=MedGen:C0009405;CLNDN=Hereditary_nonpolyposis_colorectal_neoplasms;CLNHGVS=NC_000003.12:g.37012010G>A;CLNREVSTAT=criteria_provided,_single_submitter;CLNSIG=Pathogenic;CLNVC=single_nucleotide_variant;CLNVCSO=SO:0001483;GENEINFO=MLH1:4292;MC=SO:0001574|splice_acceptor_variant;ORIGIN=1;SNP_position=PAM+4;CRISPR_ref_target_sequence=TTTATCAGCAAGGAGAGACAGTAGC;CRISPR_alt_target_…
chr3	37012011	rs1553644123	C	T	MLH1:4292	.	PAM+5	+	TTTATCAGTAAGGAGAGACAGTAGC	TTTATCAGCAAGGAGAGACAGTAGC	Lynch_syndrome_II|Hereditary_cancer-predisposing_syndrome|Hereditary_nonpolyposis_colorectal_neoplasms|not_provided	ALLELEID=473413;CLNDISDB=MONDO:MONDO:0012249,MedGen:C1333991,OMIM:609310|MONDO:MONDO:0015356,MedGen:C0027672,Orphanet:ORPHA140162,SNOMED_CT:699346009|MedGen:C0009405|MedGen:CN517202;CLNDN=Lynch_syndrome_II|Hereditary_cancer-predisposing_syndrome|Hereditary_nonpolyposis_colorectal_neoplasms|not_provided;CLNHGVS=NC_000003.12:g.37012011C>T;CLNREVSTAT=criteria_provided,_multiple_submitters,_no_confli…
chr3	37014546	rs267607790	T	A	MLH1:4292	.	PAM+5	-	TTTAACTTTCGGTTGATGAAGAGTA	TTTAACTTACGGTTGATGAAGAGTA	Lynch_syndrome|Hereditary_cancer-predisposing_syndrome|Hereditary_nonpolyposis_colorectal_neoplasms	ALLELEID=95833;CLNDISDB=MONDO:MONDO:0005835,MedGen:C4552100,OMIM:PS120435,Orphanet:ORPHA144|MONDO:MONDO:0015356,MedGen:C0027672,Orphanet:ORPHA140162,SNOMED_CT:699346009|MedGen:C0009405;CLNDN=Lynch_syndrome|Hereditary_cancer-predisposing_syndrome|Hereditary_nonpolyposis_colorectal_neoplasms;CLNHGVS=NC_000003.12:g.37014546T>A;CLNREVSTAT=reviewed_by_expert_panel;CLNSIG=Pathogenic;CLNVC=single_nucleo…
chr3	37014546	rs267607790	T	C	MLH1:4292	.	PAM+5	-	TTTAACTTGCGGTTGATGAAGAGTA	TTTAACTTACGGTTGATGAAGAGTA	Carcinoma_of_colon|Lynch_syndrome|Hereditary_nonpolyposis_colorectal_neoplasms	ALLELEID=95834;CLNDISDB=MONDO:MONDO:0002032,MedGen:C0699790,SNOMED_CT:269533000|MONDO:MONDO:0005835,MedGen:C4552100,OMIM:PS120435,Orphanet:ORPHA144|MedGen:C0009405;CLNDN=Carcinoma_of_colon|Lynch_syndrome|Hereditary_nonpolyposis_colorectal_neoplasms;CLNHGVS=NC_000003.12:g.37014546T>C;CLNREVSTAT=reviewed_by_expert_panel;CLNSIG=Pathogenic;CLNVC=single_nucleotide_variant;CLNVCSO=SO:0001483;CLNVI=Inte…
chr3	37017530	rs63750584	T	A	MLH1:4292	.	PAM+3	-	TTTCTCTAGGAAGTTGATTCTACCA	TTTCTCAAGGAAGTTGATTCTACCA	Hereditary_nonpolyposis_colorectal_neoplasms	ALLELEID=559439;CLNDISDB=MedGen:C0009405;CLNDN=Hereditary_nonpolyposis_colorectal_neoplasms;CLNHGVS=NC_000003.12:g.37017530T>A;CLNREVSTAT=criteria_provided,_single_submitter;CLNSIG=Pathogenic;CLNVC=single_nucleotide_variant;CLNVCSO=SO:0001483;GENEINFO=MLH1:4292;MC=SO:0001587|nonsense,SO:0001627|intron_variant;ORIGIN=1;RS=63750584;SNP_position=PAM+3;CRISPR_ref_target_sequence=TTTCTCAAGGAAGTTGATTCT…
chr3	37020312	rs63750547	T	G	MLH1:4292	.	PAM+2	-	TTTCTCAACTGTCAGGAAAATAAGA	TTTCTAAACTGTCAGGAAAATAAGA	Malignant_tumor_of_colon|Lynch_syndrome|Hereditary_nonpolyposis_colorectal_neoplasms|not_provided	ALLELEID=95904;CLNDISDB=Human_Phenotype_Ontology:HP:0003003,Human_Phenotype_Ontology:HP:0006718,MONDO:MONDO:0021063,MedGen:C0007102,SNOMED_CT:363406005|MONDO:MONDO:0005835,MedGen:C4552100,OMIM:PS120435,Orphanet:ORPHA144|MedGen:C0009405|MedGen:CN517202;CLNDN=Malignant_tumor_of_colon|Lynch_syndrome|Hereditary_nonpolyposis_colorectal_neoplasms|not_provided;CLNHGVS=NC_000003.12:g.37020312T>G;CLNREVST…
chr3	37025790	rs63750483	C	T	MLH1:4292	.	PAM+3	+	TTTCTGTAGCCTCTGAGCAAACCCC	TTTCTGCAGCCTCTGAGCAAACCCC	Lynch_syndrome|Hereditary_nonpolyposis_colorectal_neoplasms	ALLELEID=95148;CLNDISDB=MONDO:MONDO:0005835,MedGen:C4552100,OMIM:PS120435,Orphanet:ORPHA144|MedGen:C0009405;CLNDN=Lynch_syndrome|Hereditary_nonpolyposis_colorectal_neoplasms;CLNHGVS=NC_000003.12:g.37025790C>T;CLNREVSTAT=reviewed_by_expert_panel;CLNSIG=Pathogenic;CLNVC=single_nucleotide_variant;CLNVCSO=SO:0001483;CLNVI=International_Society_for_Gastrointestinal_Hereditary_Tumours_(InSiGHT):c.1192C…
chr3	37028833	rs63749795	C	T	MLH1:4292	.	PAM+1	-	TTTCAGGAATCATCTTCCACCATTT	TTTCGGGAATCATCTTCCACCATTT	Lynch-like_syndrome|Carcinoma_of_colon|Lynch_syndrome|Lynch_syndrome_I|Muir-TorrÃ©_syndrome|Turcot_syndrome|Lynch_syndrome_II|Hereditary_cancer-predisposing_syndrome|Hereditary_nonpolyposis_colorectal_neoplasms|not_provided	ALLELEID=95218;CLNDISDB=.|MONDO:MONDO:0002032,MedGen:C0699790,SNOMED_CT:269533000|MONDO:MONDO:0005835,MedGen:C4552100,OMIM:PS120435,Orphanet:ORPHA144|MONDO:MONDO:0007356,MedGen:C2936783,OMIM:120435|MONDO:MONDO:0008018,MedGen:C1321489,OMIM:158320,Orphanet:ORPHA587,SNOMED_CT:403824007|MONDO:MONDO:0010159,MedGen:C5399763,OMIM:276300,Orphanet:ORPHA252202,SNOMED_CT:61665008|MONDO:MONDO:0012249,MedGen:…
chr3	37047670	rs1553663159	T	A	MLH1:4292	.	PAM+2	-	TTTCCTAAGAGAAATAGTCTGCAAG	TTTCCAAAGAGAAATAGTCTGCAAG	Hereditary_cancer-predisposing_syndrome	ALLELEID=473435;CLNDISDB=MONDO:MONDO:0015356,MedGen:C0027672,Orphanet:ORPHA140162,SNOMED_CT:699346009;CLNDN=Hereditary_cancer-predisposing_syndrome;CLNHGVS=NC_000003.12:g.37047670T>A;CLNREVSTAT=criteria_provided,_single_submitter;CLNSIG=Pathogenic;CLNVC=single_nucleotide_variant;CLNVCSO=SO:0001483;GENEINFO=MLH1:4292;MC=SO:0001587|nonsense,SO:0001627|intron_variant;ORIGIN=1;RS=1553663159;SNP_posit…
chr3	37048902	rs.	A	C	MLH1:4292	.	PAM+5	+	TTTGGACCCGGTGAATTGGGACGAA	TTTGGACCAGGTGAATTGGGACGAA	Hereditary_nonpolyposis_colorectal_neoplasms	ALLELEID=1059767;CLNDISDB=MedGen:C0009405;CLNDN=Hereditary_nonpolyposis_colorectal_neoplasms;CLNHGVS=NC_000003.12:g.37048902A>C;CLNREVSTAT=criteria_provided,_single_submitter;CLNSIG=Pathogenic;CLNVC=single_nucleotide_variant;CLNVCSO=SO:0001483;GENEINFO=MLH1:4292;MC=SO:0001574|splice_acceptor_variant,SO:0001627|intron_variant;ORIGIN=1;SNP_position=PAM+5;CRISPR_ref_target_sequence=TTTGGACCAGGTGAATT…
chr3	37048902	rs267607883	A	G	MLH1:4292	.	PAM+5	+	TTTGGACCGGGTGAATTGGGACGAA	TTTGGACCAGGTGAATTGGGACGAA	Lynch_syndrome|Hereditary_nonpolyposis_colorectal_neoplasms|not_provided	ALLELEID=95461;CLNDISDB=MONDO:MONDO:0005835,MedGen:C4552100,OMIM:PS120435,Orphanet:ORPHA144|MedGen:C0009405|MedGen:CN517202;CLNDN=Lynch_syndrome|Hereditary_nonpolyposis_colorectal_neoplasms|not_provided;CLNHGVS=NC_000003.12:g.37048902A>G;CLNREVSTAT=reviewed_by_expert_panel;CLNSIG=Pathogenic;CLNVC=single_nucleotide_variant;CLNVCSO=SO:0001483;CLNVI=International_Society_for_Gastrointestinal_Heredit…
chr3	37050588	rs876659608	G	T	MLH1:4292	.	PAM+4	+	TTTCACATAAGATGGAAATATCCTG	TTTCACAGAAGATGGAAATATCCTG	Hereditary_cancer-predisposing_syndrome|Hereditary_nonpolyposis_colorectal_neoplasms|not_provided	ALLELEID=232980;CLNDISDB=MONDO:MONDO:0015356,MedGen:C0027672,Orphanet:ORPHA140162,SNOMED_CT:699346009|MedGen:C0009405|MedGen:CN517202;CLNDN=Hereditary_cancer-predisposing_syndrome|Hereditary_nonpolyposis_colorectal_neoplasms|not_provided;CLNHGVS=NC_000003.12:g.37050588G>T;CLNREVSTAT=criteria_provided,_multiple_submitters,_no_conflicts;CLNSIG=Pathogenic;CLNVC=single_nucleotide_variant;CLNVCSO=SO:0…
chr3	37050594	rs1553665866	G	T	MLH1:4292	.	PAM+1	-	TTTCAATCTTCTGTGAAATGTTTAG	TTTCCATCTTCTGTGAAATGTTTAG	Hereditary_nonpolyposis_colorectal_neoplasms	ALLELEID=519339;CLNDISDB=MedGen:C0009405;CLNDN=Hereditary_nonpolyposis_colorectal_neoplasms;CLNHGVS=NC_000003.12:g.37050594G>T;CLNREVSTAT=criteria_provided,_single_submitter;CLNSIG=Pathogenic;CLNVC=single_nucleotide_variant;CLNVCSO=SO:0001483;GENEINFO=MLH1:4292;MC=SO:0001587|nonsense;ORIGIN=1;RS=1553665866;SNP_position=PAM+1;CRISPR_ref_target_sequence=TTTCCATCTTCTGTGAAATGTTTAG;CRISPR_alt_target_s…
chr3	37050628	rs267607894	T	C	MLH1:4292	.	PAM+4	-	TTTGTATGGATCAGGCAGGTTAGCA	TTTGTATAGATCAGGCAGGTTAGCA	Carcinoma_of_colon|Lynch_syndrome|Hereditary_cancer-predisposing_syndrome|Hereditary_nonpolyposis_colorectal_neoplasms|not_provided	ALLELEID=95571;CLNDISDB=MONDO:MONDO:0002032,MedGen:C0699790,SNOMED_CT:269533000|MONDO:MONDO:0005835,MedGen:C4552100,OMIM:PS120435,Orphanet:ORPHA144|MONDO:MONDO:0015356,MedGen:C0027672,Orphanet:ORPHA140162,SNOMED_CT:699346009|MedGen:C0009405|MedGen:CN517202;CLNDN=Carcinoma_of_colon|Lynch_syndrome|Hereditary_cancer-predisposing_syndrome|Hereditary_nonpolyposis_colorectal_neoplasms|not_provided;CLNH…
chr3	41227270	rs778624338	C	A	CTNNB1:1499	.	PAM+1	-	TTTCTTAAGTATAGGTCCTCATTAT	TTTCGTAAGTATAGGTCCTCATTAT	Hepatocellular_carcinoma|Inborn_genetic_diseases|not_provided	ALLELEID=443454;CLNDISDB=Human_Phenotype_Ontology:HP:0001402,Human_Phenotype_Ontology:HP:0002899,Human_Phenotype_Ontology:HP:0003007,Human_Phenotype_Ontology:HP:0006750,MedGen:C2239176,OMIM:114550,Orphanet:ORPHA88673,SNOMED_CT:187769009,SNOMED_CT:25370001|MeSH:D030342,MedGen:C0950123|MedGen:CN517202;CLNDN=Hepatocellular_carcinoma|Inborn_genetic_diseases|not_provided;CLNHGVS=NC_000003.12:g.4122727…
chr3	50256262	rs137853226	C	T	GNAI2:2771	.	PAM+4	-	TTTACGCAGGTCCGTAGCACATCTT	TTTACGCGGGTCCGTAGCACATCTT	Granulosa_cell_tumor_of_the_ovary|Thecoma,_somatic|Adrenocortical_tumor,_somatic	ALLELEID=30942;CLNDISDB=MONDO:MONDO:0023283,MedGen:C1370419|MedGen:C2750844|MedGen:C4016392;CLNDN=Granulosa_cell_tumor_of_the_ovary|Thecoma,_somatic|Adrenocortical_tumor,_somatic;CLNHGVS=NC_000003.12:g.50256262C>T;CLNREVSTAT=no_assertion_criteria_provided;CLNSIG=Pathogenic;CLNVC=single_nucleotide_variant;CLNVCSO=SO:0001483;CLNVI=OMIM_Allelic_Variant:139360.0001;GENEINFO=GNAI2:2771;MC=SO:0001583|m…
chr3	50256263	rs137853227	G	A	GNAI2:2771	.	PAM+3	-	TTTACGTGGGTCCGTAGCACATCTT	TTTACGCGGGTCCGTAGCACATCTT	Granulosa_cell_tumor_of_the_ovary|Thecoma,_somatic|Adrenocortical_tumor,_somatic	ALLELEID=30943;CLNDISDB=MONDO:MONDO:0023283,MedGen:C1370419|MedGen:C2750844|MedGen:C4016392;CLNDN=Granulosa_cell_tumor_of_the_ovary|Thecoma,_somatic|Adrenocortical_tumor,_somatic;CLNHGVS=NC_000003.12:g.50256263G>A;CLNREVSTAT=no_assertion_criteria_provided;CLNSIG=Pathogenic;CLNVC=single_nucleotide_variant;CLNVCSO=SO:0001483;CLNVI=OMIM_Allelic_Variant:139360.0002;GENEINFO=GNAI2:2771;MC=SO:0001583|m…
chr3	52407318	rs587776879	T	C	BAP1:8314	.	PAM+4	-	TTTCCCCGGGCCCGAGCCACGCCAC	TTTCCCCAGGCCCGAGCCACGCCAC	Tumor_susceptibility_linked_to_germline_BAP1_mutations	ALLELEID=39257;CLNDISDB=MONDO:MONDO:0013692,MedGen:C3280492,OMIM:614327,Orphanet:ORPHA289539;CLNDN=Tumor_susceptibility_linked_to_germline_BAP1_mutations;CLNHGVS=NC_000003.12:g.52407318T>C;CLNREVSTAT=no_assertion_criteria_provided;CLNSIG=Pathogenic;CLNVC=single_nucleotide_variant;CLNVCSO=SO:0001483;CLNVI=OMIM_Allelic_Variant:603089.0003;GENEINFO=BAP1:8314;MC=SO:0001574|splice_acceptor_variant;ORI…
chr3	52408551	rs1253151209	G	A	BAP1:8314	.	PAM+1	+	TTTCACCGGGACCGGCGCTCTTCGA	TTTCGCCGGGACCGGCGCTCTTCGA	Tumor_susceptibility_linked_to_germline_BAP1_mutations	ALLELEID=559652;CLNDISDB=MONDO:MONDO:0013692,MedGen:C3280492,OMIM:614327,Orphanet:ORPHA289539;CLNDN=Tumor_susceptibility_linked_to_germline_BAP1_mutations;CLNHGVS=NC_000003.12:g.52408551G>A;CLNREVSTAT=criteria_provided,_single_submitter;CLNSIG=Pathogenic;CLNVC=single_nucleotide_variant;CLNVCSO=SO:0001483;GENEINFO=BAP1:8314;MC=SO:0001587|nonsense;ORIGIN=1;RS=1253151209;SNP_position=PAM+1;CRISPR_re…
chr3	52409712	rs.	A	G	BAP1:8314	.	PAM+3	-	TTTCGGCAAGAGCCTTTTCTCCCTG	TTTCGGTAAGAGCCTTTTCTCCCTG	Tumor_susceptibility_linked_to_germline_BAP1_mutations	ALLELEID=999947;CLNDISDB=MONDO:MONDO:0013692,MedGen:C3280492,OMIM:614327,Orphanet:ORPHA289539;CLNDN=Tumor_susceptibility_linked_to_germline_BAP1_mutations;CLNHGVS=NC_000003.12:g.52409712A>G;CLNREVSTAT=criteria_provided,_single_submitter;CLNSIG=Pathogenic;CLNVC=single_nucleotide_variant;CLNVCSO=SO:0001483;GENEINFO=BAP1:8314;MC=SO:0001575|splice_donor_variant;ORIGIN=1;SNP_position=PAM+3;CRISPR_ref_…
chr3	142469458	rs387906797	T	C	ATR:545	.	PAM+3	-	TTTCACGATTGATCTCTCGAATTTG	TTTCACAATTGATCTCTCGAATTTG	Cutaneous_telangiectasia_and_cancer_syndrome,_familial	ALLELEID=39121;CLNDISDB=MONDO:MONDO:0013806,MedGen:C3281203,OMIM:614564,Orphanet:ORPHA313846;CLNDN=Cutaneous_telangiectasia_and_cancer_syndrome,_familial;CLNHGVS=NC_000003.12:g.142469458T>C;CLNREVSTAT=no_assertion_criteria_provided;CLNSIG=Pathogenic;CLNVC=single_nucleotide_variant;CLNVCSO=SO:0001483;CLNVI=OMIM_Allelic_Variant:601215.0002|UniProtKB_(protein):Q13535#VAR_067919;GENEINFO=ATR:545;MC=S…
chr3	179203765	rs121913284	T	A	PIK3CA:5290	.	PAM+2	-	TTTACTTTCACGTAGGTTGCACAAA	TTTACATTCACGTAGGTTGCACAAA	Abnormality_of_cardiovascular_system_morphology|Breast_neoplasm|Lung_adenocarcinoma|Neoplasm_of_the_large_intestine|Adenoid_cystic_carcinoma|Adenocarcinoma_of_stomach|Adenocarcinoma_of_prostate|Uterine_Carcinosarcoma|Squamous_cell_carcinoma_of_the_head_and_neck|Glioblastoma|Malignant_neoplasm_of_body_of_uterus|not_provided	ALLELEID=362929;CLNDISDB=Human_Phenotype_Ontology:HP:0001632,Human_Phenotype_Ontology:HP:0002564,Human_Phenotype_Ontology:HP:0002565,Human_Phenotype_Ontology:HP:0030680,MedGen:C4049796|Human_Phenotype_Ontology:HP:0010623,Human_Phenotype_Ontology:HP:0100013,MONDO:MONDO:0021100,MeSH:D001943,MedGen:C1458155,SNOMED_CT:126926005|Human_Phenotype_Ontology:HP:0030078,MONDO:MONDO:0005061,MeSH:D000077192,M…
chr3	179218307	rs397517201	A	G	PIK3CA:5290	.	PAM+4	-	TTTCTCCCGCTCAGTGATTTCAGAG	TTTCTCCTGCTCAGTGATTTCAGAG	Abnormality_of_cardiovascular_system_morphology|Medulloblastoma|Transitional_cell_carcinoma_of_the_bladder|Breast_neoplasm|Malignant_melanoma_of_skin|Neoplasm_of_brain|Neoplasm_of_uterine_cervix|Neoplasm_of_ovary|Neoplasm_of_the_large_intestine|Adenocarcinoma_of_stomach|Adenocarcinoma_of_prostate|Uterine_Carcinosarcoma|Squamous_cell_carcinoma_of_the_head_and_neck|Glioblastoma|Malignant_neoplasm_o…	ALLELEID=54633;CLNDISDB=Human_Phenotype_Ontology:HP:0001632,Human_Phenotype_Ontology:HP:0002564,Human_Phenotype_Ontology:HP:0002565,Human_Phenotype_Ontology:HP:0030680,MedGen:C4049796|Human_Phenotype_Ontology:HP:0002885,MONDO:MONDO:0007959,MeSH:D008527,MedGen:C0025149,OMIM:155255,Orphanet:ORPHA616|Human_Phenotype_Ontology:HP:0006740,MONDO:MONDO:0005611,MedGen:C0279680|Human_Phenotype_Ontology:HP:…
chr4	54726036	rs1577992594	A	T	KIT:3815	.	PAM+1	+	TTTATAGGTAACAACAAAGGTATAT	TTTAAAGGTAACAACAAAGGTATAT	Gastrointestinal_stromal_tumor	ALLELEID=632398;CLNDISDB=Human_Phenotype_Ontology:HP:0100723,MONDO:MONDO:0011719,MeSH:D046152,MedGen:C0238198,OMIM:606764,Orphanet:ORPHA44890;CLNDN=Gastrointestinal_stromal_tumor;CLNHGVS=NC_000004.12:g.54726036A>T;CLNREVSTAT=criteria_provided,_single_submitter;CLNSIG=Pathogenic;CLNVC=single_nucleotide_variant;CLNVCSO=SO:0001483;GENEINFO=KIT:3815;MC=SO:0001583|missense_variant;ORIGIN=1;RS=15779925…
chr4	80072427	rs886041401	A	G	ANTXR2:118429	.	PAM+4	-	TTTGATCCCTACTTCGTCCTGGACA	TTTGATCTCTACTTCGTCCTGGACA	Hyaline_fibromatosis_syndrome|not_provided	ALLELEID=264207;CLNDISDB=MONDO:MONDO:0009229,MedGen:C2745948,OMIM:228600,Orphanet:ORPHA498474|MedGen:CN517202;CLNDN=Hyaline_fibromatosis_syndrome|not_provided;CLNHGVS=NC_000004.12:g.80072427A>G;CLNREVSTAT=criteria_provided,_multiple_submitters,_no_conflicts;CLNSIG=Pathogenic;CLNVC=single_nucleotide_variant;CLNVCSO=SO:0001483;CLNVI=UniProtKB_(protein):P58335#VAR_022687;GENEINFO=ANTXR2:118429;MC=SO…
chr5	225910	rs1579385526	A	T	SDHA:6389	.	PAM+3	+	TTTAGCTGAACTGAAGATGGGAAGA	TTTAGCAGAACTGAAGATGGGAAGA	Hereditary_cancer-predisposing_syndrome	ALLELEID=808595;CLNDISDB=MONDO:MONDO:0015356,MedGen:C0027672,Orphanet:ORPHA140162,SNOMED_CT:699346009;CLNDN=Hereditary_cancer-predisposing_syndrome;CLNHGVS=NC_000005.10:g.225910A>T;CLNREVSTAT=criteria_provided,_single_submitter;CLNSIG=Pathogenic;CLNVC=single_nucleotide_variant;CLNVCSO=SO:0001483;GENEINFO=SDHA:6389;MC=SO:0001587|nonsense;ORIGIN=1;RS=1579385526;SNP_position=PAM+3;CRISPR_ref_target_…
chr5	225934	rs1579385645	C	T	SDHA:6389	.	PAM+2	+	TTTATTAGCGTGCATTTGGTGGACA	TTTATCAGCGTGCATTTGGTGGACA	Paragangliomas_5|Mitochondrial_complex_II_deficiency,_nuclear_type_1	ALLELEID=633861;CLNDISDB=MONDO:MONDO:0013602,MedGen:C3279992,OMIM:614165|MONDO:MONDO:0100294,MedGen:C1855008,OMIM:252011,Orphanet:ORPHA3208;CLNDN=Paragangliomas_5|Mitochondrial_complex_II_deficiency,_nuclear_type_1;CLNHGVS=NC_000005.10:g.225934C>T;CLNREVSTAT=criteria_provided,_single_submitter;CLNSIG=Pathogenic;CLNVC=single_nucleotide_variant;CLNVCSO=SO:0001483;GENEINFO=SDHA:6389;MC=SO:0001587|no…
chr5	230985	rs1560992565	C	T	SDHA:6389	.	PAM+3	+	TTTGTTTAGTTCCACCCTACAGGTA	TTTGTTCAGTTCCACCCTACAGGTA	Paragangliomas_5|Mitochondrial_complex_II_deficiency,_nuclear_type_1	ALLELEID=563121;CLNDISDB=MONDO:MONDO:0013602,MedGen:C3279992,OMIM:614165|MONDO:MONDO:0100294,MedGen:C1855008,OMIM:252011,Orphanet:ORPHA3208;CLNDN=Paragangliomas_5|Mitochondrial_complex_II_deficiency,_nuclear_type_1;CLNHGVS=NC_000005.10:g.230985C>T;CLNREVSTAT=criteria_provided,_single_submitter;CLNSIG=Pathogenic;CLNVC=single_nucleotide_variant;CLNVCSO=SO:0001483;GENEINFO=SDHA:6389;MC=SO:0001587|no…
chr5	75573841	rs1554059573	T	C	POLK:51426	.	PAM+4	-	TTTGTCAGAGTTGGGGGGCACTATT	TTTGTCAAAGTTGGGGGGCACTATT	Malignant_tumor_of_prostate	ALLELEID=214851;CLNDISDB=Human_Phenotype_Ontology:HP:0012125,MONDO:MONDO:0008315,MedGen:C0376358,OMIM:176807,SNOMED_CT:399068003;CLNDN=Malignant_tumor_of_prostate;CLNHGVS=NC_000005.10:g.75573841T>C;CLNREVSTAT=criteria_provided,_single_submitter;CLNSIG=Pathogenic;CLNVC=single_nucleotide_variant;CLNVCSO=SO:0001483;GENEINFO=POLK:51426;MC=SO:0001583|missense_variant,SO:0001619|non-coding_transcript_v…
chr5	75590425	rs1554062804	G	A	POLK:51426	.	PAM+4	-	TTTCTTTTTGTAGATCCTGAGCAAG	TTTCTTTCTGTAGATCCTGAGCAAG	Malignant_tumor_of_prostate	ALLELEID=214856;CLNDISDB=Human_Phenotype_Ontology:HP:0012125,MONDO:MONDO:0008315,MedGen:C0376358,OMIM:176807,SNOMED_CT:399068003;CLNDN=Malignant_tumor_of_prostate;CLNHGVS=NC_000005.10:g.75590425G>A;CLNREVSTAT=criteria_provided,_single_submitter;CLNSIG=Pathogenic;CLNVC=single_nucleotide_variant;CLNVCSO=SO:0001483;GENEINFO=POLK:51426;MC=SO:0001619|non-coding_transcript_variant,SO:0001819|synonymous…
chr5	75596345	rs1554064175	A	T	POLK:51426	.	PAM+1	-	TTTGACAGTTTTCTCTAATGTACAC	TTTGTCAGTTTTCTCTAATGTACAC	Malignant_tumor_of_prostate	ALLELEID=214861;CLNDISDB=Human_Phenotype_Ontology:HP:0012125,MONDO:MONDO:0008315,MedGen:C0376358,OMIM:176807,SNOMED_CT:399068003;CLNDN=Malignant_tumor_of_prostate;CLNHGVS=NC_000005.10:g.75596345A>T;CLNREVSTAT=criteria_provided,_single_submitter;CLNSIG=Pathogenic;CLNVC=single_nucleotide_variant;CLNVCSO=SO:0001483;GENEINFO=POLK:51426;MC=SO:0001583|missense_variant,SO:0001619|non-coding_transcript_v…
chr5	75598084	rs786205688	T	C	POLK:51426	.	PAM+4	+	TTTGTTCCTTCTGATTTTAAGTTTG	TTTGTTCTTTCTGATTTTAAGTTTG	Malignant_tumor_of_prostate	ALLELEID=188264;CLNDISDB=Human_Phenotype_Ontology:HP:0012125,MONDO:MONDO:0008315,MedGen:C0376358,OMIM:176807,SNOMED_CT:399068003;CLNDN=Malignant_tumor_of_prostate;CLNHGVS=NC_000005.10:g.75598084T>C;CLNREVSTAT=criteria_provided,_single_submitter;CLNSIG=Pathogenic;CLNVC=single_nucleotide_variant;CLNVCSO=SO:0001483;GENEINFO=POLK:51426;MC=SO:0001619|non-coding_transcript_variant,SO:0001624|3_prime_UT…
chr5	80670157	rs952650934	C	T	MSH3:4437	.	PAM+1	+	TTTATAGAAAACTGCTTCCAAATCA	TTTACAGAAAACTGCTTCCAAATCA	Hereditary_cancer-predisposing_syndrome|not_provided	ALLELEID=808668;CLNDISDB=MONDO:MONDO:0015356,MedGen:C0027672,Orphanet:ORPHA140162,SNOMED_CT:699346009|MedGen:CN517202;CLNDN=Hereditary_cancer-predisposing_syndrome|not_provided;CLNHGVS=NC_000005.10:g.80670157C>T;CLNREVSTAT=criteria_provided,_multiple_submitters,_no_conflicts;CLNSIG=Pathogenic;CLNVC=single_nucleotide_variant;CLNVCSO=SO:0001483;GENEINFO=MSH3:4437;MC=SO:0001587|nonsense;ORIGIN=1;RS=…
chr5	80864811	rs886037878	A	C	MSH3:4437	.	PAM+4	-	TTTCACCGAAAGCAATAAGACAGAA	TTTCACCTAAAGCAATAAGACAGAA	Familial_adenomatous_polyposis_4	ALLELEID=247771;CLNDISDB=MONDO:MONDO:0044300,MedGen:C4310719,OMIM:617100;CLNDN=Familial_adenomatous_polyposis_4;CLNHGVS=NC_000005.10:g.80864811A>C;CLNREVSTAT=no_assertion_criteria_provided;CLNSIG=Pathogenic;CLNVC=single_nucleotide_variant;CLNVCSO=SO:0001483;CLNVI=OMIM_Allelic_Variant:600887.0002;GENEINFO=MSH3:4437;MC=SO:0001574|splice_acceptor_variant;ORIGIN=1;RS=886037878;SNP_position=PAM+4;CRIS…
chr5	87349312	rs137853216	A	G	RASA1:5921|CCNH:902	.	PAM+3	+	TTTAAAGTATGTCCAACGCCAAACA	TTTAAAATATGTCCAACGCCAAACA	Basal_cell_carcinoma,_somatic	ALLELEID=31037;CLNDISDB=MedGen:C3838465;CLNDN=Basal_cell_carcinoma,_somatic;CLNHGVS=NC_000005.10:g.87349312A>G;CLNREVSTAT=no_assertion_criteria_provided;CLNSIG=Pathogenic;CLNVC=single_nucleotide_variant;CLNVCSO=SO:0001483;CLNVI=OMIM_Allelic_Variant:139150.0003|UniProtKB_(protein):P20936#VAR_002652;GENEINFO=RASA1:5921|CCNH:902;MC=SO:0001583|missense_variant,SO:0001627|intron_variant;ORIGIN=2;RS=13…
chr5	112775727	rs.	T	G	APC:324	.	PAM+5	-	TTTCAGTTCAAGGAAGACTATCTAT	TTTCAGTTAAAGGAAGACTATCTAT	Familial_adenomatous_polyposis_1	ALLELEID=829601;CLNDISDB=MONDO:MONDO:0021056,MedGen:C2713442,OMIM:175100;CLNDN=Familial_adenomatous_polyposis_1;CLNHGVS=NC_000005.10:g.112775727T>G;CLNREVSTAT=criteria_provided,_single_submitter;CLNSIG=Pathogenic;CLNVC=single_nucleotide_variant;CLNVCSO=SO:0001483;GENEINFO=APC:324;MC=SO:0001587|nonsense,SO:0001623|5_prime_UTR_variant;ORIGIN=1;SNP_position=PAM+5;CRISPR_ref_target_sequence=TTTCAGTTA…
chr5	112792464	rs1580423584	C	T	APC:324	.	PAM+3	-	TTTGCTAAATTCTGGCTATTCTTCG	TTTGCTGAATTCTGGCTATTCTTCG	Familial_adenomatous_polyposis_1	ALLELEID=632572;CLNDISDB=MONDO:MONDO:0021056,MedGen:C2713442,OMIM:175100;CLNDN=Familial_adenomatous_polyposis_1;CLNHGVS=NC_000005.10:g.112792464C>T;CLNREVSTAT=criteria_provided,_single_submitter;CLNSIG=Pathogenic;CLNVC=single_nucleotide_variant;CLNVCSO=SO:0001483;GENEINFO=APC:324;MC=SO:0001587|nonsense,SO:0001623|5_prime_UTR_variant,SO:0001627|intron_variant;ORIGIN=1;RS=1580423584;SNP_position=PA…
chr5	112792506	rs1554074786	C	T	APC:324	.	PAM+1	+	TTTATAGTCCCAAGCAACAGAAGCA	TTTACAGTCCCAAGCAACAGAAGCA	Carcinoma_of_colon|Familial_adenomatous_polyposis_1	ALLELEID=427249;CLNDISDB=MONDO:MONDO:0002032,MedGen:C0699790,SNOMED_CT:269533000|MONDO:MONDO:0021056,MedGen:C2713442,OMIM:175100;CLNDN=Carcinoma_of_colon|Familial_adenomatous_polyposis_1;CLNHGVS=NC_000005.10:g.112792506C>T;CLNREVSTAT=criteria_provided,_single_submitter;CLNSIG=Pathogenic;CLNVC=single_nucleotide_variant;CLNVCSO=SO:0001483;GENEINFO=APC:324;MC=SO:0001587|nonsense,SO:0001623|5_prime_U…
chr5	112819143	rs863224535	G	T	APC:324	.	PAM+1	-	TTTCACAACAATACAGAGTCTTTGT	TTTCCCAACAATACAGAGTCTTTGT	Familial_adenomatous_polyposis_1	ALLELEID=562345;CLNDISDB=MONDO:MONDO:0021056,MedGen:C2713442,OMIM:175100;CLNDN=Familial_adenomatous_polyposis_1;CLNHGVS=NC_000005.10:g.112819143G>T;CLNREVSTAT=criteria_provided,_single_submitter;CLNSIG=Pathogenic;CLNVC=single_nucleotide_variant;CLNVCSO=SO:0001483;GENEINFO=APC:324;MC=SO:0001587|nonsense,SO:0001627|intron_variant;ORIGIN=1;RS=863224535;SNP_position=PAM+1;CRISPR_ref_target_sequence=T…
chr5	112819266	rs876660802	C	T	APC:324	.	PAM+4	+	TTTGGAATAGATACGCGCTTACTGT	TTTGGAACAGATACGCGCTTACTGT	Hereditary_cancer-predisposing_syndrome|Familial_adenomatous_polyposis_1	ALLELEID=233018;CLNDISDB=MONDO:MONDO:0015356,MedGen:C0027672,Orphanet:ORPHA140162,SNOMED_CT:699346009|MONDO:MONDO:0021056,MedGen:C2713442,OMIM:175100;CLNDN=Hereditary_cancer-predisposing_syndrome|Familial_adenomatous_polyposis_1;CLNHGVS=NC_000005.10:g.112819266C>T;CLNREVSTAT=criteria_provided,_multiple_submitters,_no_conflicts;CLNSIG=Pathogenic;CLNVC=single_nucleotide_variant;CLNVCSO=SO:0001483;G…
chr5	112819283	rs1114167607	T	A	APC:324	.	PAM+1	-	TTTCTCAGTAAGCGCGTATCTGTTC	TTTCACAGTAAGCGCGTATCTGTTC	Hereditary_cancer-predisposing_syndrome	ALLELEID=419605;CLNDISDB=MONDO:MONDO:0015356,MedGen:C0027672,Orphanet:ORPHA140162,SNOMED_CT:699346009;CLNDN=Hereditary_cancer-predisposing_syndrome;CLNHGVS=NC_000005.10:g.112819283T>A;CLNREVSTAT=criteria_provided,_single_submitter;CLNSIG=Pathogenic;CLNVC=single_nucleotide_variant;CLNVCSO=SO:0001483;GENEINFO=APC:324;MC=SO:0001587|nonsense;ORIGIN=1;RS=1114167607;SNP_position=PAM+1;CRISPR_ref_target…
chr5	112819329	rs863225309	C	T	APC:324	.	PAM+5	-	TTTGTCCTAGTCCATGCCTGGTTCA	TTTGTCCTGGTCCATGCCTGGTTCA	Familial_adenomatous_polyposis_1|not_provided	ALLELEID=214679;CLNDISDB=MONDO:MONDO:0021056,MedGen:C2713442,OMIM:175100|MedGen:CN517202;CLNDN=Familial_adenomatous_polyposis_1|not_provided;CLNHGVS=NC_000005.10:g.112819329C>T;CLNREVSTAT=criteria_provided,_single_submitter;CLNSIG=Pathogenic;CLNVC=single_nucleotide_variant;CLNVCSO=SO:0001483;CLNVI=Mayo_Clinic_Laboratories,_Mayo_Clinic:13;GENEINFO=APC:324;MC=SO:0001587|nonsense;ORIGIN=1;RS=8632253…
chr5	112827103	rs768109346	A	G	APC:324	.	PAM+2	+	TTTAAGTTAGGGGGACTACAGGCCA	TTTAAATTAGGGGGACTACAGGCCA	Familial_adenomatous_polyposis_1	ALLELEID=394726;CLNDISDB=MONDO:MONDO:0021056,MedGen:C2713442,OMIM:175100;CLNDN=Familial_adenomatous_polyposis_1;CLNHGVS=NC_000005.10:g.112827103A>G;CLNREVSTAT=criteria_provided,_single_submitter;CLNSIG=Pathogenic;CLNVC=single_nucleotide_variant;CLNVCSO=SO:0001483;GENEINFO=APC:324;MC=SO:0001627|intron_variant;ORIGIN=1;RS=768109346;SNP_position=PAM+2;CRISPR_ref_target_sequence=TTTAAATTAGGGGGACTACAG…
chr5	112827106	rs1064794163	A	C	APC:324	.	PAM+5	+	TTTAAATTCGGGGGACTACAGGCCA	TTTAAATTAGGGGGACTACAGGCCA	Hereditary_cancer-predisposing_syndrome|Familial_adenomatous_polyposis_1|not_provided	ALLELEID=406506;CLNDISDB=MONDO:MONDO:0015356,MedGen:C0027672,Orphanet:ORPHA140162,SNOMED_CT:699346009|MONDO:MONDO:0021056,MedGen:C2713442,OMIM:175100|MedGen:CN517202;CLNDN=Hereditary_cancer-predisposing_syndrome|Familial_adenomatous_polyposis_1|not_provided;CLNHGVS=NC_000005.10:g.112827106A>C;CLNREVSTAT=criteria_provided,_multiple_submitters,_no_conflicts;CLNSIG=Pathogenic;CLNVC=single_nucleotide…
chr5	112828855	rs1580573847	G	A	APC:324	.	PAM+3	+	TTTGCAAGTTATTGCGAGTGTTTTG	TTTGCAGGTTATTGCGAGTGTTTTG	Hereditary_cancer-predisposing_syndrome	ALLELEID=815329;CLNDISDB=MONDO:MONDO:0015356,MedGen:C0027672,Orphanet:ORPHA140162,SNOMED_CT:699346009;CLNDN=Hereditary_cancer-predisposing_syndrome;CLNHGVS=NC_000005.10:g.112828855G>A;CLNREVSTAT=criteria_provided,_single_submitter;CLNSIG=Pathogenic;CLNVC=single_nucleotide_variant;CLNVCSO=SO:0001483;GENEINFO=APC:324;MC=SO:0001574|splice_acceptor_variant;ORIGIN=1;RS=1580573847;SNP_position=PAM+3;CR…
chr5	112828887	rs863225318	G	A	APC:324	.	PAM+5	+	TTTGTCTTAGCGAGCAGATGTAAAT	TTTGTCTTGGCGAGCAGATGTAAAT	Hereditary_cancer-predisposing_syndrome|Familial_adenomatous_polyposis_1|not_provided	ALLELEID=214692;CLNDISDB=MONDO:MONDO:0015356,MedGen:C0027672,Orphanet:ORPHA140162,SNOMED_CT:699346009|MONDO:MONDO:0021056,MedGen:C2713442,OMIM:175100|MedGen:CN517202;CLNDN=Hereditary_cancer-predisposing_syndrome|Familial_adenomatous_polyposis_1|not_provided;CLNHGVS=NC_000005.10:g.112828887G>A;CLNREVSTAT=criteria_provided,_multiple_submitters,_no_conflicts;CLNSIG=Pathogenic;CLNVC=single_nucleotide…
chr5	112834948	rs760166803	T	G	APC:324	.	PAM+5	+	TTTCTTACGAGGAATCAACCCTCAA	TTTCTTACTAGGAATCAACCCTCAA	Hereditary_cancer-predisposing_syndrome	ALLELEID=815330;CLNDISDB=MONDO:MONDO:0015356,MedGen:C0027672,Orphanet:ORPHA140162,SNOMED_CT:699346009;CLNDN=Hereditary_cancer-predisposing_syndrome;CLNHGVS=NC_000005.10:g.112834948T>G;CLNREVSTAT=criteria_provided,_single_submitter;CLNSIG=Pathogenic;CLNVC=single_nucleotide_variant;CLNVCSO=SO:0001483;GENEINFO=APC:324;MC=SO:0001627|intron_variant;ORIGIN=1;RS=760166803;SNP_position=PAM+5;CRISPR_ref_t…
chr5	112835080	rs876659517	C	T	APC:324	.	PAM+4	-	TTTGTCTAGCTCCGGTAAGTAAGAG	TTTGTCTGGCTCCGGTAAGTAAGAG	Hereditary_cancer-predisposing_syndrome|Familial_multiple_polyposis_syndrome|Familial_adenomatous_polyposis_1|not_provided	ALLELEID=233044;CLNDISDB=MONDO:MONDO:0015356,MedGen:C0027672,Orphanet:ORPHA140162,SNOMED_CT:699346009|MONDO:MONDO:0021055,MedGen:C0032580,OMIM:PS175100,Orphanet:ORPHA733,SNOMED_CT:72900001|MONDO:MONDO:0021056,MedGen:C2713442,OMIM:175100|MedGen:CN517202;CLNDN=Hereditary_cancer-predisposing_syndrome|Familial_multiple_polyposis_syndrome|Familial_adenomatous_polyposis_1|not_provided;CLNHGVS=NC_000005…
chr5	112837577	rs1554083862	T	A	APC:324	.	PAM+4	-	TTTGTAGTCAGTTGTTCTCTCTTAG	TTTGTAGACAGTTGTTCTCTCTTAG	Familial_adenomatous_polyposis_1	ALLELEID=454091;CLNDISDB=MONDO:MONDO:0021056,MedGen:C2713442,OMIM:175100;CLNDN=Familial_adenomatous_polyposis_1;CLNHGVS=NC_000005.10:g.112837577T>A;CLNREVSTAT=criteria_provided,_single_submitter;CLNSIG=Pathogenic;CLNVC=single_nucleotide_variant;CLNVCSO=SO:0001483;GENEINFO=APC:324;MC=SO:0001587|nonsense;ORIGIN=1;RS=1554083862;SNP_position=PAM+4;CRISPR_ref_target_sequence=TTTGTAGACAGTTGTTCTCTCTTAG;…
chr5	112837593	rs876660130	C	T	APC:324	.	PAM+4	+	TTTATTATAACACTTAAAATCTCAT	TTTATTACAACACTTAAAATCTCAT	Hereditary_cancer-predisposing_syndrome|Familial_adenomatous_polyposis_1	ALLELEID=233049;CLNDISDB=MONDO:MONDO:0015356,MedGen:C0027672,Orphanet:ORPHA140162,SNOMED_CT:699346009|MONDO:MONDO:0021056,MedGen:C2713442,OMIM:175100;CLNDN=Hereditary_cancer-predisposing_syndrome|Familial_adenomatous_polyposis_1;CLNHGVS=NC_000005.10:g.112837593C>T;CLNREVSTAT=criteria_provided,_multiple_submitters,_no_conflicts;CLNSIG=Pathogenic;CLNVC=single_nucleotide_variant;CLNVCSO=SO:0001483;G…
chr5	112837903	rs1060503310	C	G	APC:324	.	PAM+2	-	TTTCTCATAAGTGCTGAGCATCTAA	TTTCTGATAAGTGCTGAGCATCTAA	Familial_adenomatous_polyposis_1	ALLELEID=394272;CLNDISDB=MONDO:MONDO:0021056,MedGen:C2713442,OMIM:175100;CLNDN=Familial_adenomatous_polyposis_1;CLNHGVS=NC_000005.10:g.112837903C>G;CLNREVSTAT=criteria_provided,_multiple_submitters,_no_conflicts;CLNSIG=Pathogenic;CLNVC=single_nucleotide_variant;CLNVCSO=SO:0001483;GENEINFO=APC:324;MC=SO:0001587|nonsense;ORIGIN=1;RS=1060503310;SNP_position=PAM+2;CRISPR_ref_target_sequence=TTTCTGATA…
chr5	112838151	rs.	G	T	APC:324	.	PAM+1	+	TTTGTAGAGAGAACGCGGAATTGGT	TTTGGAGAGAGAACGCGGAATTGGT	Familial_adenomatous_polyposis_1	ALLELEID=1060134;CLNDISDB=MONDO:MONDO:0021056,MedGen:C2713442,OMIM:175100;CLNDN=Familial_adenomatous_polyposis_1;CLNHGVS=NC_000005.10:g.112838151G>T;CLNREVSTAT=criteria_provided,_single_submitter;CLNSIG=Pathogenic;CLNVC=single_nucleotide_variant;CLNVCSO=SO:0001483;GENEINFO=APC:324;MC=SO:0001587|nonsense;ORIGIN=1;SNP_position=PAM+1;CRISPR_ref_target_sequence=TTTGGAGAGAGAACGCGGAATTGGT;CRISPR_alt_ta…
chr5	112838229	rs1060503287	C	T	APC:324	.	PAM+1	+	TTTGTAGATCTCCACCACTGCAGCC	TTTGCAGATCTCCACCACTGCAGCC	Familial_adenomatous_polyposis_1	ALLELEID=394478;CLNDISDB=MONDO:MONDO:0021056,MedGen:C2713442,OMIM:175100;CLNDN=Familial_adenomatous_polyposis_1;CLNHGVS=NC_000005.10:g.112838229C>T;CLNREVSTAT=criteria_provided,_single_submitter;CLNSIG=Pathogenic;CLNVC=single_nucleotide_variant;CLNVCSO=SO:0001483;GENEINFO=APC:324;MC=SO:0001587|nonsense;ORIGIN=1;RS=1060503287;SNP_position=PAM+1;CRISPR_ref_target_sequence=TTTGCAGATCTCCACCACTGCAGCC;…
chr5	112838409	rs.	A	T	APC:324	.	PAM+4	+	TTTCACTTAGTCGGAAAATTCAAAT	TTTCACTAAGTCGGAAAATTCAAAT	Familial_adenomatous_polyposis_1	ALLELEID=923652;CLNDISDB=MONDO:MONDO:0021056,MedGen:C2713442,OMIM:175100;CLNDN=Familial_adenomatous_polyposis_1;CLNHGVS=NC_000005.10:g.112838409A>T;CLNREVSTAT=criteria_provided,_single_submitter;CLNSIG=Pathogenic;CLNVC=single_nucleotide_variant;CLNVCSO=SO:0001483;GENEINFO=APC:324;MC=SO:0001587|nonsense;ORIGIN=1;SNP_position=PAM+4;CRISPR_ref_target_sequence=TTTCACTAAGTCGGAAAATTCAAAT;CRISPR_alt_tar…
chr5	112838784	rs1462312032	G	T	APC:324	.	PAM+3	-	TTTGCTAACTTTGTTTTATTTCATC	TTTGCTCACTTTGTTTTATTTCATC	Carcinoma_of_colon	ALLELEID=427280;CLNDISDB=MONDO:MONDO:0002032,MedGen:C0699790,SNOMED_CT:269533000;CLNDN=Carcinoma_of_colon;CLNHGVS=NC_000005.10:g.112838784G>T;CLNREVSTAT=no_assertion_criteria_provided;CLNSIG=Pathogenic;CLNVC=single_nucleotide_variant;CLNVCSO=SO:0001483;GENEINFO=APC:324;MC=SO:0001587|nonsense;ORIGIN=0;RS=1462312032;SNP_position=PAM+3;CRISPR_ref_target_sequence=TTTGCTCACTTTGTTTTATTTCATC;CRISPR_alt_…
chr5	112838923	rs.	C	A	APC:324	.	PAM+2	-	TTTCTTAACCATTGGCTCCCCGTGA	TTTCTGAACCATTGGCTCCCCGTGA	Familial_adenomatous_polyposis_1	ALLELEID=829690;CLNDISDB=MONDO:MONDO:0021056,MedGen:C2713442,OMIM:175100;CLNDN=Familial_adenomatous_polyposis_1;CLNHGVS=NC_000005.10:g.112838923C>A;CLNREVSTAT=criteria_provided,_single_submitter;CLNSIG=Pathogenic;CLNVC=single_nucleotide_variant;CLNVCSO=SO:0001483;GENEINFO=APC:324;MC=SO:0001587|nonsense;ORIGIN=1;SNP_position=PAM+2;CRISPR_ref_target_sequence=TTTCTGAACCATTGGCTCCCCGTGA;CRISPR_alt_tar…
chr5	112838923	rs.	C	G	APC:324	.	PAM+2	-	TTTCTCAACCATTGGCTCCCCGTGA	TTTCTGAACCATTGGCTCCCCGTGA	Familial_multiple_polyposis_syndrome|Familial_adenomatous_polyposis_1	ALLELEID=916938;CLNDISDB=MONDO:MONDO:0021055,MedGen:C0032580,OMIM:PS175100,Orphanet:ORPHA733,SNOMED_CT:72900001|MONDO:MONDO:0021056,MedGen:C2713442,OMIM:175100;CLNDN=Familial_multiple_polyposis_syndrome|Familial_adenomatous_polyposis_1;CLNHGVS=NC_000005.10:g.112838923C>G;CLNREVSTAT=criteria_provided,_single_submitter;CLNSIG=Pathogenic;CLNVC=single_nucleotide_variant;CLNVCSO=SO:0001483;GENEINFO=AP…
chr5	112838985	rs878853438	C	T	APC:324	.	PAM+4	+	TTTGTGTTAAGAAGATGACTATGAA	TTTGTGTCAAGAAGATGACTATGAA	Hereditary_cancer-predisposing_syndrome|Familial_adenomatous_polyposis_1|not_provided	ALLELEID=239565;CLNDISDB=MONDO:MONDO:0015356,MedGen:C0027672,Orphanet:ORPHA140162,SNOMED_CT:699346009|MONDO:MONDO:0021056,MedGen:C2713442,OMIM:175100|MedGen:CN517202;CLNDN=Hereditary_cancer-predisposing_syndrome|Familial_adenomatous_polyposis_1|not_provided;CLNHGVS=NC_000005.10:g.112838985C>T;CLNREVSTAT=criteria_provided,_multiple_submitters,_no_conflicts;CLNSIG=Pathogenic;CLNVC=single_nucleotide…
chr5	112839165	rs1114167547	C	T	APC:324	.	PAM+2	-	TTTCTATGATGAAGGAATATCTGTG	TTTCTGTGATGAAGGAATATCTGTG	Hereditary_cancer-predisposing_syndrome|Familial_adenomatous_polyposis_1|not_provided	ALLELEID=419645;CLNDISDB=MONDO:MONDO:0015356,MedGen:C0027672,Orphanet:ORPHA140162,SNOMED_CT:699346009|MONDO:MONDO:0021056,MedGen:C2713442,OMIM:175100|MedGen:CN517202;CLNDN=Hereditary_cancer-predisposing_syndrome|Familial_adenomatous_polyposis_1|not_provided;CLNHGVS=NC_000005.10:g.112839165C>T;CLNREVSTAT=criteria_provided,_multiple_submitters,_no_conflicts;CLNSIG=Pathogenic;CLNVC=single_nucleotide…
chr5	112839360	rs77056664	C	T	APC:324	.	PAM+3	-	TTTCTTAGTTAATAGAAGAAACTTT	TTTCTTGGTTAATAGAAGAAACTTT	Familial_adenomatous_polyposis_1|not_provided	ALLELEID=427290;CLNDISDB=MONDO:MONDO:0021056,MedGen:C2713442,OMIM:175100|MedGen:CN517202;CLNDN=Familial_adenomatous_polyposis_1|not_provided;CLNHGVS=NC_000005.10:g.112839360C>T;CLNREVSTAT=criteria_provided,_single_submitter;CLNSIG=Pathogenic;CLNVC=single_nucleotide_variant;CLNVCSO=SO:0001483;GENEINFO=APC:324;MC=SO:0001587|nonsense;ORIGIN=1;RS=77056664;SNP_position=PAM+3;CRISPR_ref_target_sequence…
chr5	112839436	rs.	C	G	APC:324	.	PAM+2	+	TTTGTGATCAGCTGAAGATGAAATA	TTTGTCATCAGCTGAAGATGAAATA	Familial_adenomatous_polyposis_1	ALLELEID=923666;CLNDISDB=MONDO:MONDO:0021056,MedGen:C2713442,OMIM:175100;CLNDN=Familial_adenomatous_polyposis_1;CLNHGVS=NC_000005.10:g.112839436C>G;CLNREVSTAT=criteria_provided,_single_submitter;CLNSIG=Pathogenic;CLNVC=single_nucleotide_variant;CLNVCSO=SO:0001483;GENEINFO=APC:324;MC=SO:0001587|nonsense;ORIGIN=1;SNP_position=PAM+2;CRISPR_ref_target_sequence=TTTGTCATCAGCTGAAGATGAAATA;CRISPR_alt_tar…
chr5	112839439	rs.	C	G	APC:324	.	PAM+5	+	TTTGTCATGAGCTGAAGATGAAATA	TTTGTCATCAGCTGAAGATGAAATA	Familial_adenomatous_polyposis_1	ALLELEID=829716;CLNDISDB=MONDO:MONDO:0021056,MedGen:C2713442,OMIM:175100;CLNDN=Familial_adenomatous_polyposis_1;CLNHGVS=NC_000005.10:g.112839439C>G;CLNREVSTAT=criteria_provided,_single_submitter;CLNSIG=Pathogenic;CLNVC=single_nucleotide_variant;CLNVCSO=SO:0001483;GENEINFO=APC:324;MC=SO:0001587|nonsense;ORIGIN=1;SNP_position=PAM+5;CRISPR_ref_target_sequence=TTTGTCATCAGCTGAAGATGAAATA;CRISPR_alt_tar…
chr5	112839625	rs1114167578	C	G	APC:324	.	PAM+5	+	TTTATCTTGAGAATCAGCCAGGCAC	TTTATCTTCAGAATCAGCCAGGCAC	Hereditary_cancer-predisposing_syndrome	ALLELEID=419652;CLNDISDB=MONDO:MONDO:0015356,MedGen:C0027672,Orphanet:ORPHA140162,SNOMED_CT:699346009;CLNDN=Hereditary_cancer-predisposing_syndrome;CLNHGVS=NC_000005.10:g.112839625C>G;CLNREVSTAT=criteria_provided,_single_submitter;CLNSIG=Pathogenic;CLNVC=single_nucleotide_variant;CLNVCSO=SO:0001483;GENEINFO=APC:324;MC=SO:0001587|nonsense;ORIGIN=1;RS=1114167578;SNP_position=PAM+5;CRISPR_ref_target…
chr5	112839661	rs1554085480	C	G	APC:324	.	PAM+3	+	TTTCTTGAGGAGCGAAATCTCCCTC	TTTCTTCAGGAGCGAAATCTCCCTC	Hereditary_cancer-predisposing_syndrome	ALLELEID=473764;CLNDISDB=MONDO:MONDO:0015356,MedGen:C0027672,Orphanet:ORPHA140162,SNOMED_CT:699346009;CLNDN=Hereditary_cancer-predisposing_syndrome;CLNHGVS=NC_000005.10:g.112839661C>G;CLNREVSTAT=criteria_provided,_single_submitter;CLNSIG=Pathogenic;CLNVC=single_nucleotide_variant;CLNVCSO=SO:0001483;GENEINFO=APC:324;MC=SO:0001587|nonsense;ORIGIN=1;RS=1554085480;SNP_position=PAM+3;CRISPR_ref_target…
chr5	112840060	rs.	T	G	APC:324	.	PAM+2	+	TTTATGACATTTTGCCACGGAAAGT	TTTATTACATTTTGCCACGGAAAGT	Familial_adenomatous_polyposis_1	ALLELEID=923672;CLNDISDB=MONDO:MONDO:0021056,MedGen:C2713442,OMIM:175100;CLNDN=Familial_adenomatous_polyposis_1;CLNHGVS=NC_000005.10:g.112840060T>G;CLNREVSTAT=criteria_provided,_single_submitter;CLNSIG=Pathogenic;CLNVC=single_nucleotide_variant;CLNVCSO=SO:0001483;GENEINFO=APC:324;MC=SO:0001587|nonsense;ORIGIN=1;SNP_position=PAM+2;CRISPR_ref_target_sequence=TTTATTACATTTTGCCACGGAAAGT;CRISPR_alt_tar…
chr5	112840143	rs1114167596	C	T	APC:324	.	PAM+2	-	TTTCTATATAAATGGCTCATCGAGG	TTTCTGTATAAATGGCTCATCGAGG	Hereditary_cancer-predisposing_syndrome|Familial_adenomatous_polyposis_1	ALLELEID=419658;CLNDISDB=MONDO:MONDO:0015356,MedGen:C0027672,Orphanet:ORPHA140162,SNOMED_CT:699346009|MONDO:MONDO:0021056,MedGen:C2713442,OMIM:175100;CLNDN=Hereditary_cancer-predisposing_syndrome|Familial_adenomatous_polyposis_1;CLNHGVS=NC_000005.10:g.112840143C>T;CLNREVSTAT=criteria_provided,_multiple_submitters,_no_conflicts;CLNSIG=Pathogenic;CLNVC=single_nucleotide_variant;CLNVCSO=SO:0001483;G…
chr5	112840215	rs786201801	C	T	APC:324	.	PAM+5	-	TTTAGGCTACTCTGATTCTGTTTCA	TTTAGGCTGCTCTGATTCTGTTTCA	Hereditary_cancer-predisposing_syndrome|Familial_adenomatous_polyposis_1	ALLELEID=182404;CLNDISDB=MONDO:MONDO:0015356,MedGen:C0027672,Orphanet:ORPHA140162,SNOMED_CT:699346009|MONDO:MONDO:0021056,MedGen:C2713442,OMIM:175100;CLNDN=Hereditary_cancer-predisposing_syndrome|Familial_adenomatous_polyposis_1;CLNHGVS=NC_000005.10:g.112840215C>T;CLNREVSTAT=criteria_provided,_multiple_submitters,_no_conflicts;CLNSIG=Pathogenic;CLNVC=single_nucleotide_variant;CLNVCSO=SO:0001483;G…
chr5	112840228	rs863225356	C	A	APC:324	.	PAM+5	-	TTTCATTTTATTCTTTAGGCTGCTC	TTTCATTTGATTCTTTAGGCTGCTC	Hereditary_cancer-predisposing_syndrome	ALLELEID=483832;CLNDISDB=MONDO:MONDO:0015356,MedGen:C0027672,Orphanet:ORPHA140162,SNOMED_CT:699346009;CLNDN=Hereditary_cancer-predisposing_syndrome;CLNHGVS=NC_000005.10:g.112840228C>A;CLNREVSTAT=criteria_provided,_single_submitter;CLNSIG=Pathogenic;CLNVC=single_nucleotide_variant;CLNVCSO=SO:0001483;GENEINFO=APC:324;MC=SO:0001587|nonsense;ORIGIN=1;RS=863225356;SNP_position=PAM+5;CRISPR_ref_target_…
chr5	112841119	rs.	C	A	APC:324	.	PAM+4	+	TTTGATTAACCTCATCATTACACGC	TTTGATTCACCTCATCATTACACGC	Familial_adenomatous_polyposis_1	ALLELEID=1060176;CLNDISDB=MONDO:MONDO:0021056,MedGen:C2713442,OMIM:175100;CLNDN=Familial_adenomatous_polyposis_1;CLNHGVS=NC_000005.10:g.112841119C>A;CLNREVSTAT=criteria_provided,_single_submitter;CLNSIG=Pathogenic;CLNVC=single_nucleotide_variant;CLNVCSO=SO:0001483;GENEINFO=APC:324;MC=SO:0001587|nonsense;ORIGIN=1;SNP_position=PAM+4;CRISPR_ref_target_sequence=TTTGATTCACCTCATCATTACACGC;CRISPR_alt_ta…
chr5	112841166	rs1270783041	C	T	APC:324	.	PAM+1	-	TTTCATGAAAAACAGTAAGGAGTTC	TTTCGTGAAAAACAGTAAGGAGTTC	Hereditary_cancer-predisposing_syndrome|Familial_adenomatous_polyposis_1|not_provided	ALLELEID=473864;CLNDISDB=MONDO:MONDO:0015356,MedGen:C0027672,Orphanet:ORPHA140162,SNOMED_CT:699346009|MONDO:MONDO:0021056,MedGen:C2713442,OMIM:175100|MedGen:CN517202;CLNDN=Hereditary_cancer-predisposing_syndrome|Familial_adenomatous_polyposis_1|not_provided;CLNHGVS=NC_000005.10:g.112841166C>T;CLNREVSTAT=criteria_provided,_multiple_submitters,_no_conflicts;CLNSIG=Pathogenic;CLNVC=single_nucleotide…
chr5	112841659	rs1554087174	C	G	APC:324	.	PAM+2	+	TTTCTGAAGAAACAGTTCTCTCAGT	TTTCTCAAGAAACAGTTCTCTCAGT	Familial_adenomatous_polyposis_1	ALLELEID=454549;CLNDISDB=MONDO:MONDO:0021056,MedGen:C2713442,OMIM:175100;CLNDN=Familial_adenomatous_polyposis_1;CLNHGVS=NC_000005.10:g.112841659C>G;CLNREVSTAT=criteria_provided,_single_submitter;CLNSIG=Pathogenic;CLNVC=single_nucleotide_variant;CLNVCSO=SO:0001483;GENEINFO=APC:324;MC=SO:0001587|nonsense;ORIGIN=1;RS=1554087174;SNP_position=PAM+2;CRISPR_ref_target_sequence=TTTCTCAAGAAACAGTTCTCTCAGT;…
chr7	140781602	rs121913355	C	T	BRAF:673	1e-05	PAM+1	-	TTTGAAACAGTCTACAAGGGAAAGT	TTTGGAACAGTCTACAAGGGAAAGT	Melanoma|Squamous_cell_carcinoma_of_the_skin|Transitional_cell_carcinoma_of_the_bladder|Multiple_myeloma|Malignant_melanoma_of_skin|Lung_adenocarcinoma|Squamous_cell_lung_carcinoma|Neoplasm_of_the_large_intestine|Adenocarcinoma_of_prostate|Cardiofaciocutaneous_syndrome_1|Cardio-facio-cutaneous_syndrome|Rasopathy|not_specified|not_provided	AF_EXAC=1e-05;ALLELEID=29013;CLNDISDB=Human_Phenotype_Ontology:HP:0002861,Human_Phenotype_Ontology:HP:0002887,Human_Phenotype_Ontology:HP:0006777,Human_Phenotype_Ontology:HP:0007474,MONDO:MONDO:0005105,MeSH:D008545,MedGen:C0025202,SNOMED_CT:2092003,SNOMED_CT:372244006|Human_Phenotype_Ontology:HP:0006739,Human_Phenotype_Ontology:HP:0007614,MONDO:MONDO:0002529,MedGen:C0553723|Human_Phenotype_Ontolo…
chr5	112842336	rs1580674179	A	T	APC:324	.	PAM+2	+	TTTCTTAAAAAGGCCCACCCCTTAA	TTTCTAAAAAAGGCCCACCCCTTAA	Hereditary_cancer-predisposing_syndrome	ALLELEID=808206;CLNDISDB=MONDO:MONDO:0015356,MedGen:C0027672,Orphanet:ORPHA140162,SNOMED_CT:699346009;CLNDN=Hereditary_cancer-predisposing_syndrome;CLNHGVS=NC_000005.10:g.112842336A>T;CLNREVSTAT=criteria_provided,_single_submitter;CLNSIG=Pathogenic;CLNVC=single_nucleotide_variant;CLNVCSO=SO:0001483;GENEINFO=APC:324;MC=SO:0001587|nonsense;ORIGIN=1;RS=1580674179;SNP_position=PAM+2;CRISPR_ref_target…
chr5	112842889	rs1580680919	C	G	APC:324	.	PAM+2	-	TTTCTCATCTATCAGATTCACTTCC	TTTCTGATCTATCAGATTCACTTCC	Hereditary_cancer-predisposing_syndrome	ALLELEID=808230;CLNDISDB=MONDO:MONDO:0015356,MedGen:C0027672,Orphanet:ORPHA140162,SNOMED_CT:699346009;CLNDN=Hereditary_cancer-predisposing_syndrome;CLNHGVS=NC_000005.10:g.112842889C>G;CLNREVSTAT=criteria_provided,_single_submitter;CLNSIG=Pathogenic;CLNVC=single_nucleotide_variant;CLNVCSO=SO:0001483;GENEINFO=APC:324;MC=SO:0001587|nonsense;ORIGIN=1;RS=1580680919;SNP_position=PAM+2;CRISPR_ref_target…
chr5	112843105	rs755046558	G	A	APC:324	.	PAM+3	-	TTTCGCTATCCACCAGCCTGAACAG	TTTCGCCATCCACCAGCCTGAACAG	Familial_adenomatous_polyposis_1|not_provided	ALLELEID=214735;CLNDISDB=MONDO:MONDO:0021056,MedGen:C2713442,OMIM:175100|MedGen:CN517202;CLNDN=Familial_adenomatous_polyposis_1|not_provided;CLNHGVS=NC_000005.10:g.112843105G>A;CLNREVSTAT=criteria_provided,_single_submitter;CLNSIG=Pathogenic;CLNVC=single_nucleotide_variant;CLNVCSO=SO:0001483;CLNVI=Mayo_Clinic_Laboratories,_Mayo_Clinic:134;GENEINFO=APC:324;MC=SO:0001587|nonsense;ORIGIN=1;RS=755046…
chr5	112843106	rs1554088413	G	A	APC:324	.	PAM+2	-	TTTCGTCATCCACCAGCCTGAACAG	TTTCGCCATCCACCAGCCTGAACAG	Hereditary_cancer-predisposing_syndrome	ALLELEID=473983;CLNDISDB=MONDO:MONDO:0015356,MedGen:C0027672,Orphanet:ORPHA140162,SNOMED_CT:699346009;CLNDN=Hereditary_cancer-predisposing_syndrome;CLNHGVS=NC_000005.10:g.112843106G>A;CLNREVSTAT=criteria_provided,_single_submitter;CLNSIG=Pathogenic;CLNVC=single_nucleotide_variant;CLNVCSO=SO:0001483;GENEINFO=APC:324;MC=SO:0001587|nonsense;ORIGIN=1;RS=1554088413;SNP_position=PAM+2;CRISPR_ref_target…
chr5	132557376	rs.	G	T	RAD50:10111	.	PAM+5	-	TTTGTCCTATATTCCAAAACTCCGC	TTTGTCCTCTATTCCAAAACTCCGC	Hereditary_cancer-predisposing_syndrome	ALLELEID=830078;CLNDISDB=MONDO:MONDO:0015356,MedGen:C0027672,Orphanet:ORPHA140162,SNOMED_CT:699346009;CLNDN=Hereditary_cancer-predisposing_syndrome;CLNHGVS=NC_000005.10:g.132557376G>T;CLNREVSTAT=criteria_provided,_single_submitter;CLNSIG=Pathogenic;CLNVC=single_nucleotide_variant;CLNVCSO=SO:0001483;GENEINFO=RAD50:10111;MC=SO:0001587|nonsense;ORIGIN=1;SNP_position=PAM+5;CRISPR_ref_target_sequence=…
chr5	132579363	rs786203485	C	T	RAD50:10111	.	PAM+3	-	TTTCTCAGTCAATTTCTGCACACTT	TTTCTCGGTCAATTTCTGCACACTT	Hereditary_cancer-predisposing_syndrome	ALLELEID=182509;CLNDISDB=MONDO:MONDO:0015356,MedGen:C0027672,Orphanet:ORPHA140162,SNOMED_CT:699346009;CLNDN=Hereditary_cancer-predisposing_syndrome;CLNHGVS=NC_000005.10:g.132579363C>T;CLNREVSTAT=criteria_provided,_multiple_submitters,_no_conflicts;CLNSIG=Pathogenic;CLNVC=single_nucleotide_variant;CLNVCSO=SO:0001483;GENEINFO=RAD50:10111;MC=SO:0001587|nonsense;ORIGIN=1;RS=786203485;SNP_position=PAM…
chr5	132579422	rs113018012	T	A	RAD50:10111	.	PAM+3	+	TTTCTGACATCAAGAAGATTCTAAT	TTTCTGTCATCAAGAAGATTCTAAT	Hereditary_cancer-predisposing_syndrome	ALLELEID=633088;CLNDISDB=MONDO:MONDO:0015356,MedGen:C0027672,Orphanet:ORPHA140162,SNOMED_CT:699346009;CLNDN=Hereditary_cancer-predisposing_syndrome;CLNHGVS=NC_000005.10:g.132579422T>A;CLNREVSTAT=criteria_provided,_multiple_submitters,_no_conflicts;CLNSIG=Pathogenic;CLNVC=single_nucleotide_variant;CLNVCSO=SO:0001483;GENEINFO=RAD50:10111;MC=SO:0001587|nonsense;ORIGIN=1;RS=113018012;SNP_position=PAM…
chr11	108307914	rs775036118	C	T	ATM:472	1e-05	PAM+1	+	TTTCTGATGCTGTTTGGATAAAAAA	TTTCCGATGCTGTTTGGATAAAAAA	Ataxia-telangiectasia_syndrome|Hereditary_cancer-predisposing_syndrome	AF_EXAC=1e-05;ALLELEID=475938;CLNDISDB=MONDO:MONDO:0008840,MedGen:C0004135,OMIM:208900,Orphanet:ORPHA100,SNOMED_CT:68504005|MONDO:MONDO:0015356,MedGen:C0027672,Orphanet:ORPHA140162,SNOMED_CT:699346009;CLNDN=Ataxia-telangiectasia_syndrome|Hereditary_cancer-predisposing_syndrome;CLNHGVS=NC_000011.10:g.108307914C>T;CLNREVSTAT=criteria_provided,_multiple_submitters,_no_conflicts;CLNSIG=Pathogenic;CLN…
chr5	132588809	rs1554098251	C	T	RAD50:10111	.	PAM+5	-	TTTAATCTATCTTTCACTGAATGGT	TTTAATCTGTCTTTCACTGAATGGT	Hereditary_cancer-predisposing_syndrome	ALLELEID=808381;CLNDISDB=MONDO:MONDO:0015356,MedGen:C0027672,Orphanet:ORPHA140162,SNOMED_CT:699346009;CLNDN=Hereditary_cancer-predisposing_syndrome;CLNHGVS=NC_000005.10:g.132588809C>T;CLNREVSTAT=criteria_provided,_multiple_submitters,_no_conflicts;CLNSIG=Pathogenic;CLNVC=single_nucleotide_variant;CLNVCSO=SO:0001483;GENEINFO=RAD50:10111;MC=SO:0001587|nonsense;ORIGIN=1;RS=1554098251;SNP_position=PA…
chr5	132589751	rs876659132	G	T	RAD50:10111	.	PAM+5	-	TTTCAGCTAATTCTGCTTCTTACTT	TTTCAGCTCATTCTGCTTCTTACTT	Hereditary_cancer-predisposing_syndrome	ALLELEID=233310;CLNDISDB=MONDO:MONDO:0015356,MedGen:C0027672,Orphanet:ORPHA140162,SNOMED_CT:699346009;CLNDN=Hereditary_cancer-predisposing_syndrome;CLNHGVS=NC_000005.10:g.132589751G>T;CLNREVSTAT=criteria_provided,_multiple_submitters,_no_conflicts;CLNSIG=Pathogenic;CLNVC=single_nucleotide_variant;CLNVCSO=SO:0001483;GENEINFO=RAD50:10111;MC=SO:0001587|nonsense;ORIGIN=1;RS=876659132;SNP_position=PAM…
chr5	132591350	rs.	C	T	RAD50:10111	.	PAM+4	-	TTTAACTACTCCATCTCCTGGTCAA	TTTAACTGCTCCATCTCCTGGTCAA	Hereditary_cancer-predisposing_syndrome	ALLELEID=1060234;CLNDISDB=MONDO:MONDO:0015356,MedGen:C0027672,Orphanet:ORPHA140162,SNOMED_CT:699346009;CLNDN=Hereditary_cancer-predisposing_syndrome;CLNHGVS=NC_000005.10:g.132591350C>T;CLNREVSTAT=criteria_provided,_single_submitter;CLNSIG=Pathogenic;CLNVC=single_nucleotide_variant;CLNVCSO=SO:0001483;GENEINFO=RAD50:10111;MC=SO:0001587|nonsense;ORIGIN=1;SNP_position=PAM+4;CRISPR_ref_target_sequence…
chr5	132608717	rs397507177	C	T	RAD50:10111	.	PAM+5	-	TTTATCCTATGCTATTTTGTTGCTT	TTTATCCTGTGCTATTTTGTTGCTT	Hereditary_cancer-predisposing_syndrome|not_provided	ALLELEID=45930;CLNDISDB=MONDO:MONDO:0015356,MedGen:C0027672,Orphanet:ORPHA140162,SNOMED_CT:699346009|MedGen:CN517202;CLNDN=Hereditary_cancer-predisposing_syndrome|not_provided;CLNHGVS=NC_000005.10:g.132608717C>T;CLNREVSTAT=criteria_provided,_multiple_submitters,_no_conflicts;CLNSIG=Pathogenic;CLNVC=single_nucleotide_variant;CLNVCSO=SO:0001483;GENEINFO=RAD50:10111;MC=SO:0001587|nonsense;ORIGIN=1;R…
chr5	132616006	rs1581008368	C	T	RAD50:10111	.	PAM+3	-	TTTCTTATATCTAAAGGTAAACATT	TTTCTTGTATCTAAAGGTAAACATT	Hereditary_cancer-predisposing_syndrome	ALLELEID=808486;CLNDISDB=MONDO:MONDO:0015356,MedGen:C0027672,Orphanet:ORPHA140162,SNOMED_CT:699346009;CLNDN=Hereditary_cancer-predisposing_syndrome;CLNHGVS=NC_000005.10:g.132616006C>T;CLNREVSTAT=criteria_provided,_multiple_submitters,_no_conflicts;CLNSIG=Pathogenic;CLNVC=single_nucleotide_variant;CLNVCSO=SO:0001483;GENEINFO=RAD50:10111;MC=SO:0001587|nonsense;ORIGIN=1;RS=1581008368;SNP_position=PA…
chr5	132618277	rs775069541	T	A	RAD50:10111	.	PAM+1	+	TTTAATATAAGACTCTTGACCAGTA	TTTATTATAAGACTCTTGACCAGTA	Hereditary_cancer-predisposing_syndrome|not_provided	ALLELEID=233415;CLNDISDB=MONDO:MONDO:0015356,MedGen:C0027672,Orphanet:ORPHA140162,SNOMED_CT:699346009|MedGen:CN517202;CLNDN=Hereditary_cancer-predisposing_syndrome|not_provided;CLNHGVS=NC_000005.10:g.132618277T>A;CLNREVSTAT=criteria_provided,_multiple_submitters,_no_conflicts;CLNSIG=Pathogenic;CLNVC=single_nucleotide_variant;CLNVCSO=SO:0001483;GENEINFO=RAD50:10111;MC=SO:0001587|nonsense;ORIGIN=1;…
chr13	32338140	rs80358620	C	G	BRCA2:675	1e-05	PAM+4	-	TTTACTTCAAGATAAACTTATTGGA	TTTACTTGAAGATAAACTTATTGGA	Hereditary_breast_and_ovarian_cancer_syndrome|Breast-ovarian_cancer,_familial_2|Hereditary_cancer-predisposing_syndrome|BRCA2-Related_Disorders|not_provided	AF_EXAC=1e-05;ALLELEID=66193;CLNDISDB=MONDO:MONDO:0003582,MeSH:D061325,MedGen:C0677776,OMIM:PS604370,Orphanet:ORPHA145|MONDO:MONDO:0012933,MedGen:C2675520,OMIM:612555|MONDO:MONDO:0015356,MedGen:C0027672,Orphanet:ORPHA140162,SNOMED_CT:699346009|MedGen:CN239275|MedGen:CN517202;CLNDN=Hereditary_breast_and_ovarian_cancer_syndrome|Breast-ovarian_cancer,_familial_2|Hereditary_cancer-predisposing_syndro…
chr6	152094402	rs1057519714	T	C	ESR1:2099	.	PAM+3	+	TTTCTGCCCAGCACCCTGAAGTCTC	TTTCTGTCCAGCACCCTGAAGTCTC	Breast_neoplasm	ALLELEID=362813;CLNDISDB=Human_Phenotype_Ontology:HP:0010623,Human_Phenotype_Ontology:HP:0100013,MONDO:MONDO:0021100,MeSH:D001943,MedGen:C1458155,SNOMED_CT:126926005;CLNDN=Breast_neoplasm;CLNHGVS=NC_000006.12:g.152094402T>C;CLNREVSTAT=no_assertion_criteria_provided;CLNSIG=Pathogenic;CLNVC=single_nucleotide_variant;CLNVCSO=SO:0001483;GENEINFO=ESR1:2099;MC=SO:0001583|missense_variant,SO:0001627|int…
chr7	5977587	rs876661113	C	A	PMS2:5395	.	PAM+5	+	TTTACTTAACGACTTCCGGCAGGCT	TTTACTTACCGACTTCCGGCAGGCT	Carcinoma_of_colon|Hereditary_cancer-predisposing_syndrome|Hereditary_nonpolyposis_colon_cancer|Hereditary_nonpolyposis_colorectal_neoplasms|not_specified|not_provided	ALLELEID=231656;CLNDISDB=MONDO:MONDO:0002032,MedGen:C0699790,SNOMED_CT:269533000|MONDO:MONDO:0015356,MedGen:C0027672,Orphanet:ORPHA140162,SNOMED_CT:699346009|MONDO:MONDO:0018630,MedGen:C1333990,OMIM:PS120435,Orphanet:ORPHA443909|MedGen:C0009405|MedGen:CN169374|MedGen:CN517202;CLNDN=Carcinoma_of_colon|Hereditary_cancer-predisposing_syndrome|Hereditary_nonpolyposis_colon_cancer|Hereditary_nonpolypo…
chr7	5982975	rs1583299686	C	A	PMS2:5395	.	PAM+3	-	TTTGCATAAATGGAAATCATTGGTC	TTTGCAGAAATGGAAATCATTGGTC	Hereditary_nonpolyposis_colorectal_neoplasms	ALLELEID=636223;CLNDISDB=MedGen:C0009405;CLNDN=Hereditary_nonpolyposis_colorectal_neoplasms;CLNHGVS=NC_000007.14:g.5982975C>A;CLNREVSTAT=criteria_provided,_single_submitter;CLNSIG=Pathogenic;CLNVC=single_nucleotide_variant;CLNVCSO=SO:0001483;GENEINFO=PMS2:5395;MC=SO:0001587|nonsense,SO:0001619|non-coding_transcript_variant;ORIGIN=1;RS=1583299686;SNP_position=PAM+3;CRISPR_ref_target_sequence=TTTGC…
chr7	5986806	rs1554297082	A	T	PMS2:5395	.	PAM+1	-	TTTGACCTGGAGAAAATCAAGCAGC	TTTGTCCTGGAGAAAATCAAGCAGC	Hereditary_nonpolyposis_colorectal_neoplasms	ALLELEID=522968;CLNDISDB=MedGen:C0009405;CLNDN=Hereditary_nonpolyposis_colorectal_neoplasms;CLNHGVS=NC_000007.14:g.5986806A>T;CLNREVSTAT=criteria_provided,_single_submitter;CLNSIG=Pathogenic;CLNVC=single_nucleotide_variant;CLNVCSO=SO:0001483;GENEINFO=PMS2:5395;MC=SO:0001587|nonsense,SO:0001619|non-coding_transcript_variant;ORIGIN=1;RS=1554297082;SNP_position=PAM+1;CRISPR_ref_target_sequence=TTTGT…
chr13	32339320	rs80358721	C	G	BRCA2:675	1e-05	PAM+2	-	TTTGTCTAACAAGTTGCAGGACTTT	TTTGTGTAACAAGTTGCAGGACTTT	Medulloblastoma|Malignant_tumor_of_prostate|Neoplasm_of_ovary|Hereditary_breast_and_ovarian_cancer_syndrome|Malignant_tumor_of_breast|Wilms_tumor_1|Fanconi_anemia,_complementation_group_D1|Breast-ovarian_cancer,_familial_2|Glioma_susceptibility_3|Pancreatic_cancer_2|Hereditary_cancer-predisposing_syndrome|Familial_cancer_of_breast|not_specified|none_provided|not_provided	AF_EXAC=1e-05;ALLELEID=46492;CLNDISDB=Human_Phenotype_Ontology:HP:0002885,MONDO:MONDO:0007959,MeSH:D008527,MedGen:C0025149,OMIM:155255,Orphanet:ORPHA616|Human_Phenotype_Ontology:HP:0012125,MONDO:MONDO:0008315,MedGen:C0376358,OMIM:176807,SNOMED_CT:399068003|Human_Phenotype_Ontology:HP:0100615,MONDO:MONDO:0021068,MeSH:D010051,MedGen:C0919267,OMIM:167000,SNOMED_CT:123843001|MONDO:MONDO:0003582,MeSH:…
chr7	5987112	rs876659162	G	T	PMS2:5395	.	PAM+5	+	TTTGAATGTCAGTCCACATCTGAAA	TTTGAATGGCAGTCCACATCTGAAA	Hereditary_nonpolyposis_colorectal_neoplasms|not_provided	ALLELEID=396031;CLNDISDB=MedGen:C0009405|MedGen:CN517202;CLNDN=Hereditary_nonpolyposis_colorectal_neoplasms|not_provided;CLNHGVS=NC_000007.14:g.5987112G>T;CLNREVSTAT=criteria_provided,_multiple_submitters,_no_conflicts;CLNSIG=Pathogenic;CLNVC=single_nucleotide_variant;CLNVCSO=SO:0001483;GENEINFO=PMS2:5395;MC=SO:0001587|nonsense,SO:0001619|non-coding_transcript_variant;ORIGIN=1;RS=876659162;SNP_po…
chr7	5987159	rs1554297488	G	A	PMS2:5395	.	PAM+5	+	TTTCTCCTAAGAGTCCACATGTTCC	TTTCTCCTGAGAGTCCACATGTTCC	Hereditary_cancer-predisposing_syndrome	ALLELEID=474571;CLNDISDB=MONDO:MONDO:0015356,MedGen:C0027672,Orphanet:ORPHA140162,SNOMED_CT:699346009;CLNDN=Hereditary_cancer-predisposing_syndrome;CLNHGVS=NC_000007.14:g.5987159G>A;CLNREVSTAT=criteria_provided,_multiple_submitters,_no_conflicts;CLNSIG=Pathogenic;CLNVC=single_nucleotide_variant;CLNVCSO=SO:0001483;GENEINFO=PMS2:5395;MC=SO:0001587|nonsense,SO:0001619|non-coding_transcript_variant;O…
chr7	5987354	rs63751228	G	A	PMS2:5395	.	PAM+2	+	TTTCTAAGGTCTCAGGACGCCTTTG	TTTCTGAGGTCTCAGGACGCCTTTG	Hereditary_cancer-predisposing_syndrome|Hereditary_nonpolyposis_colorectal_neoplasms	ALLELEID=182750;CLNDISDB=MONDO:MONDO:0015356,MedGen:C0027672,Orphanet:ORPHA140162,SNOMED_CT:699346009|MedGen:C0009405;CLNDN=Hereditary_cancer-predisposing_syndrome|Hereditary_nonpolyposis_colorectal_neoplasms;CLNHGVS=NC_000007.14:g.5987354G>A;CLNREVSTAT=criteria_provided,_multiple_submitters,_no_conflicts;CLNSIG=Pathogenic;CLNVC=single_nucleotide_variant;CLNVCSO=SO:0001483;GENEINFO=PMS2:5395;MC=S…
chr7	5987420	rs876661256	G	A	PMS2:5395	.	PAM+2	+	TTTCTATCCTAGAGGGCTCCTTCTT	TTTCTGTCCTAGAGGGCTCCTTCTT	Hereditary_cancer-predisposing_syndrome	ALLELEID=474637;CLNDISDB=MONDO:MONDO:0015356,MedGen:C0027672,Orphanet:ORPHA140162,SNOMED_CT:699346009;CLNDN=Hereditary_cancer-predisposing_syndrome;CLNHGVS=NC_000007.14:g.5987420G>A;CLNREVSTAT=criteria_provided,_single_submitter;CLNSIG=Pathogenic;CLNVC=single_nucleotide_variant;CLNVCSO=SO:0001483;GENEINFO=PMS2:5395;MC=SO:0001587|nonsense,SO:0001619|non-coding_transcript_variant;ORIGIN=1;RS=876661…
chr7	5987588	rs1243063129	C	A	PMS2:5395	.	PAM+1	-	TTTGTAAAAGCCCATGGTAGAAAAG	TTTGGAAAAGCCCATGGTAGAAAAG	Hereditary_nonpolyposis_colorectal_neoplasms	ALLELEID=636259;CLNDISDB=MedGen:C0009405;CLNDN=Hereditary_nonpolyposis_colorectal_neoplasms;CLNHGVS=NC_000007.14:g.5987588C>A;CLNREVSTAT=criteria_provided,_single_submitter;CLNSIG=Pathogenic;CLNVC=single_nucleotide_variant;CLNVCSO=SO:0001483;GENEINFO=PMS2:5395;MC=SO:0001587|nonsense,SO:0001619|non-coding_transcript_variant;ORIGIN=1;RS=1243063129;SNP_position=PAM+1;CRISPR_ref_target_sequence=TTTGG…
chr7	5987614	rs1554298087	A	C	PMS2:5395	.	PAM+3	+	TTTATTCAGTTACCTAAGCAAACGT	TTTATTAAGTTACCTAAGCAAACGT	Hereditary_nonpolyposis_colorectal_neoplasms	ALLELEID=456804;CLNDISDB=MedGen:C0009405;CLNDN=Hereditary_nonpolyposis_colorectal_neoplasms;CLNHGVS=NC_000007.14:g.5987614A>C;CLNREVSTAT=criteria_provided,_single_submitter;CLNSIG=Pathogenic;CLNVC=single_nucleotide_variant;CLNVCSO=SO:0001483;GENEINFO=PMS2:5395;MC=SO:0001587|nonsense,SO:0001619|non-coding_transcript_variant;ORIGIN=1;RS=1554298087;SNP_position=PAM+3;CRISPR_ref_target_sequence=TTTAT…
chr7	5989908	rs1554298786	G	A	PMS2:5395	.	PAM+4	-	TTTGCTATAAGAGGAAAAGCTTTTG	TTTGCTACAAGAGGAAAAGCTTTTG	Hereditary_nonpolyposis_colorectal_neoplasms	ALLELEID=523344;CLNDISDB=MedGen:C0009405;CLNDN=Hereditary_nonpolyposis_colorectal_neoplasms;CLNHGVS=NC_000007.14:g.5989908G>A;CLNREVSTAT=criteria_provided,_single_submitter;CLNSIG=Pathogenic;CLNVC=single_nucleotide_variant;CLNVCSO=SO:0001483;GENEINFO=PMS2:5395;MC=SO:0001587|nonsense,SO:0001619|non-coding_transcript_variant,SO:0001627|intron_variant;ORIGIN=1;RS=1554298786;SNP_position=PAM+4;CRISPR…
chr7	5995614	rs587780062	G	A	PMS2:5395	.	PAM+2	-	TTTCATAATGCACGCATGGAGTTGG	TTTCACAATGCACGCATGGAGTTGG	Turcot_syndrome|Hereditary_nonpolyposis_colorectal_cancer_type_4|Hereditary_cancer-predisposing_syndrome|Hereditary_nonpolyposis_colon_cancer|Hereditary_nonpolyposis_colorectal_neoplasms|not_provided	ALLELEID=133253;CLNDISDB=MONDO:MONDO:0010159,MedGen:C5399763,OMIM:276300,Orphanet:ORPHA252202,SNOMED_CT:61665008|MONDO:MONDO:0013699,MedGen:C1838333,OMIM:614337|MONDO:MONDO:0015356,MedGen:C0027672,Orphanet:ORPHA140162,SNOMED_CT:699346009|MONDO:MONDO:0018630,MedGen:C1333990,OMIM:PS120435,Orphanet:ORPHA443909|MedGen:C0009405|MedGen:CN517202;CLNDN=Turcot_syndrome|Hereditary_nonpolyposis_colorectal_c…
chr7	5997399	rs1562671039	G	A	PMS2:5395	.	PAM+3	-	TTTGTTTAGCTGCCCCCTAGTGACT	TTTGTTCAGCTGCCCCCTAGTGACT	Hereditary_cancer-predisposing_syndrome|Hereditary_nonpolyposis_colorectal_neoplasms|not_provided	ALLELEID=611683;CLNDISDB=MONDO:MONDO:0015356,MedGen:C0027672,Orphanet:ORPHA140162,SNOMED_CT:699346009|MedGen:C0009405|MedGen:CN517202;CLNDN=Hereditary_cancer-predisposing_syndrome|Hereditary_nonpolyposis_colorectal_neoplasms|not_provided;CLNHGVS=NC_000007.14:g.5997399G>A;CLNREVSTAT=criteria_provided,_multiple_submitters,_no_conflicts;CLNSIG=Pathogenic;CLNVC=single_nucleotide_variant;CLNVCSO=SO:00…
chr7	5999116	rs587779343	G	A	PMS2:5395	.	PAM+3	-	TTTGGGTAGAAGCAGGTAGTGATGG	TTTGGGCAGAAGCAGGTAGTGATGG	Lynch_syndrome|Hereditary_cancer-predisposing_syndrome|Hereditary_nonpolyposis_colorectal_neoplasms|not_provided	ALLELEID=96837;CLNDISDB=MONDO:MONDO:0005835,MedGen:C4552100,OMIM:PS120435,Orphanet:ORPHA144|MONDO:MONDO:0015356,MedGen:C0027672,Orphanet:ORPHA140162,SNOMED_CT:699346009|MedGen:C0009405|MedGen:CN517202;CLNDN=Lynch_syndrome|Hereditary_cancer-predisposing_syndrome|Hereditary_nonpolyposis_colorectal_neoplasms|not_provided;CLNHGVS=NC_000007.14:g.5999116G>A;CLNREVSTAT=reviewed_by_expert_panel;CLNSIG=Pa…
chr7	5999270	rs.	A	C	PMS2:5395	.	PAM+3	+	TTTGGCCTACTCCTGTTTAAAAAAC	TTTGGCATACTCCTGTTTAAAAAAC	Hereditary_nonpolyposis_colorectal_neoplasms	ALLELEID=1061112;CLNDISDB=MedGen:C0009405;CLNDN=Hereditary_nonpolyposis_colorectal_neoplasms;CLNHGVS=NC_000007.14:g.5999270A>C;CLNREVSTAT=criteria_provided,_single_submitter;CLNSIG=Pathogenic;CLNVC=single_nucleotide_variant;CLNVCSO=SO:0001483;GENEINFO=PMS2:5395;MC=SO:0001587|nonsense,SO:0001619|non-coding_transcript_variant,SO:0001627|intron_variant;ORIGIN=1;SNP_position=PAM+3;CRISPR_ref_target_s…
chr7	93101615	rs121918554	T	C	SAMD9:54809	.	PAM+4	+	TTTCCTTCGTGAACAAGTCTTTCCA	TTTCCTTTGTGAACAAGTCTTTCCA	Tumoral_calcinosis,_familial,_normophosphatemic	ALLELEID=16268;CLNDISDB=MONDO:MONDO:0012502,MedGen:C1864861,OMIM:610455,Orphanet:ORPHA306658;CLNDN=Tumoral_calcinosis,_familial,_normophosphatemic;CLNHGVS=NC_000007.14:g.93101615T>C;CLNREVSTAT=no_assertion_criteria_provided;CLNSIG=Pathogenic;CLNVC=single_nucleotide_variant;CLNVCSO=SO:0001483;CLNVI=OMIM_Allelic_Variant:610456.0001|UniProtKB_(protein):Q5K651#VAR_031529;GENEINFO=SAMD9:54809;MC=SO:00…
chr7	93102692	rs.	C	G	SAMD9:54809	.	PAM+3	+	TTTCCTGTATCCACCATCTTATTTT	TTTCCTCTATCCACCATCTTATTTT	Monosomy_7_myelodysplasia_and_leukemia_syndrome_2	ALLELEID=976557;CLNDISDB=MONDO:MONDO:0030801,MedGen:C5436668,OMIM:619041;CLNDN=Monosomy_7_myelodysplasia_and_leukemia_syndrome_2;CLNHGVS=NC_000007.14:g.93102692C>G;CLNREVSTAT=no_assertion_criteria_provided;CLNSIG=Pathogenic;CLNVC=single_nucleotide_variant;CLNVCSO=SO:0001483;CLNVI=OMIM_Allelic_Variant:610456.0006;GENEINFO=SAMD9:54809;MC=SO:0001583|missense_variant;ORIGIN=0;SNP_position=PAM+3;CRISP…
chr7	93105068	rs.	G	A	SAMD9:54809	.	PAM+3	-	TTTGTGTGAGATGGGACCAGCTCTA	TTTGTGCGAGATGGGACCAGCTCTA	Tumoral_calcinosis,_familial,_normophosphatemic	ALLELEID=917580;CLNDISDB=MONDO:MONDO:0012502,MedGen:C1864861,OMIM:610455,Orphanet:ORPHA306658;CLNDN=Tumoral_calcinosis,_familial,_normophosphatemic;CLNHGVS=NC_000007.14:g.93105068G>A;CLNREVSTAT=no_assertion_criteria_provided;CLNSIG=Pathogenic;CLNVC=single_nucleotide_variant;CLNVCSO=SO:0001483;CLNVI=OMIM_Allelic_Variant:610456.0005;GENEINFO=SAMD9:54809;MC=SO:0001587|nonsense;ORIGIN=1;SNP_position=…
chr7	116778827	rs121913668	T	C	MET:4233	.	PAM+1	-	TTTCGTGATGATTCCCTCGGTCAGA	TTTCATGATGATTCCCTCGGTCAGA	Renal_cell_carcinoma,_papillary,_1|Hereditary_cancer-predisposing_syndrome	ALLELEID=28920;CLNDISDB=Human_Phenotype_Ontology:HP:0011797,MedGen:C1336839,OMIM:605074|MONDO:MONDO:0015356,MedGen:C0027672,Orphanet:ORPHA140162,SNOMED_CT:699346009;CLNDN=Renal_cell_carcinoma,_papillary,_1|Hereditary_cancer-predisposing_syndrome;CLNHGVS=NC_000007.14:g.116778827T>C;CLNREVSTAT=criteria_provided,_multiple_submitters,_no_conflicts;CLNSIG=Pathogenic;CLNVC=single_nucleotide_variant;CLN…
chr7	116782027	rs121913669	G	T	MET:4233	.	PAM+5	-	TTTGGCTAATTGAAGACCAAAGCCA	TTTGGCTACTTGAAGACCAAAGCCA	Renal_cell_carcinoma,_papillary,_1	ALLELEID=28921;CLNDISDB=Human_Phenotype_Ontology:HP:0011797,MedGen:C1336839,OMIM:605074;CLNDN=Renal_cell_carcinoma,_papillary,_1;CLNHGVS=NC_000007.14:g.116782027G>T;CLNREVSTAT=no_assertion_criteria_provided;CLNSIG=Pathogenic;CLNVC=single_nucleotide_variant;CLNVCSO=SO:0001483;CLNVI=OMIM_Allelic_Variant:164860.0002;GENEINFO=MET:4233;MC=SO:0001583|missense_variant;ORIGIN=1;RS=121913669;SNP_position=…
chr7	140753336	rs113488022	A	C	BRAF:673	.	PAM+1	+	TTTCCCTGTAGCTAGACCAAAATCA	TTTCACTGTAGCTAGACCAAAATCA	Melanoma|Cardio-facio-cutaneous_syndrome|Rasopathy|not_provided	ALLELEID=48859;CLNDISDB=Human_Phenotype_Ontology:HP:0002861,Human_Phenotype_Ontology:HP:0002887,Human_Phenotype_Ontology:HP:0006777,Human_Phenotype_Ontology:HP:0007474,MONDO:MONDO:0005105,MeSH:D008545,MedGen:C0025202,SNOMED_CT:2092003,SNOMED_CT:372244006|MONDO:MONDO:0015280,MedGen:C1275081,OMIM:PS115150,Orphanet:ORPHA1340,SNOMED_CT:403770008|MONDO:MONDO:0021060,MedGen:CN166718,Orphanet:ORPHA53639…
chr13	32340212	rs80358814	G	T	BRCA2:675	1e-05	PAM+1	+	TTTGTAAACTTCAGATATATGTAAA	TTTGGAAACTTCAGATATATGTAAA	Tracheoesophageal_fistula|Medulloblastoma|Malignant_tumor_of_prostate|Hereditary_breast_and_ovarian_cancer_syndrome|Malignant_tumor_of_breast|Wilms_tumor_1|Fanconi_anemia,_complementation_group_D1|Breast-ovarian_cancer,_familial_2|Glioma_susceptibility_3|Pancreatic_cancer_2|Hereditary_cancer-predisposing_syndrome|Familial_cancer_of_breast|not_specified|Breast_and/or_ovarian_cancer|BRCA2-Related_D…	AF_EXAC=1e-05;ALLELEID=66620;CLNDISDB=Human_Phenotype_Ontology:HP:0002575,MONDO:MONDO:0008586,MedGen:C0040588,OMIM:189960,Orphanet:ORPHA1199|Human_Phenotype_Ontology:HP:0002885,MONDO:MONDO:0007959,MeSH:D008527,MedGen:C0025149,OMIM:155255,Orphanet:ORPHA616|Human_Phenotype_Ontology:HP:0012125,MONDO:MONDO:0008315,MedGen:C0376358,OMIM:176807,SNOMED_CT:399068003|MONDO:MONDO:0003582,MeSH:D061325,MedGen…
chr7	140753337	rs121913378	C	G	BRAF:673	.	PAM+2	+	TTTCAGTGTAGCTAGACCAAAATCA	TTTCACTGTAGCTAGACCAAAATCA	Melanoma|Cardiofaciocutaneous_syndrome_1	ALLELEID=363168;CLNDISDB=Human_Phenotype_Ontology:HP:0002861,Human_Phenotype_Ontology:HP:0002887,Human_Phenotype_Ontology:HP:0006777,Human_Phenotype_Ontology:HP:0007474,MONDO:MONDO:0005105,MeSH:D008545,MedGen:C0025202,SNOMED_CT:2092003,SNOMED_CT:372244006|MONDO:MONDO:0007265,MedGen:CN029449,OMIM:115150;CLNDN=Melanoma|Cardiofaciocutaneous_syndrome_1;CLNHGVS=NC_000007.14:g.140753337C>G;CLNREVSTAT=c…
chr7	140753339	rs121913375	G	A	BRAF:673	.	PAM+4	+	TTTCACTATAGCTAGACCAAAATCA	TTTCACTGTAGCTAGACCAAAATCA	Neoplasm|Melanoma|Noonan_syndrome|Rasopathy|not_provided	ALLELEID=48858;CLNDISDB=Human_Phenotype_Ontology:HP:0002664,Human_Phenotype_Ontology:HP:0003008,Human_Phenotype_Ontology:HP:0006741,MeSH:D009369,MedGen:C0027651,SNOMED_CT:108369006|Human_Phenotype_Ontology:HP:0002861,Human_Phenotype_Ontology:HP:0002887,Human_Phenotype_Ontology:HP:0006777,Human_Phenotype_Ontology:HP:0007474,MONDO:MONDO:0005105,MeSH:D008545,MedGen:C0025202,SNOMED_CT:2092003,SNOMED_…
chr7	140753346	rs121913369	G	C	BRAF:673	.	PAM+3	-	TTTGGTGTAGCTACAGTGAAATCTC	TTTGGTCTAGCTACAGTGAAATCTC	Neoplasm|Melanoma|Non-small_cell_lung_cancer|Lung_carcinoma|Noonan_syndrome_1|Noonan_syndrome_7|Cardio-facio-cutaneous_syndrome|Noonan_syndrome|not_provided	ALLELEID=29008;CLNDISDB=Human_Phenotype_Ontology:HP:0002664,Human_Phenotype_Ontology:HP:0003008,Human_Phenotype_Ontology:HP:0006741,MeSH:D009369,MedGen:C0027651,SNOMED_CT:108369006|Human_Phenotype_Ontology:HP:0002861,Human_Phenotype_Ontology:HP:0002887,Human_Phenotype_Ontology:HP:0006777,Human_Phenotype_Ontology:HP:0007474,MONDO:MONDO:0005105,MeSH:D008545,MedGen:C0025202,SNOMED_CT:2092003,SNOMED_…
chr7	140753348	rs397507483	C	A	BRAF:673	.	PAM+1	-	TTTGTTCTAGCTACAGTGAAATCTC	TTTGGTCTAGCTACAGTGAAATCTC	Transitional_cell_carcinoma_of_the_bladder|Multiple_myeloma|Lung_adenocarcinoma|Cardiofaciocutaneous_syndrome_1|Cardio-facio-cutaneous_syndrome|Glioblastoma|Noonan_syndrome|Rasopathy|Inborn_genetic_diseases|not_provided	ALLELEID=48857;CLNDISDB=Human_Phenotype_Ontology:HP:0006740,MONDO:MONDO:0005611,MedGen:C0279680|Human_Phenotype_Ontology:HP:0006775,MONDO:MONDO:0009693,MeSH:D009101,MedGen:C0026764,OMIM:254500,Orphanet:ORPHA29073,SNOMED_CT:109989006,SNOMED_CT:55921005|Human_Phenotype_Ontology:HP:0030078,MONDO:MONDO:0005061,MeSH:D000077192,MedGen:C0152013|MONDO:MONDO:0007265,MedGen:CN029449,OMIM:115150|MONDO:MONDO…
chr7	140781602	rs121913355	C	A	BRAF:673	.	PAM+1	-	TTTGTAACAGTCTACAAGGGAAAGT	TTTGGAACAGTCTACAAGGGAAAGT	Neoplasm|Squamous_cell_carcinoma_of_the_skin|Transitional_cell_carcinoma_of_the_bladder|Multiple_myeloma|Malignant_melanoma_of_skin|Lung_adenocarcinoma|Non-small_cell_lung_cancer|Squamous_cell_lung_carcinoma|Neoplasm_of_the_large_intestine|Adenocarcinoma_of_prostate	ALLELEID=53970;CLNDISDB=Human_Phenotype_Ontology:HP:0002664,Human_Phenotype_Ontology:HP:0003008,Human_Phenotype_Ontology:HP:0006741,MeSH:D009369,MedGen:C0027651,SNOMED_CT:108369006|Human_Phenotype_Ontology:HP:0006739,Human_Phenotype_Ontology:HP:0007614,MONDO:MONDO:0002529,MedGen:C0553723|Human_Phenotype_Ontology:HP:0006740,MONDO:MONDO:0005611,MedGen:C0279680|Human_Phenotype_Ontology:HP:0006775,MO…
chr7	140781602	rs121913355	C	G	BRAF:673	.	PAM+1	-	TTTGCAACAGTCTACAAGGGAAAGT	TTTGGAACAGTCTACAAGGGAAAGT	Neoplasm|Squamous_cell_carcinoma_of_the_skin|Transitional_cell_carcinoma_of_the_bladder|Multiple_myeloma|Malignant_melanoma_of_skin|Non-Hodgkin_lymphoma|Lung_adenocarcinoma|Non-small_cell_lung_cancer|Squamous_cell_lung_carcinoma|Neoplasm_of_the_large_intestine|Adenocarcinoma_of_prostate|Lung_carcinoma	ALLELEID=29010;CLNDISDB=Human_Phenotype_Ontology:HP:0002664,Human_Phenotype_Ontology:HP:0003008,Human_Phenotype_Ontology:HP:0006741,MeSH:D009369,MedGen:C0027651,SNOMED_CT:108369006|Human_Phenotype_Ontology:HP:0006739,Human_Phenotype_Ontology:HP:0007614,MONDO:MONDO:0002529,MedGen:C0553723|Human_Phenotype_Ontology:HP:0006740,MONDO:MONDO:0005611,MedGen:C0279680|Human_Phenotype_Ontology:HP:0006775,MO…
chr13	32340333	rs768242833	T	G	BRCA2:675	1e-05	PAM+2	-	TTTGTCATGAAGCATCTGATACCTG	TTTGTAATGAAGCATCTGATACCTG	Hereditary_breast_and_ovarian_cancer_syndrome|Breast-ovarian_cancer,_familial_2	AF_EXAC=1e-05;ALLELEID=249004;CLNDISDB=MONDO:MONDO:0003582,MeSH:D061325,MedGen:C0677776,OMIM:PS604370,Orphanet:ORPHA145|MONDO:MONDO:0012933,MedGen:C2675520,OMIM:612555;CLNDN=Hereditary_breast_and_ovarian_cancer_syndrome|Breast-ovarian_cancer,_familial_2;CLNHGVS=NC_000013.11:g.32340333T>G;CLNREVSTAT=reviewed_by_expert_panel;CLNSIG=Pathogenic;CLNVC=single_nucleotide_variant;CLNVCSO=SO:0001483;GENEI…
chr8	89953615	rs587782130	G	A	NBN:4683	.	PAM+4	-	TTTAGAATAAACACAACCTGCTACA	TTTAGAACAAACACAACCTGCTACA	Microcephaly,_normal_intelligence_and_immunodeficiency|Hereditary_cancer-predisposing_syndrome|not_provided	ALLELEID=151660;CLNDISDB=MONDO:MONDO:0009623,MedGen:C0398791,OMIM:251260,Orphanet:ORPHA647,SNOMED_CT:234638009|MONDO:MONDO:0015356,MedGen:C0027672,Orphanet:ORPHA140162,SNOMED_CT:699346009|MedGen:CN517202;CLNDN=Microcephaly,_normal_intelligence_and_immunodeficiency|Hereditary_cancer-predisposing_syndrome|not_provided;CLNHGVS=NC_000008.11:g.89953615G>A;CLNREVSTAT=criteria_provided,_multiple_submitt…
chr8	89958725	rs1394437421	C	T	NBN:4683	.	PAM+2	+	TTTACTATGTATCTGCTTGCTCTGA	TTTACCATGTATCTGCTTGCTCTGA	Hereditary_cancer-predisposing_syndrome	ALLELEID=474950;CLNDISDB=MONDO:MONDO:0015356,MedGen:C0027672,Orphanet:ORPHA140162,SNOMED_CT:699346009;CLNDN=Hereditary_cancer-predisposing_syndrome;CLNHGVS=NC_000008.11:g.89958725C>T;CLNREVSTAT=criteria_provided,_single_submitter;CLNSIG=Pathogenic;CLNVC=single_nucleotide_variant;CLNVCSO=SO:0001483;GENEINFO=NBN:4683;MC=SO:0001587|nonsense;ORIGIN=1;RS=1394437421;SNP_position=PAM+2;CRISPR_ref_target…
chr8	89984557	rs.	C	T	NBN:4683	.	PAM+1	+	TTTCTACATCGGTCCGGCTCCTCAG	TTTCCACATCGGTCCGGCTCCTCAG	Breast_and/or_ovarian_cancer	ALLELEID=977343;CLNDISDB=MedGen:CN221562;CLNDN=Breast_and/or_ovarian_cancer;CLNHGVS=NC_000008.11:g.89984557C>T;CLNREVSTAT=no_assertion_criteria_provided;CLNSIG=Pathogenic;CLNVC=single_nucleotide_variant;CLNVCSO=SO:0001483;GENEINFO=NBN:4683;MC=SO:0001587|nonsense,SO:0001623|5_prime_UTR_variant;ORIGIN=1;SNP_position=PAM+1;CRISPR_ref_target_sequence=TTTCCACATCGGTCCGGCTCCTCAG;CRISPR_alt_target_sequen…
chr9	21994138	rs1060501262	C	T	CDKN2A:1029	.	PAM+4	+	TTTCCTATCTGGTCTTCTAGGAAGC	TTTCCTACCTGGTCTTCTAGGAAGC	Hereditary_melanoma|not_provided	ALLELEID=397276;CLNDISDB=MONDO:MONDO:0018961,MedGen:C1512419,Orphanet:ORPHA618|MedGen:CN517202;CLNDN=Hereditary_melanoma|not_provided;CLNHGVS=NC_000009.12:g.21994138C>T;CLNREVSTAT=criteria_provided,_multiple_submitters,_no_conflicts;CLNSIG=Pathogenic;CLNVC=single_nucleotide_variant;CLNVCSO=SO:0001483;GENEINFO=CDKN2A:1029;MC=SO:0001575|splice_donor_variant,SO:0001627|intron_variant;ORIGIN=1;RS=106…
chr9	95469856	rs863224650	G	A	PTCH1:5727|LOC100507346:100507346	.	PAM+4	-	TTTATATTGACGCGAGGACAGGAGA	TTTATATCGACGCGAGGACAGGAGA	Hereditary_cancer-predisposing_syndrome	ALLELEID=420474;CLNDISDB=MONDO:MONDO:0015356,MedGen:C0027672,Orphanet:ORPHA140162,SNOMED_CT:699346009;CLNDN=Hereditary_cancer-predisposing_syndrome;CLNHGVS=NC_000009.12:g.95469856G>A;CLNREVSTAT=criteria_provided,_single_submitter;CLNSIG=Pathogenic;CLNVC=single_nucleotide_variant;CLNVCSO=SO:0001483;GENEINFO=PTCH1:5727|LOC100507346:100507346;MC=SO:0001587|nonsense,SO:0001619|non-coding_transcript_v…
chr9	95480397	rs1564055259	G	C	PTCH1:5727	.	PAM+4	+	TTTGGTTCAATTTTTGTTGGGGGCT	TTTGGTTGAATTTTTGTTGGGGGCT	Gorlin_syndrome|Basal_cell_carcinoma,_susceptibility_to,_1	ALLELEID=564323;CLNDISDB=MONDO:MONDO:0007187,MedGen:C0004779,OMIM:109400,Orphanet:ORPHA377,SNOMED_CT:69408002|MONDO:MONDO:0011556,MedGen:C2751544,OMIM:605462;CLNDN=Gorlin_syndrome|Basal_cell_carcinoma,_susceptibility_to,_1;CLNHGVS=NC_000009.12:g.95480397G>C;CLNREVSTAT=criteria_provided,_multiple_submitters,_no_conflicts;CLNSIG=Pathogenic;CLNVC=single_nucleotide_variant;CLNVCSO=SO:0001483;GENEINFO…
chr9	132906053	rs118203542	G	A	TSC1:7248	.	PAM+2	-	TTTACTGAGACAGTCTCCCAGGTTC	TTTACCGAGACAGTCTCCCAGGTTC	Urinary_bladder_cancer|Tuberous_sclerosis_1|Lymphangiomyomatosis|Focal_cortical_dysplasia_type_II|Tuberous_sclerosis_syndrome|not_provided	ALLELEID=57958;CLNDISDB=MONDO:MONDO:0001187,MedGen:C0005684,OMIM:109800,Orphanet:ORPHA157980,SNOMED_CT:399326009|MONDO:MONDO:0008612,MedGen:C1854465,OMIM:191100|MONDO:MONDO:0011705,MedGen:C0751674,OMIM:606690,SNOMED_CT:73017001|MONDO:MONDO:0011818,MedGen:C1846385,OMIM:607341,Orphanet:ORPHA268994|MedGen:C0041341,OMIM:PS191100,Orphanet:ORPHA805,SNOMED_CT:7199000|MedGen:CN517202;CLNDN=Urinary_bladde…
chr9	132911102	rs118203491	C	T	TSC1:7248	.	PAM+1	-	TTTGAAGCCCATCTATGGTTTGTGG	TTTGGAGCCCATCTATGGTTTGTGG	Urinary_bladder_cancer|not_provided	ALLELEID=57897;CLNDISDB=MONDO:MONDO:0001187,MedGen:C0005684,OMIM:109800,Orphanet:ORPHA157980,SNOMED_CT:399326009|MedGen:CN517202;CLNDN=Urinary_bladder_cancer|not_provided;CLNHGVS=NC_000009.12:g.132911102C>T;CLNREVSTAT=criteria_provided,_single_submitter;CLNSIG=Pathogenic;CLNVC=single_nucleotide_variant;CLNVCSO=SO:0001483;CLNVI=Tuberous_sclerosis_database_(TSC1):TSC1_00334;GENEINFO=TSC1:7248;MC=SO…
chr10	3781907	rs121909140	G	T	KLF6:1316	.	PAM+3	+	TTTCCCTAGCTGACCAAAACTTCGC	TTTCCCGAGCTGACCAAAACTTCGC	Prostate_cancer,_somatic	ALLELEID=22609;CLNDISDB=MedGen:C4015779;CLNDN=Prostate_cancer,_somatic;CLNHGVS=NC_000010.11:g.3781907G>T;CLNREVSTAT=no_assertion_criteria_provided;CLNSIG=Pathogenic;CLNVC=single_nucleotide_variant;CLNVCSO=SO:0001483;CLNVI=OMIM_Allelic_Variant:602053.0002;GENEINFO=KLF6:1316;MC=SO:0001587|nonsense,SO:0001619|non-coding_transcript_variant;ORIGIN=2;RS=121909140;SNP_position=PAM+3;CRISPR_ref_target_se…
chr10	3782127	rs121909142	A	G	KLF6:1316	.	PAM+5	+	TTTGGTCCGCAGATCTTCCTGGCTG	TTTGGTCCACAGATCTTCCTGGCTG	Prostate_cancer,_somatic	ALLELEID=22611;CLNDISDB=MedGen:C4015779;CLNDN=Prostate_cancer,_somatic;CLNHGVS=NC_000010.11:g.3782127A>G;CLNREVSTAT=no_assertion_criteria_provided;CLNSIG=Pathogenic;CLNVC=single_nucleotide_variant;CLNVCSO=SO:0001483;CLNVI=OMIM_Allelic_Variant:602053.0004|UniProtKB_(protein):Q99612#VAR_065136;GENEINFO=KLF6:1316;MC=SO:0001583|missense_variant,SO:0001619|non-coding_transcript_variant;ORIGIN=2;RS=121…
chr10	86899848	rs1131691168	T	C	BMPR1A:657	.	PAM+1	+	TTTACGTAACCAGTATTTGCAACCC	TTTATGTAACCAGTATTTGCAACCC	Hereditary_cancer-predisposing_syndrome	ALLELEID=421049;CLNDISDB=MONDO:MONDO:0015356,MedGen:C0027672,Orphanet:ORPHA140162,SNOMED_CT:699346009;CLNDN=Hereditary_cancer-predisposing_syndrome;CLNHGVS=NC_000010.11:g.86899848T>C;CLNREVSTAT=criteria_provided,_single_submitter;CLNSIG=Pathogenic;CLNVC=single_nucleotide_variant;CLNVCSO=SO:0001483;GENEINFO=BMPR1A:657;MC=SO:0001583|missense_variant;ORIGIN=1;RS=1131691168;SNP_position=PAM+1;CRISPR_…
chr10	86917275	rs587782400	C	T	BMPR1A:657	.	PAM+3	-	TTTCTCAAAACCAGCTGGCTTCTTC	TTTCTCGAAACCAGCTGGCTTCTTC	Generalized_juvenile_polyposis/juvenile_polyposis_coli|Hereditary_cancer-predisposing_syndrome|not_provided	ALLELEID=152065;CLNDISDB=MONDO:MONDO:0008276,MedGen:C1868081,OMIM:174900,Orphanet:ORPHA329971|MONDO:MONDO:0015356,MedGen:C0027672,Orphanet:ORPHA140162,SNOMED_CT:699346009|MedGen:CN517202;CLNDN=Generalized_juvenile_polyposis/juvenile_polyposis_coli|Hereditary_cancer-predisposing_syndrome|not_provided;CLNHGVS=NC_000010.11:g.86917275C>T;CLNREVSTAT=criteria_provided,_multiple_submitters,_no_conflicts…
chr10	87508507	rs104894171	A	G	MINPP1:9562	.	PAM+2	+	TTTGCGAGTGCCAGTAAATGATTTA	TTTGCAAGTGCCAGTAAATGATTTA	Thyroid_cancer,_nonmedullary,_2	ALLELEID=20061;CLNDISDB=Human_Phenotype_Ontology:HP:0006731,MONDO:MONDO:0008566,MedGen:C0206682,OMIM:188470;CLNDN=Thyroid_cancer,_nonmedullary,_2;CLNHGVS=NC_000010.11:g.87508507A>G;CLNREVSTAT=no_assertion_criteria_provided;CLNSIG=Pathogenic;CLNVC=single_nucleotide_variant;CLNVCSO=SO:0001483;CLNVI=OMIM_Allelic_Variant:605391.0002|UniProtKB_(protein):Q9UNW1#VAR_022837;GENEINFO=MINPP1:9562;MC=SO:000…
chr10	87864504	rs1085308044	A	C	PTEN:5728	.	PAM+1	-	TTTGGTTCTGCTAACGATCTCTTTG	TTTGTTTCTGCTAACGATCTCTTTG	PTEN_hamartoma_tumor_syndrome	ALLELEID=416933;CLNDISDB=MONDO:MONDO:0017623,MedGen:C1959582,Orphanet:ORPHA306498;CLNDN=PTEN_hamartoma_tumor_syndrome;CLNHGVS=NC_000010.11:g.87864504A>C;CLNREVSTAT=criteria_provided,_single_submitter;CLNSIG=Pathogenic;CLNVC=single_nucleotide_variant;CLNVCSO=SO:0001483;CLNVI=Herman_Laboratory,Nationwide_Children's_Hospital:PTENv2017-13;GENEINFO=PTEN:5728;MC=SO:0001583|missense_variant,SO:0001623|5…
chr10	87894032	rs1554893756	T	A	PTEN:5728	.	PAM+1	+	TTTAACCAAACATTATTGCTATGGG	TTTATCCAAACATTATTGCTATGGG	PTEN_hamartoma_tumor_syndrome	ALLELEID=525891;CLNDISDB=MONDO:MONDO:0017623,MedGen:C1959582,Orphanet:ORPHA306498;CLNDN=PTEN_hamartoma_tumor_syndrome;CLNHGVS=NC_000010.11:g.87894032T>A;CLNREVSTAT=criteria_provided,_single_submitter;CLNSIG=Pathogenic;CLNVC=single_nucleotide_variant;CLNVCSO=SO:0001483;GENEINFO=PTEN:5728;MC=SO:0001587|nonsense,SO:0001623|5_prime_UTR_variant;ORIGIN=1;RS=1554893756;SNP_position=PAM+1;CRISPR_ref_targ…
chr10	87931085	rs1554897879	C	A	PTEN:5728	.	PAM+5	+	TTTAATTGAAGAGGTAGGTATGAAT	TTTAATTGCAGAGGTAGGTATGAAT	Breast_neoplasm|PTEN_hamartoma_tumor_syndrome	ALLELEID=439931;CLNDISDB=Human_Phenotype_Ontology:HP:0010623,Human_Phenotype_Ontology:HP:0100013,MONDO:MONDO:0021100,MeSH:D001943,MedGen:C1458155,SNOMED_CT:126926005|MONDO:MONDO:0017623,MedGen:C1959582,Orphanet:ORPHA306498;CLNDN=Breast_neoplasm|PTEN_hamartoma_tumor_syndrome;CLNHGVS=NC_000010.11:g.87931085C>A;CLNREVSTAT=criteria_provided,_single_submitter;CLNSIG=Pathogenic;CLNVC=single_nucleotide_…
chr10	87933075	rs1085308039	G	T	PTEN:5728	.	PAM+2	+	TTTGTTAAGATCTTGACCAATGGCT	TTTGTGAAGATCTTGACCAATGGCT	PTEN_hamartoma_tumor_syndrome	ALLELEID=416939;CLNDISDB=MONDO:MONDO:0017623,MedGen:C1959582,Orphanet:ORPHA306498;CLNDN=PTEN_hamartoma_tumor_syndrome;CLNHGVS=NC_000010.11:g.87933075G>T;CLNREVSTAT=criteria_provided,_single_submitter;CLNSIG=Pathogenic;CLNVC=single_nucleotide_variant;CLNVCSO=SO:0001483;CLNVI=Herman_Laboratory,Nationwide_Children's_Hospital:PTENv2017-1;GENEINFO=PTEN:5728;MC=SO:0001587|nonsense,SO:0001623|5_prime_UT…
chr10	87933126	rs786204931	C	G	PTEN:5728	.	PAM+5	-	TTTACAGTCAATTGCTGCAACATGA	TTTACAGTGAATTGCTGCAACATGA	Cowden_syndrome_1|Hereditary_cancer-predisposing_syndrome|PTEN_hamartoma_tumor_syndrome	ALLELEID=419722;CLNDISDB=MONDO:MONDO:0008021,MedGen:CN072330,OMIM:158350|MONDO:MONDO:0015356,MedGen:C0027672,Orphanet:ORPHA140162,SNOMED_CT:699346009|MONDO:MONDO:0017623,MedGen:C1959582,Orphanet:ORPHA306498;CLNDN=Cowden_syndrome_1|Hereditary_cancer-predisposing_syndrome|PTEN_hamartoma_tumor_syndrome;CLNHGVS=NC_000010.11:g.87933126C>G;CLNREVSTAT=reviewed_by_expert_panel;CLNSIG=Pathogenic;CLNVC=sin…
chr10	87933128	rs1085308045	C	G	PTEN:5728	.	PAM+3	-	TTTACACTGAATTGCTGCAACATGA	TTTACAGTGAATTGCTGCAACATGA	PTEN_hamartoma_tumor_syndrome	ALLELEID=416940;CLNDISDB=MONDO:MONDO:0017623,MedGen:C1959582,Orphanet:ORPHA306498;CLNDN=PTEN_hamartoma_tumor_syndrome;CLNHGVS=NC_000010.11:g.87933128C>G;CLNREVSTAT=criteria_provided,_single_submitter;CLNSIG=Pathogenic;CLNVC=single_nucleotide_variant;CLNVCSO=SO:0001483;CLNVI=Herman_Laboratory,Nationwide_Children's_Hospital:PTENv2017-14;GENEINFO=PTEN:5728;MC=SO:0001583|missense_variant,SO:0001623|5…
chr10	87933129	rs121909223	T	C	PTEN:5728	.	PAM+2	-	TTTACGGTGAATTGCTGCAACATGA	TTTACAGTGAATTGCTGCAACATGA	Cowden_syndrome_1|Hereditary_cancer-predisposing_syndrome|PTEN_hamartoma_tumor_syndrome|not_provided	ALLELEID=22856;CLNDISDB=MONDO:MONDO:0008021,MedGen:CN072330,OMIM:158350|MONDO:MONDO:0015356,MedGen:C0027672,Orphanet:ORPHA140162,SNOMED_CT:699346009|MONDO:MONDO:0017623,MedGen:C1959582,Orphanet:ORPHA306498|MedGen:CN517202;CLNDN=Cowden_syndrome_1|Hereditary_cancer-predisposing_syndrome|PTEN_hamartoma_tumor_syndrome|not_provided;CLNHGVS=NC_000010.11:g.87933129T>C;CLNREVSTAT=reviewed_by_expert_panel…
chr10	87933222	rs398123325	T	C	PTEN:5728	.	PAM+1	+	TTTCCATGGGGAAGTAAGGACCAGA	TTTCTATGGGGAAGTAAGGACCAGA	Hereditary_cancer-predisposing_syndrome	ALLELEID=419732;CLNDISDB=MONDO:MONDO:0015356,MedGen:C0027672,Orphanet:ORPHA140162,SNOMED_CT:699346009;CLNDN=Hereditary_cancer-predisposing_syndrome;CLNHGVS=NC_000010.11:g.87933222T>C;CLNREVSTAT=criteria_provided,_single_submitter;CLNSIG=Pathogenic;CLNVC=single_nucleotide_variant;CLNVCSO=SO:0001483;GENEINFO=PTEN:5728;MC=SO:0001583|missense_variant,SO:0001623|5_prime_UTR_variant;ORIGIN=1;RS=3981233…
chr10	87933223	rs1060500126	A	G	PTEN:5728	.	PAM+2	+	TTTCTGTGGGGAAGTAAGGACCAGA	TTTCTATGGGGAAGTAAGGACCAGA	PTEN_hamartoma_tumor_syndromes|Cowden_syndrome_1|Hereditary_cancer-predisposing_syndrome|PTEN_hamartoma_tumor_syndrome|Inborn_genetic_diseases|not_provided	ALLELEID=398057;CLNDISDB=.|MONDO:MONDO:0008021,MedGen:CN072330,OMIM:158350|MONDO:MONDO:0015356,MedGen:C0027672,Orphanet:ORPHA140162,SNOMED_CT:699346009|MONDO:MONDO:0017623,MedGen:C1959582,Orphanet:ORPHA306498|MeSH:D030342,MedGen:C0950123|MedGen:CN517202;CLNDN=PTEN_hamartoma_tumor_syndromes|Cowden_syndrome_1|Hereditary_cancer-predisposing_syndrome|PTEN_hamartoma_tumor_syndrome|Inborn_genetic_disea…
chr10	87933224	rs1554898206	T	A	PTEN:5728	.	PAM+3	+	TTTCTAAGGGGAAGTAAGGACCAGA	TTTCTATGGGGAAGTAAGGACCAGA	PTEN_hamartoma_tumor_syndrome	ALLELEID=460290;CLNDISDB=MONDO:MONDO:0017623,MedGen:C1959582,Orphanet:ORPHA306498;CLNDN=PTEN_hamartoma_tumor_syndrome;CLNHGVS=NC_000010.11:g.87933224T>A;CLNREVSTAT=criteria_provided,_single_submitter;CLNSIG=Pathogenic;CLNVC=single_nucleotide_variant;CLNVCSO=SO:0001483;GENEINFO=PTEN:5728;MC=SO:0001587|nonsense,SO:0001623|5_prime_UTR_variant;ORIGIN=1;RS=1554898206;SNP_position=PAM+3;CRISPR_ref_targ…
chr10	87952165	rs786202733	C	G	PTEN:5728	.	PAM+5	-	TTTAACAGCTAGCTATAATAATACA	TTTAACAGGTAGCTATAATAATACA	Hereditary_cancer-predisposing_syndrome	ALLELEID=183038;CLNDISDB=MONDO:MONDO:0015356,MedGen:C0027672,Orphanet:ORPHA140162,SNOMED_CT:699346009;CLNDN=Hereditary_cancer-predisposing_syndrome;CLNHGVS=NC_000010.11:g.87952165C>G;CLNREVSTAT=criteria_provided,_single_submitter;CLNSIG=Pathogenic;CLNVC=single_nucleotide_variant;CLNVCSO=SO:0001483;GENEINFO=PTEN:5728;MC=SO:0001587|nonsense,SO:0001623|5_prime_UTR_variant;ORIGIN=1;RS=786202733;SNP_p…
chr10	87960942	rs786202840	G	T	PTEN:5728	.	PAM+3	-	TTTCCTATGGTCCTGGTATGAAGAA	TTTCCTCTGGTCCTGGTATGAAGAA	Hereditary_cancer-predisposing_syndrome	ALLELEID=183048;CLNDISDB=MONDO:MONDO:0015356,MedGen:C0027672,Orphanet:ORPHA140162,SNOMED_CT:699346009;CLNDN=Hereditary_cancer-predisposing_syndrome;CLNHGVS=NC_000010.11:g.87960942G>T;CLNREVSTAT=criteria_provided,_single_submitter;CLNSIG=Pathogenic;CLNVC=single_nucleotide_variant;CLNVCSO=SO:0001483;GENEINFO=PTEN:5728;MC=SO:0001587|nonsense;ORIGIN=1;RS=786202840;SNP_position=PAM+3;CRISPR_ref_target…
chr10	87960984	rs371387815	C	T	PTEN:5728	.	PAM+3	-	TTTCTTAATCACATAGACTTCCATT	TTTCTTGATCACATAGACTTCCATT	Hereditary_cancer-predisposing_syndrome|PTEN_hamartoma_tumor_syndrome|not_provided	ALLELEID=183051;CLNDISDB=MONDO:MONDO:0015356,MedGen:C0027672,Orphanet:ORPHA140162,SNOMED_CT:699346009|MONDO:MONDO:0017623,MedGen:C1959582,Orphanet:ORPHA306498|MedGen:CN517202;CLNDN=Hereditary_cancer-predisposing_syndrome|PTEN_hamartoma_tumor_syndrome|not_provided;CLNHGVS=NC_000010.11:g.87960984C>T;CLNREVSTAT=reviewed_by_expert_panel;CLNSIG=Pathogenic;CLNVC=single_nucleotide_variant;CLNVCSO=SO:000…
chr10	87961051	rs1114167667	T	A	PTEN:5728	.	PAM+3	-	TTTGTTTAAGTAAGTACTAGATATT	TTTGTTAAAGTAAGTACTAGATATT	PTEN_hamartoma_tumor_syndrome	ALLELEID=566598;CLNDISDB=MONDO:MONDO:0017623,MedGen:C1959582,Orphanet:ORPHA306498;CLNDN=PTEN_hamartoma_tumor_syndrome;CLNHGVS=NC_000010.11:g.87961051T>A;CLNREVSTAT=criteria_provided,_single_submitter;CLNSIG=Pathogenic;CLNVC=single_nucleotide_variant;CLNVCSO=SO:0001483;GENEINFO=PTEN:5728;MC=SO:0001587|nonsense;ORIGIN=1;RS=1114167667;SNP_position=PAM+3;CRISPR_ref_target_sequence=TTTGTTAAAGTAAGTACTA…
chr10	87961051	rs1114167667	T	G	PTEN:5728	.	PAM+3	-	TTTGTTCAAGTAAGTACTAGATATT	TTTGTTAAAGTAAGTACTAGATATT	Macrocephaly/autism_syndrome|Hereditary_cancer-predisposing_syndrome	ALLELEID=419766;CLNDISDB=MONDO:MONDO:0011537,MedGen:C1854416,OMIM:605309,Orphanet:ORPHA210548|MONDO:MONDO:0015356,MedGen:C0027672,Orphanet:ORPHA140162,SNOMED_CT:699346009;CLNDN=Macrocephaly/autism_syndrome|Hereditary_cancer-predisposing_syndrome;CLNHGVS=NC_000010.11:g.87961051T>G;CLNREVSTAT=criteria_provided,_single_submitter;CLNSIG=Pathogenic;CLNVC=single_nucleotide_variant;CLNVCSO=SO:0001483;GE…
chr10	87961119	rs786201041	G	A	PTEN:5728	.	PAM+3	+	TTTAAGATCAGTTAAATTAAACATT	TTTAAGGTCAGTTAAATTAAACATT	Cowden_syndrome_1|Hereditary_cancer-predisposing_syndrome|PTEN_hamartoma_tumor_syndrome|not_provided	ALLELEID=183060;CLNDISDB=MONDO:MONDO:0008021,MedGen:CN072330,OMIM:158350|MONDO:MONDO:0015356,MedGen:C0027672,Orphanet:ORPHA140162,SNOMED_CT:699346009|MONDO:MONDO:0017623,MedGen:C1959582,Orphanet:ORPHA306498|MedGen:CN517202;CLNDN=Cowden_syndrome_1|Hereditary_cancer-predisposing_syndrome|PTEN_hamartoma_tumor_syndrome|not_provided;CLNHGVS=NC_000010.11:g.87961119G>A;CLNREVSTAT=reviewed_by_expert_pane…
chr10	87961119	rs786201041	G	C	PTEN:5728	.	PAM+3	+	TTTAAGCTCAGTTAAATTAAACATT	TTTAAGGTCAGTTAAATTAAACATT	Cowden_syndrome_1|Hereditary_cancer-predisposing_syndrome|Inborn_genetic_diseases	ALLELEID=187388;CLNDISDB=MONDO:MONDO:0008021,MedGen:CN072330,OMIM:158350|MONDO:MONDO:0015356,MedGen:C0027672,Orphanet:ORPHA140162,SNOMED_CT:699346009|MeSH:D030342,MedGen:C0950123;CLNDN=Cowden_syndrome_1|Hereditary_cancer-predisposing_syndrome|Inborn_genetic_diseases;CLNHGVS=NC_000010.11:g.87961119G>C;CLNREVSTAT=criteria_provided,_single_submitter;CLNSIG=Pathogenic;CLNVC=single_nucleotide_variant;…
chr10	87961119	rs786201041	G	T	PTEN:5728	.	PAM+3	+	TTTAAGTTCAGTTAAATTAAACATT	TTTAAGGTCAGTTAAATTAAACATT	PTEN_hamartoma_tumor_syndrome|not_provided	ALLELEID=623200;CLNDISDB=MONDO:MONDO:0017623,MedGen:C1959582,Orphanet:ORPHA306498|MedGen:CN517202;CLNDN=PTEN_hamartoma_tumor_syndrome|not_provided;CLNHGVS=NC_000010.11:g.87961119G>T;CLNREVSTAT=criteria_provided,_single_submitter;CLNSIG=Pathogenic;CLNVC=single_nucleotide_variant;CLNVCSO=SO:0001483;CLNVI=MutSpliceDB:_a_database_of_splice_sites_variants_effects_on_splicing,NIH:CA377486187;GENEINFO=P…
chr10	102834074	rs104894136	G	A	CYP17A1:1586|CYP17A1-AS1:102724307	.	PAM+1	+	TTTCATATTTTAACATGGCTCTTTA	TTTCGTATTTTAACATGGCTCTTTA	Deficiency_of_steroid_17-alpha-monooxygenase|Breast_cancer,_susceptibility_to|Combined_partial_17-alpha-hydroxylase/17,20-lyase_deficiency|not_provided	ALLELEID=16821;CLNDISDB=MONDO:MONDO:0008730,MedGen:C0268285,OMIM:202110,Orphanet:ORPHA90793,SNOMED_CT:124220008|MedGen:C3469522|MedGen:C4017190|MedGen:CN517202;CLNDN=Deficiency_of_steroid_17-alpha-monooxygenase|Breast_cancer,_susceptibility_to|Combined_partial_17-alpha-hydroxylase/17,20-lyase_deficiency|not_provided;CLNHGVS=NC_000010.11:g.102834074G>A;CLNREVSTAT=criteria_provided,_multiple_submit…
chr10	110228276	rs137852604	C	T	MXI1:4601	.	PAM+4	-	TTTCTGTACCCGGCTCAACCTCCGT	TTTCTGTGCCCGGCTCAACCTCCGT	Neurofibrosarcoma	ALLELEID=24576;CLNDISDB=Human_Phenotype_Ontology:HP:0100697,MONDO:MONDO:0002675,MedGen:C0206729,SNOMED_CT:404037002;CLNDN=Neurofibrosarcoma;CLNHGVS=NC_000010.11:g.110228276C>T;CLNREVSTAT=no_assertion_criteria_provided;CLNSIG=Pathogenic;CLNVC=single_nucleotide_variant;CLNVCSO=SO:0001483;CLNVI=OMIM_Allelic_Variant:600020.0004;GENEINFO=MXI1:4601;MC=SO:0001583|missense_variant;ORIGIN=1;RS=137852604;S…
chr11	31793787	rs886041222	G	A	PAX6:5080	.	PAM+5	-	TTTCTAATTGAAGGGCCAAATGGAG	TTTCTAATCGAAGGGCCAAATGGAG	Coloboma_of_optic_nerve_(disease)|Congenital_ocular_coloboma|Irido-corneo-trabecular_dysgenesis|Foveal_hypoplasia_and_presenile_cataract_syndrome|Keratitis,_hereditary|Wilms_tumor,_aniridia,_genitourinary_anomalies,_and_mental_retardation_syndrome|Aniridia_1|Optic_nerve_hypoplasia,_bilateral|not_provided	ALLELEID=264422;CLNDISDB=Human_Phenotype_Ontology:HP:0000588,Human_Phenotype_Ontology:HP:0007997,MONDO:MONDO:0007354,MedGen:CN030310,OMIM:120430|Human_Phenotype_Ontology:HP:0000589,Human_Phenotype_Ontology:HP:0007767,Human_Phenotype_Ontology:HP:0007995,MONDO:MONDO:0001476,MedGen:C0009363,SNOMED_CT:92828000,SNOMED_CT:93390002|Human_Phenotype_Ontology:HP:0000659,MONDO:MONDO:0011414,MedGen:C0344559,…
chr11	32391967	rs587776576	C	T	WT1:7490	.	PAM+1	+	TTTATGCACTTGTTTTACCTGTATG	TTTACGCACTTGTTTTACCTGTATG	Nephrotic_syndrome,_type_4|Frasier_syndrome|Wilms_tumor_1|Wilms_tumor,_aniridia,_genitourinary_anomalies,_and_mental_retardation_syndrome|Drash_syndrome|Familial_idiopathic_steroid-resistant_nephrotic_syndrome|not_provided	ALLELEID=18532;CLNDISDB=Human_Phenotype_Ontology:HP:0001967,Human_Phenotype_Ontology:HP:0004728,MONDO:MONDO:0009733,MedGen:C3151568,OMIM:256370,SNOMED_CT:236383002|MONDO:MONDO:0007635,MedGen:C0950122,OMIM:136680,Orphanet:ORPHA347,SNOMED_CT:445431000|MONDO:MONDO:0008679,MedGen:CN033288,OMIM:194070|MONDO:MONDO:0008681,MedGen:C0206115,OMIM:194072,Orphanet:ORPHA893,SNOMED_CT:4135001|MONDO:MONDO:00086…
chr11	32391968	rs587776577	G	A	WT1:7490	.	PAM+2	+	TTTACACACTTGTTTTACCTGTATG	TTTACGCACTTGTTTTACCTGTATG	Nephrotic_syndrome,_type_4|Nephrotic_range_proteinuria|Frasier_syndrome|Wilms_tumor_1|Wilms_tumor,_aniridia,_genitourinary_anomalies,_and_mental_retardation_syndrome|Drash_syndrome|Familial_idiopathic_steroid-resistant_nephrotic_syndrome|not_provided	ALLELEID=18539;CLNDISDB=Human_Phenotype_Ontology:HP:0001967,Human_Phenotype_Ontology:HP:0004728,MONDO:MONDO:0009733,MedGen:C3151568,OMIM:256370,SNOMED_CT:236383002|Human_Phenotype_Ontology:HP:0012593,MedGen:C0445118|MONDO:MONDO:0007635,MedGen:C0950122,OMIM:136680,Orphanet:ORPHA347,SNOMED_CT:445431000|MONDO:MONDO:0008679,MedGen:CN033288,OMIM:194070|MONDO:MONDO:0008681,MedGen:C0206115,OMIM:194072,O…
chr11	32392032	rs121907909	G	A	WT1:7490	.	PAM+1	+	TTTCACTGACAAGTTTTACACTGGA	TTTCGCTGACAAGTTTTACACTGGA	Frasier_syndrome|Wilms_tumor_1|Wilms_tumor,_aniridia,_genitourinary_anomalies,_and_mental_retardation_syndrome|Drash_syndrome|not_provided	ALLELEID=18533;CLNDISDB=MONDO:MONDO:0007635,MedGen:C0950122,OMIM:136680,Orphanet:ORPHA347,SNOMED_CT:445431000|MONDO:MONDO:0008679,MedGen:CN033288,OMIM:194070|MONDO:MONDO:0008681,MedGen:C0206115,OMIM:194072,Orphanet:ORPHA893,SNOMED_CT:4135001|MONDO:MONDO:0008682,MedGen:C0950121,OMIM:194080,Orphanet:ORPHA220,SNOMED_CT:236385009|MedGen:CN517202;CLNDN=Frasier_syndrome|Wilms_tumor_1|Wilms_tumor,_aniri…
chr11	32392704	rs121907901	C	T	WT1:7490	.	PAM+3	-	TTTCTCATTCAGACCAGCTCAAAAG	TTTCTCGTTCAGACCAGCTCAAAAG	Nephrotic_syndrome,_type_4|Frasier_syndrome|Wilms_tumor_1|Drash_syndrome|not_provided	ALLELEID=18527;CLNDISDB=Human_Phenotype_Ontology:HP:0001967,Human_Phenotype_Ontology:HP:0004728,MONDO:MONDO:0009733,MedGen:C3151568,OMIM:256370,SNOMED_CT:236383002|MONDO:MONDO:0007635,MedGen:C0950122,OMIM:136680,Orphanet:ORPHA347,SNOMED_CT:445431000|MONDO:MONDO:0008679,MedGen:CN033288,OMIM:194070|MONDO:MONDO:0008682,MedGen:C0950121,OMIM:194080,Orphanet:ORPHA220,SNOMED_CT:236385009|MedGen:CN517202…
chr13	32355289	rs770042748	G	C	BRCA2:675	1e-05	PAM+2	+	TTTAGCTATTGTATGACAATTTGTG	TTTAGGTATTGTATGACAATTTGTG	Breast-ovarian_cancer,_familial_2	AF_EXAC=1e-05;ALLELEID=262832;CLNDISDB=MONDO:MONDO:0012933,MedGen:C2675520,OMIM:612555;CLNDN=Breast-ovarian_cancer,_familial_2;CLNHGVS=NC_000013.11:g.32355289G>C;CLNREVSTAT=criteria_provided,_single_submitter;CLNSIG=Pathogenic;CLNVC=single_nucleotide_variant;CLNVCSO=SO:0001483;GENEINFO=BRCA2:675;ORIGIN=1;RS=770042748;SNP_position=PAM+2;CRISPR_ref_target_sequence=TTTAGGTATTGTATGACAATTTGTG;CRISPR_a…
chr11	64804507	rs794728631	G	A	MEN1:4221	.	PAM+1	-	TTTCTAGAGTGAGAAGATGAAGGGC	TTTCCAGAGTGAGAAGATGAAGGGC	Multiple_endocrine_neoplasia,_type_1|Hereditary_cancer-predisposing_syndrome|not_provided	ALLELEID=197519;CLNDISDB=MONDO:MONDO:0007540,MeSH:D018761,MedGen:C0025267,OMIM:131100,Orphanet:ORPHA652,SNOMED_CT:30664006|MONDO:MONDO:0015356,MedGen:C0027672,Orphanet:ORPHA140162,SNOMED_CT:699346009|MedGen:CN517202;CLNDN=Multiple_endocrine_neoplasia,_type_1|Hereditary_cancer-predisposing_syndrome|not_provided;CLNHGVS=NC_000011.10:g.64804507G>A;CLNREVSTAT=criteria_provided,_multiple_submitters,_n…
chr11	64807669	rs1555165597	G	T	MEN1:4221	.	PAM+3	+	TTTCAGTTACAGCCAGCTCTTAGGG	TTTCAGGTACAGCCAGCTCTTAGGG	Hereditary_cancer-predisposing_syndrome	ALLELEID=810827;CLNDISDB=MONDO:MONDO:0015356,MedGen:C0027672,Orphanet:ORPHA140162,SNOMED_CT:699346009;CLNDN=Hereditary_cancer-predisposing_syndrome;CLNHGVS=NC_000011.10:g.64807669G>T;CLNREVSTAT=criteria_provided,_single_submitter;CLNSIG=Pathogenic;CLNVC=single_nucleotide_variant;CLNVCSO=SO:0001483;GENEINFO=MEN1:4221;MC=SO:0001587|nonsense;ORIGIN=1;RS=1555165597;SNP_position=PAM+3;CRISPR_ref_targe…
chr11	64808100	rs1064793672	C	T	MEN1:4221	.	PAM+5	+	TTTGGTGCTTGTGGAAGGGGGAGGT	TTTGGTGCCTGTGGAAGGGGGAGGT	Hereditary_cancer-predisposing_syndrome|not_provided	ALLELEID=408412;CLNDISDB=MONDO:MONDO:0015356,MedGen:C0027672,Orphanet:ORPHA140162,SNOMED_CT:699346009|MedGen:CN517202;CLNDN=Hereditary_cancer-predisposing_syndrome|not_provided;CLNHGVS=NC_000011.10:g.64808100C>T;CLNREVSTAT=criteria_provided,_multiple_submitters,_no_conflicts;CLNSIG=Pathogenic;CLNVC=single_nucleotide_variant;CLNVCSO=SO:0001483;GENEINFO=MEN1:4221;MC=SO:0001574|splice_acceptor_varia…
chr11	68386582	rs121908661	C	T	LRP5:4041	.	PAM+1	-	TTTCAGGCCACCCAGTCGACCGCGA	TTTCGGGCCACCCAGTCGACCGCGA	Osteoporosis_with_pseudoglioma	ALLELEID=21308;CLNDISDB=MONDO:MONDO:0009820,MedGen:C0432252,OMIM:259770,Orphanet:ORPHA2788,SNOMED_CT:254112001;CLNDN=Osteoporosis_with_pseudoglioma;CLNHGVS=NC_000011.10:g.68386582C>T;CLNREVSTAT=no_assertion_criteria_provided;CLNSIG=Pathogenic;CLNVC=single_nucleotide_variant;CLNVCSO=SO:0001483;CLNVI=OMIM_Allelic_Variant:603506.0002;GENEINFO=LRP5:4041;MC=SO:0001587|nonsense,SO:0001623|5_prime_UTR_v…
chr13	32357930	rs81002809	G	A	BRCA2:675	1e-05	PAM+4	+	TTTATAGATACTCTATGCAAAAAGA	TTTATAGGTACTCTATGCAAAAAGA	Hereditary_breast_and_ovarian_cancer_syndrome|Breast-ovarian_cancer,_familial_2|Hereditary_cancer-predisposing_syndrome	AF_EXAC=1e-05;ALLELEID=67078;CLNDISDB=MONDO:MONDO:0003582,MeSH:D061325,MedGen:C0677776,OMIM:PS604370,Orphanet:ORPHA145|MONDO:MONDO:0012933,MedGen:C2675520,OMIM:612555|MONDO:MONDO:0015356,MedGen:C0027672,Orphanet:ORPHA140162,SNOMED_CT:699346009;CLNDN=Hereditary_breast_and_ovarian_cancer_syndrome|Breast-ovarian_cancer,_familial_2|Hereditary_cancer-predisposing_syndrome;CLNHGVS=NC_000013.11:g.323579…
chr11	94478771	rs587782030	G	A	MRE11:4361	.	PAM+4	-	TTTGCTTTAAAAAGGAAGCACAAAG	TTTGCTTCAAAAAGGAAGCACAAAG	Hereditary_cancer-predisposing_syndrome	ALLELEID=151527;CLNDISDB=MONDO:MONDO:0015356,MedGen:C0027672,Orphanet:ORPHA140162,SNOMED_CT:699346009;CLNDN=Hereditary_cancer-predisposing_syndrome;CLNHGVS=NC_000011.10:g.94478771G>A;CLNREVSTAT=criteria_provided,_single_submitter;CLNSIG=Pathogenic;CLNVC=single_nucleotide_variant;CLNVCSO=SO:0001483;GENEINFO=MRE11:4361;MC=SO:0001587|nonsense;ORIGIN=1;RS=587782030;SNP_position=PAM+4;CRISPR_ref_targe…
chr11	94486068	rs951805101	A	C	MRE11:4361	.	PAM+2	-	TTTGTGAGGTGGTGATCTTTTTCAT	TTTGTTAGGTGGTGATCTTTTTCAT	Hereditary_cancer-predisposing_syndrome	ALLELEID=476727;CLNDISDB=MONDO:MONDO:0015356,MedGen:C0027672,Orphanet:ORPHA140162,SNOMED_CT:699346009;CLNDN=Hereditary_cancer-predisposing_syndrome;CLNHGVS=NC_000011.10:g.94486068A>C;CLNREVSTAT=criteria_provided,_single_submitter;CLNSIG=Pathogenic;CLNVC=single_nucleotide_variant;CLNVCSO=SO:0001483;GENEINFO=MRE11:4361;MC=SO:0001587|nonsense;ORIGIN=1;RS=951805101;SNP_position=PAM+2;CRISPR_ref_targe…
chr13	48373493	rs587776783	G	A	RB1:5925	1e-05	PAM+3	+	TTTAACATAAGCCATATATGAAACA	TTTAACGTAAGCCATATATGAAACA	Osteosarcoma|Retinoblastoma|Small_cell_lung_carcinoma|Urinary_bladder_cancer|Hereditary_cancer-predisposing_syndrome	AF_EXAC=1e-05;ALLELEID=132342;CLNDISDB=Human_Phenotype_Ontology:HP:0002669,MONDO:MONDO:0002629,MeSH:D012516,MedGen:C0029463,OMIM:259500,Orphanet:ORPHA668,SNOMED_CT:21708004|Human_Phenotype_Ontology:HP:0009919,MONDO:MONDO:0008380,MeSH:D012175,MedGen:C0035335,OMIM:180200,Orphanet:ORPHA790|Human_Phenotype_Ontology:HP:0030357,MONDO:MONDO:0008433,MeSH:D055752,MedGen:C0149925,OMIM:182280,Orphanet:ORPHA…
chr11	108235749	rs756160533	C	A	ATM:472	.	PAM+1	+	TTTAAGGAGCTGATTGTAGCAACAT	TTTACGGAGCTGATTGTAGCAACAT	Carcinoma_of_colon|Ataxia-telangiectasia_syndrome|Hereditary_cancer-predisposing_syndrome	ALLELEID=810166;CLNDISDB=MONDO:MONDO:0002032,MedGen:C0699790,SNOMED_CT:269533000|MONDO:MONDO:0008840,MedGen:C0004135,OMIM:208900,Orphanet:ORPHA100,SNOMED_CT:68504005|MONDO:MONDO:0015356,MedGen:C0027672,Orphanet:ORPHA140162,SNOMED_CT:699346009;CLNDN=Carcinoma_of_colon|Ataxia-telangiectasia_syndrome|Hereditary_cancer-predisposing_syndrome;CLNHGVS=NC_000011.10:g.108235749C>A;CLNREVSTAT=criteria_prov…
chr11	108235806	rs1591475457	G	A	ATM:472	.	PAM+4	-	TTTCACATCAGTATTTTCTCACAGA	TTTCACACCAGTATTTTCTCACAGA	Hereditary_cancer-predisposing_syndrome|not_provided	ALLELEID=810168;CLNDISDB=MONDO:MONDO:0015356,MedGen:C0027672,Orphanet:ORPHA140162,SNOMED_CT:699346009|MedGen:CN517202;CLNDN=Hereditary_cancer-predisposing_syndrome|not_provided;CLNHGVS=NC_000011.10:g.108235806G>A;CLNREVSTAT=criteria_provided,_multiple_submitters,_no_conflicts;CLNSIG=Pathogenic;CLNVC=single_nucleotide_variant;CLNVCSO=SO:0001483;GENEINFO=ATM:472;MC=SO:0001587|nonsense;ORIGIN=1;RS=1…
chr11	108235809	rs1555059459	T	A	ATM:472	.	PAM+1	-	TTTCTCACCAGTATTTTCTCACAGA	TTTCACACCAGTATTTTCTCACAGA	Hereditary_cancer-predisposing_syndrome	ALLELEID=484258;CLNDISDB=MONDO:MONDO:0015356,MedGen:C0027672,Orphanet:ORPHA140162,SNOMED_CT:699346009;CLNDN=Hereditary_cancer-predisposing_syndrome;CLNHGVS=NC_000011.10:g.108235809T>A;CLNREVSTAT=criteria_provided,_single_submitter;CLNSIG=Pathogenic;CLNVC=single_nucleotide_variant;CLNVCSO=SO:0001483;GENEINFO=ATM:472;MC=SO:0001587|nonsense;ORIGIN=1;RS=1555059459;SNP_position=PAM+1;CRISPR_ref_target…
chr11	108243981	rs1363186839	T	G	ATM:472	.	PAM+3	-	TTTCAGCTAGAGCCTGAAGTACACA	TTTCAGATAGAGCCTGAAGTACACA	Hereditary_cancer-predisposing_syndrome	ALLELEID=810179;CLNDISDB=MONDO:MONDO:0015356,MedGen:C0027672,Orphanet:ORPHA140162,SNOMED_CT:699346009;CLNDN=Hereditary_cancer-predisposing_syndrome;CLNHGVS=NC_000011.10:g.108243981T>G;CLNREVSTAT=criteria_provided,_single_submitter;CLNSIG=Pathogenic;CLNVC=single_nucleotide_variant;CLNVCSO=SO:0001483;GENEINFO=ATM:472;MC=SO:0001587|nonsense;ORIGIN=1;RS=1363186839;SNP_position=PAM+3;CRISPR_ref_target…
chr13	48459708	rs137853294	C	T	RB1:5925	1e-05	PAM+4	-	TTTAGCCAGAGATAGGCTAGCCGAT	TTTAGCCGGAGATAGGCTAGCCGAT	Osteosarcoma|Retinoblastoma|Small_cell_lung_carcinoma|Urinary_bladder_cancer|Hereditary_cancer-predisposing_syndrome|Vulvar_adenocarcinoma_of_mammary_gland_type|not_provided	AF_EXAC=1e-05;AF_TGP=0.0002;ALLELEID=28126;CLNDISDB=Human_Phenotype_Ontology:HP:0002669,MONDO:MONDO:0002629,MeSH:D012516,MedGen:C0029463,OMIM:259500,Orphanet:ORPHA668,SNOMED_CT:21708004|Human_Phenotype_Ontology:HP:0009919,MONDO:MONDO:0008380,MeSH:D012175,MedGen:C0035335,OMIM:180200,Orphanet:ORPHA790|Human_Phenotype_Ontology:HP:0030357,MONDO:MONDO:0008433,MeSH:D055752,MedGen:C0149925,OMIM:182280,O…
chr11	108250889	rs786203550	C	G	ATM:472	.	PAM+2	-	TTTGTCAGCTTTCTAGGTTTGACCT	TTTGTGAGCTTTCTAGGTTTGACCT	Hereditary_cancer-predisposing_syndrome	ALLELEID=183143;CLNDISDB=MONDO:MONDO:0015356,MedGen:C0027672,Orphanet:ORPHA140162,SNOMED_CT:699346009;CLNDN=Hereditary_cancer-predisposing_syndrome;CLNHGVS=NC_000011.10:g.108250889C>G;CLNREVSTAT=criteria_provided,_single_submitter;CLNSIG=Pathogenic;CLNVC=single_nucleotide_variant;CLNVCSO=SO:0001483;GENEINFO=ATM:472;MC=SO:0001587|nonsense;ORIGIN=1;RS=786203550;SNP_position=PAM+2;CRISPR_ref_target_…
chr16	23630235	rs760094988	G	T	PALB2:79728	1e-05	PAM+4	-	TTTGAGTAAAAAATGTTTGGAGAGA	TTTGAGTCAAAAATGTTTGGAGAGA	Hereditary_cancer-predisposing_syndrome|Familial_cancer_of_breast|not_provided	AF_EXAC=1e-05;ALLELEID=235256;CLNDISDB=MONDO:MONDO:0015356,MedGen:C0027672,Orphanet:ORPHA140162,SNOMED_CT:699346009|MONDO:MONDO:0016419,MedGen:C0346153,OMIM:114480,Orphanet:ORPHA227535,SNOMED_CT:254843006|MedGen:CN517202;CLNDN=Hereditary_cancer-predisposing_syndrome|Familial_cancer_of_breast|not_provided;CLNHGVS=NC_000016.10:g.23630235G>T;CLNREVSTAT=criteria_provided,_multiple_submitters,_no_conf…
chr11	108272720	rs730881357	A	G	ATM:472	.	PAM+5	+	TTTCCCGTGGGCTGATCCTTATTCA	TTTCCCGTAGGCTGATCCTTATTCA	Ataxia-telangiectasia_syndrome|Hereditary_cancer-predisposing_syndrome|not_provided	ALLELEID=180436;CLNDISDB=MONDO:MONDO:0008840,MedGen:C0004135,OMIM:208900,Orphanet:ORPHA100,SNOMED_CT:68504005|MONDO:MONDO:0015356,MedGen:C0027672,Orphanet:ORPHA140162,SNOMED_CT:699346009|MedGen:CN517202;CLNDN=Ataxia-telangiectasia_syndrome|Hereditary_cancer-predisposing_syndrome|not_provided;CLNHGVS=NC_000011.10:g.108272720A>G;CLNREVSTAT=criteria_provided,_multiple_submitters,_no_conflicts;CLNSIG…
chr11	108279526	rs1060501711	T	A	ATM:472	.	PAM+4	-	TTTCAGTTACCTGGAAGAATCTCCC	TTTCAGTAACCTGGAAGAATCTCCC	Ataxia-telangiectasia_syndrome|Hereditary_cancer-predisposing_syndrome|not_provided	ALLELEID=398178;CLNDISDB=MONDO:MONDO:0008840,MedGen:C0004135,OMIM:208900,Orphanet:ORPHA100,SNOMED_CT:68504005|MONDO:MONDO:0015356,MedGen:C0027672,Orphanet:ORPHA140162,SNOMED_CT:699346009|MedGen:CN517202;CLNDN=Ataxia-telangiectasia_syndrome|Hereditary_cancer-predisposing_syndrome|not_provided;CLNHGVS=NC_000011.10:g.108279526T>A;CLNREVSTAT=criteria_provided,_multiple_submitters,_no_conflicts;CLNSIG…
chr11	108279546	rs1049900772	A	T	ATM:472	.	PAM+1	+	TTTGTAGCTTCAGCAAACAGCTTTT	TTTGAAGCTTCAGCAAACAGCTTTT	Hereditary_cancer-predisposing_syndrome	ALLELEID=475750;CLNDISDB=MONDO:MONDO:0015356,MedGen:C0027672,Orphanet:ORPHA140162,SNOMED_CT:699346009;CLNDN=Hereditary_cancer-predisposing_syndrome;CLNHGVS=NC_000011.10:g.108279546A>T;CLNREVSTAT=criteria_provided,_single_submitter;CLNSIG=Pathogenic;CLNVC=single_nucleotide_variant;CLNVCSO=SO:0001483;GENEINFO=ATM:472;MC=SO:0001587|nonsense;ORIGIN=1;RS=1049900772;SNP_position=PAM+1;CRISPR_ref_target…
chr11	108282796	rs864622490	G	A	ATM:472	.	PAM+2	-	TTTAGTCATTCCAAAACCAGATAAT	TTTAGCCATTCCAAAACCAGATAAT	Ataxia-telangiectasia_syndrome|Hereditary_cancer-predisposing_syndrome|not_provided	ALLELEID=222073;CLNDISDB=MONDO:MONDO:0008840,MedGen:C0004135,OMIM:208900,Orphanet:ORPHA100,SNOMED_CT:68504005|MONDO:MONDO:0015356,MedGen:C0027672,Orphanet:ORPHA140162,SNOMED_CT:699346009|MedGen:CN517202;CLNDN=Ataxia-telangiectasia_syndrome|Hereditary_cancer-predisposing_syndrome|not_provided;CLNHGVS=NC_000011.10:g.108282796G>A;CLNREVSTAT=criteria_provided,_multiple_submitters,_no_conflicts;CLNSIG…
chr11	108284316	rs587779836	G	A	ATM:472	.	PAM+1	-	TTTCTAGTCCTCTTGAATCTGATTA	TTTCCAGTCCTCTTGAATCTGATTA	Ataxia-telangiectasia_syndrome|Hereditary_cancer-predisposing_syndrome|not_provided	ALLELEID=132833;CLNDISDB=MONDO:MONDO:0008840,MedGen:C0004135,OMIM:208900,Orphanet:ORPHA100,SNOMED_CT:68504005|MONDO:MONDO:0015356,MedGen:C0027672,Orphanet:ORPHA140162,SNOMED_CT:699346009|MedGen:CN517202;CLNDN=Ataxia-telangiectasia_syndrome|Hereditary_cancer-predisposing_syndrome|not_provided;CLNHGVS=NC_000011.10:g.108284316G>A;CLNREVSTAT=criteria_provided,_multiple_submitters,_no_conflicts;CLNSIG…
chr11	108284345	rs1131691160	A	T	ATM:472	.	PAM+3	+	TTTCCATAGATTCTTGTAAATATTC	TTTCCAAAGATTCTTGTAAATATTC	Ataxia-telangiectasia_syndrome|Hereditary_cancer-predisposing_syndrome	ALLELEID=421076;CLNDISDB=MONDO:MONDO:0008840,MedGen:C0004135,OMIM:208900,Orphanet:ORPHA100,SNOMED_CT:68504005|MONDO:MONDO:0015356,MedGen:C0027672,Orphanet:ORPHA140162,SNOMED_CT:699346009;CLNDN=Ataxia-telangiectasia_syndrome|Hereditary_cancer-predisposing_syndrome;CLNHGVS=NC_000011.10:g.108284345A>T;CLNREVSTAT=criteria_provided,_multiple_submitters,_no_conflicts;CLNSIG=Pathogenic;CLNVC=single_nucl…
chr11	108293479	rs587781927	T	C	ATM:472	.	PAM+3	-	TTTATTGCCTCCAAGAGTGAAAAGG	TTTATTACCTCCAAGAGTGAAAAGG	Ataxia-telangiectasia_syndrome|Hereditary_cancer-predisposing_syndrome|not_provided	ALLELEID=151386;CLNDISDB=MONDO:MONDO:0008840,MedGen:C0004135,OMIM:208900,Orphanet:ORPHA100,SNOMED_CT:68504005|MONDO:MONDO:0015356,MedGen:C0027672,Orphanet:ORPHA140162,SNOMED_CT:699346009|MedGen:CN517202;CLNDN=Ataxia-telangiectasia_syndrome|Hereditary_cancer-predisposing_syndrome|not_provided;CLNHGVS=NC_000011.10:g.108293479T>C;CLNREVSTAT=criteria_provided,_multiple_submitters,_no_conflicts;CLNSIG…
chr11	108294946	rs1591684337	C	G	ATM:472	.	PAM+4	+	TTTCTCTGAGTAAGTGTTTATGATG	TTTCTCTCAGTAAGTGTTTATGATG	Hereditary_cancer-predisposing_syndrome	ALLELEID=810468;CLNDISDB=MONDO:MONDO:0015356,MedGen:C0027672,Orphanet:ORPHA140162,SNOMED_CT:699346009;CLNDN=Hereditary_cancer-predisposing_syndrome;CLNHGVS=NC_000011.10:g.108294946C>G;CLNREVSTAT=criteria_provided,_single_submitter;CLNSIG=Pathogenic;CLNVC=single_nucleotide_variant;CLNVCSO=SO:0001483;GENEINFO=ATM:472;MC=SO:0001587|nonsense;ORIGIN=1;RS=1591684337;SNP_position=PAM+4;CRISPR_ref_target…
chr11	108301779	rs121434223	C	G	ATM:472	.	PAM+3	-	TTTCTTCATGTTCTAAAAGGCTGTA	TTTCTTGATGTTCTAAAAGGCTGTA	Ataxia-telangiectasia_syndrome|T-cell_prolymphocytic_leukemia	ALLELEID=18081;CLNDISDB=MONDO:MONDO:0008840,MedGen:C0004135,OMIM:208900,Orphanet:ORPHA100,SNOMED_CT:68504005|MONDO:MONDO:0019468,MedGen:C2363142,Orphanet:ORPHA86871;CLNDN=Ataxia-telangiectasia_syndrome|T-cell_prolymphocytic_leukemia;CLNHGVS=NC_000011.10:g.108301779C>G;CLNREVSTAT=criteria_provided,_single_submitter;CLNSIG=Pathogenic;CLNVC=single_nucleotide_variant;CLNVCSO=SO:0001483;CLNVI=OMIM_All…
chr17	7674893	rs587778720	C	T	TP53:7157	1e-05	PAM+1	-	TTTCAACATAGTGTGGTGGTGCCCT	TTTCGACATAGTGTGGTGGTGCCCT	Li-Fraumeni_syndrome_1|Hepatocellular_carcinoma|Adrenocortical_carcinoma|Pancreatic_adenocarcinoma|Squamous_cell_carcinoma_of_the_skin|Transitional_cell_carcinoma_of_the_bladder|Breast_neoplasm|Carcinoma_of_esophagus|Renal_cell_carcinoma,_papillary,_1|Malignant_melanoma_of_skin|Lung_adenocarcinoma|Squamous_cell_lung_carcinoma|Neoplasm_of_brain|Nasopharyngeal_Neoplasms|Neoplasm_of_the_large_intest…	AF_EXAC=1e-05;ALLELEID=139098;CLNDISDB=Gene:553989,MONDO:MONDO:0007903,MedGen:C1835398,OMIM:151623|Human_Phenotype_Ontology:HP:0001402,Human_Phenotype_Ontology:HP:0002899,Human_Phenotype_Ontology:HP:0003007,Human_Phenotype_Ontology:HP:0006750,MedGen:C2239176,OMIM:114550,Orphanet:ORPHA88673,SNOMED_CT:187769009,SNOMED_CT:25370001|Human_Phenotype_Ontology:HP:0002889,Human_Phenotype_Ontology:HP:00067…
chr11	108310305	rs587781722	C	T	ATM:472|C11orf65:160140	.	PAM+5	-	TTTCTCTTAATCATCCATACTTTTC	TTTCTCTTGATCATCCATACTTTTC	Ataxia-telangiectasia_syndrome|Hereditary_cancer-predisposing_syndrome|Familial_cancer_of_breast|Breast_cancer,_susceptibility_to|not_provided	ALLELEID=151118;CLNDISDB=MONDO:MONDO:0008840,MedGen:C0004135,OMIM:208900,Orphanet:ORPHA100,SNOMED_CT:68504005|MONDO:MONDO:0015356,MedGen:C0027672,Orphanet:ORPHA140162,SNOMED_CT:699346009|MONDO:MONDO:0016419,MedGen:C0346153,OMIM:114480,Orphanet:ORPHA227535,SNOMED_CT:254843006|MedGen:C3469522|MedGen:CN517202;CLNDN=Ataxia-telangiectasia_syndrome|Hereditary_cancer-predisposing_syndrome|Familial_cance…
chr11	108312427	rs1555111763	G	T	ATM:472|C11orf65:160140	.	PAM+3	+	TTTGAATAAGGAAGCCAGAGTACAA	TTTGAAGAAGGAAGCCAGAGTACAA	Ataxia-telangiectasia_syndrome|Hereditary_cancer-predisposing_syndrome	ALLELEID=475953;CLNDISDB=MONDO:MONDO:0008840,MedGen:C0004135,OMIM:208900,Orphanet:ORPHA100,SNOMED_CT:68504005|MONDO:MONDO:0015356,MedGen:C0027672,Orphanet:ORPHA140162,SNOMED_CT:699346009;CLNDN=Ataxia-telangiectasia_syndrome|Hereditary_cancer-predisposing_syndrome;CLNHGVS=NC_000011.10:g.108312427G>T;CLNREVSTAT=criteria_provided,_multiple_submitters,_no_conflicts;CLNSIG=Pathogenic;CLNVC=single_nucl…
chr11	108312496	rs201136510	C	T	ATM:472|C11orf65:160140	.	PAM+1	+	TTTATAGGTAAATATTAGAGGCTCT	TTTACAGGTAAATATTAGAGGCTCT	Ataxia-telangiectasia_syndrome|Hereditary_cancer-predisposing_syndrome	ALLELEID=617776;CLNDISDB=MONDO:MONDO:0008840,MedGen:C0004135,OMIM:208900,Orphanet:ORPHA100,SNOMED_CT:68504005|MONDO:MONDO:0015356,MedGen:C0027672,Orphanet:ORPHA140162,SNOMED_CT:699346009;CLNDN=Ataxia-telangiectasia_syndrome|Hereditary_cancer-predisposing_syndrome;CLNHGVS=NC_000011.10:g.108312496C>T;CLNREVSTAT=criteria_provided,_multiple_submitters,_no_conflicts;CLNSIG=Pathogenic;CLNVC=single_nucl…
chr11	108317432	rs1565502999	T	G	ATM:472|C11orf65:160140	.	PAM+1	-	TTTCCTAATCCAATCCTTTTAAATA	TTTCATAATCCAATCCTTTTAAATA	Hereditary_cancer-predisposing_syndrome	ALLELEID=617782;CLNDISDB=MONDO:MONDO:0015356,MedGen:C0027672,Orphanet:ORPHA140162,SNOMED_CT:699346009;CLNDN=Hereditary_cancer-predisposing_syndrome;CLNHGVS=NC_000011.10:g.108317432T>G;CLNREVSTAT=criteria_provided,_single_submitter;CLNSIG=Pathogenic;CLNVC=single_nucleotide_variant;CLNVCSO=SO:0001483;GENEINFO=ATM:472|C11orf65:160140;MC=SO:0001587|nonsense,SO:0001627|intron_variant;ORIGIN=1;RS=15655…
chr11	108325352	rs1555119041	G	A	ATM:472|C11orf65:160140	.	PAM+3	-	TTTCTGTCACTTAATATATACTTCA	TTTCTGCCACTTAATATATACTTCA	Ataxia-telangiectasia_syndrome|Hereditary_cancer-predisposing_syndrome|Familial_cancer_of_breast	ALLELEID=484375;CLNDISDB=MONDO:MONDO:0008840,MedGen:C0004135,OMIM:208900,Orphanet:ORPHA100,SNOMED_CT:68504005|MONDO:MONDO:0015356,MedGen:C0027672,Orphanet:ORPHA140162,SNOMED_CT:699346009|MONDO:MONDO:0016419,MedGen:C0346153,OMIM:114480,Orphanet:ORPHA227535,SNOMED_CT:254843006;CLNDN=Ataxia-telangiectasia_syndrome|Hereditary_cancer-predisposing_syndrome|Familial_cancer_of_breast;CLNHGVS=NC_000011.10…
chr11	108330217	rs763470424	C	A	ATM:472|C11orf65:160140	.	PAM+5	-	TTTACTGTTTATCTTGCATAGAATA	TTTACTGTGTATCTTGCATAGAATA	Ataxia-telangiectasia_syndrome|Hereditary_cancer-predisposing_syndrome	ALLELEID=461578;CLNDISDB=MONDO:MONDO:0008840,MedGen:C0004135,OMIM:208900,Orphanet:ORPHA100,SNOMED_CT:68504005|MONDO:MONDO:0015356,MedGen:C0027672,Orphanet:ORPHA140162,SNOMED_CT:699346009;CLNDN=Ataxia-telangiectasia_syndrome|Hereditary_cancer-predisposing_syndrome;CLNHGVS=NC_000011.10:g.108330217C>A;CLNREVSTAT=criteria_provided,_multiple_submitters,_no_conflicts;CLNSIG=Pathogenic;CLNVC=single_nucl…
chr17	31206297	rs778405030	C	T	NF1:4763	1e-05	PAM+1	-	TTTCAAAGTTCAACCGAGTGACAAT	TTTCGAAGTTCAACCGAGTGACAAT	Juvenile_myelomonocytic_leukemia|Neurofibromatosis,_familial_spinal|CafÃ©-au-lait_macules_with_pulmonary_stenosis|Neurofibromatosis-Noonan_syndrome|Hereditary_cancer-predisposing_syndrome|Neurofibromatosis,_type_1|not_provided	AF_EXAC=1e-05;ALLELEID=235548;CLNDISDB=Human_Phenotype_Ontology:HP:0012209,MONDO:MONDO:0011908,MedGen:C0349639,OMIM:607785,Orphanet:ORPHA86834|MONDO:MONDO:0008078,MedGen:C1834235,OMIM:162210|MONDO:MONDO:0008672,MedGen:C0553586,OMIM:193520,Orphanet:ORPHA3444,SNOMED_CT:403820003|MONDO:MONDO:0011035,MedGen:C2931482,OMIM:601321,Orphanet:ORPHA638|MONDO:MONDO:0015356,MedGen:C0027672,Orphanet:ORPHA14016…
chr11	108335911	rs866402530	C	T	ATM:472|C11orf65:160140	.	PAM+4	-	TTTCTCTACAGTAATGTATTACACA	TTTCTCTGCAGTAATGTATTACACA	Ataxia-telangiectasia_syndrome|Hereditary_cancer-predisposing_syndrome	ALLELEID=234362;CLNDISDB=MONDO:MONDO:0008840,MedGen:C0004135,OMIM:208900,Orphanet:ORPHA100,SNOMED_CT:68504005|MONDO:MONDO:0015356,MedGen:C0027672,Orphanet:ORPHA140162,SNOMED_CT:699346009;CLNDN=Ataxia-telangiectasia_syndrome|Hereditary_cancer-predisposing_syndrome;CLNHGVS=NC_000011.10:g.108335911C>T;CLNREVSTAT=criteria_provided,_multiple_submitters,_no_conflicts;CLNSIG=Pathogenic;CLNVC=single_nucl…
chr11	108343326	rs1060504292	C	A	ATM:472|C11orf65:160140	.	PAM+5	-	TTTGGCCTTTATCTTTTATGAGCAC	TTTGGCCTGTATCTTTTATGAGCAC	Ataxia-telangiectasia_syndrome|Hereditary_cancer-predisposing_syndrome|not_provided	ALLELEID=408244;CLNDISDB=MONDO:MONDO:0008840,MedGen:C0004135,OMIM:208900,Orphanet:ORPHA100,SNOMED_CT:68504005|MONDO:MONDO:0015356,MedGen:C0027672,Orphanet:ORPHA140162,SNOMED_CT:699346009|MedGen:CN517202;CLNDN=Ataxia-telangiectasia_syndrome|Hereditary_cancer-predisposing_syndrome|not_provided;CLNHGVS=NC_000011.10:g.108343326C>A;CLNREVSTAT=criteria_provided,_multiple_submitters,_no_conflicts;CLNSIG…
chr11	108345797	rs587781363	C	T	ATM:472|C11orf65:160140	.	PAM+2	+	TTTGCTAAAATTTTCAACCAGTTTT	TTTGCCAAAATTTTCAACCAGTTTT	Ataxia-telangiectasia_syndrome|Hereditary_cancer-predisposing_syndrome|not_provided	ALLELEID=150621;CLNDISDB=MONDO:MONDO:0008840,MedGen:C0004135,OMIM:208900,Orphanet:ORPHA100,SNOMED_CT:68504005|MONDO:MONDO:0015356,MedGen:C0027672,Orphanet:ORPHA140162,SNOMED_CT:699346009|MedGen:CN517202;CLNDN=Ataxia-telangiectasia_syndrome|Hereditary_cancer-predisposing_syndrome|not_provided;CLNHGVS=NC_000011.10:g.108345797C>T;CLNREVSTAT=criteria_provided,_multiple_submitters,_no_conflicts;CLNSIG…
chr11	108354848	rs1591314316	C	T	ATM:472|C11orf65:160140	.	PAM+3	-	TTTCCTAAGAGTTTCTCATCACTTC	TTTCCTGAGAGTTTCTCATCACTTC	Ataxia-telangiectasia_syndrome|Hereditary_cancer-predisposing_syndrome	ALLELEID=639676;CLNDISDB=MONDO:MONDO:0008840,MedGen:C0004135,OMIM:208900,Orphanet:ORPHA100,SNOMED_CT:68504005|MONDO:MONDO:0015356,MedGen:C0027672,Orphanet:ORPHA140162,SNOMED_CT:699346009;CLNDN=Ataxia-telangiectasia_syndrome|Hereditary_cancer-predisposing_syndrome;CLNHGVS=NC_000011.10:g.108354848C>T;CLNREVSTAT=criteria_provided,_multiple_submitters,_no_conflicts;CLNSIG=Pathogenic;CLNVC=single_nucl…
chr11	108365110	rs1131691149	G	A	ATM:472|C11orf65:160140	.	PAM+4	+	TTTGACTAGACCATGAATCCTTTGA	TTTGACTGGACCATGAATCCTTTGA	Ataxia-telangiectasia_syndrome|Hereditary_cancer-predisposing_syndrome	ALLELEID=421089;CLNDISDB=MONDO:MONDO:0008840,MedGen:C0004135,OMIM:208900,Orphanet:ORPHA100,SNOMED_CT:68504005|MONDO:MONDO:0015356,MedGen:C0027672,Orphanet:ORPHA140162,SNOMED_CT:699346009;CLNDN=Ataxia-telangiectasia_syndrome|Hereditary_cancer-predisposing_syndrome;CLNHGVS=NC_000011.10:g.108365110G>A;CLNREVSTAT=criteria_provided,_multiple_submitters,_no_conflicts;CLNSIG=Pathogenic;CLNVC=single_nucl…
chr11	108365111	rs1060501650	G	A	ATM:472|C11orf65:160140	.	PAM+5	+	TTTGACTGAACCATGAATCCTTTGA	TTTGACTGGACCATGAATCCTTTGA	Ataxia-telangiectasia_syndrome|Hereditary_cancer-predisposing_syndrome	ALLELEID=398037;CLNDISDB=MONDO:MONDO:0008840,MedGen:C0004135,OMIM:208900,Orphanet:ORPHA100,SNOMED_CT:68504005|MONDO:MONDO:0015356,MedGen:C0027672,Orphanet:ORPHA140162,SNOMED_CT:699346009;CLNDN=Ataxia-telangiectasia_syndrome|Hereditary_cancer-predisposing_syndrome;CLNHGVS=NC_000011.10:g.108365111G>A;CLNREVSTAT=criteria_provided,_multiple_submitters,_no_conflicts;CLNSIG=Pathogenic;CLNVC=single_nucl…
chr17	31226474	rs768638173	C	T	NF1:4763	1e-05	PAM+2	+	TTTGCTGACAAGCCCAGACCAAACT	TTTGCCGACAAGCCCAGACCAAACT	Cafe-au-lait_spot|Axillary_freckling|Rhabdomyosarcoma_(disease)|Optic_nerve_glioma|Hereditary_cancer-predisposing_syndrome|Neurofibromatosis,_type_1|not_specified|not_provided	AF_EXAC=1e-05;ALLELEID=186247;CLNDISDB=Human_Phenotype_Ontology:HP:0000957,Human_Phenotype_Ontology:HP:0005601,Human_Phenotype_Ontology:HP:0007454,MedGen:C0221263|Human_Phenotype_Ontology:HP:0000997,MedGen:C1860335|Human_Phenotype_Ontology:HP:0002859,MONDO:MONDO:0005212,MeSH:D012208,MedGen:C0035412,Orphanet:ORPHA780|Human_Phenotype_Ontology:HP:0009734,MONDO:MONDO:0003235,MedGen:C0346326|MONDO:MON…
chr11	112086940	rs104894309	C	A	SDHD:6392	.	PAM+1	+	TTTGAGGTGCCCTAGGAGGCCGAGG	TTTGCGGTGCCCTAGGAGGCCGAGG	Pheochromocytoma|Carney-Stratakis_syndrome|Cowden_syndrome_3|Hereditary_cancer-predisposing_syndrome|Paragangliomas_1	ALLELEID=21954;CLNDISDB=Human_Phenotype_Ontology:HP:0002666,MONDO:MONDO:0008233,MedGen:C0031511,OMIM:171300|MONDO:MONDO:0011740,MedGen:C1847319,OMIM:606864,Orphanet:ORPHA97286|MONDO:MONDO:0014045,MedGen:CN166604|MONDO:MONDO:0015356,MedGen:C0027672,Orphanet:ORPHA140162,SNOMED_CT:699346009|MedGen:C1868633,OMIM:168000;CLNDN=Pheochromocytoma|Carney-Stratakis_syndrome|Cowden_syndrome_3|Hereditary_canc…
chr11	112087910	rs104894303	C	T	SDHD:6392	.	PAM+3	+	TTTCTTTAGGACCGACCTATCCCAG	TTTCTTCAGGACCGACCTATCCCAG	Hereditary_cancer-predisposing_syndrome|Paragangliomas_1	ALLELEID=21931;CLNDISDB=MONDO:MONDO:0015356,MedGen:C0027672,Orphanet:ORPHA140162,SNOMED_CT:699346009|MedGen:C1868633,OMIM:168000;CLNDN=Hereditary_cancer-predisposing_syndrome|Paragangliomas_1;CLNHGVS=NC_000011.10:g.112087910C>T;CLNREVSTAT=criteria_provided,_single_submitter;CLNSIG=Pathogenic;CLNVC=single_nucleotide_variant;CLNVCSO=SO:0001483;CLNVI=OMIM_Allelic_Variant:602690.0001;GENEINFO=SDHD:63…
chr11	112088866	rs1306475361	G	T	SDHD:6392	.	PAM+3	+	TTTGTATCTGGCTCCAAGGCTGCAT	TTTGTAGCTGGCTCCAAGGCTGCAT	Pheochromocytoma|Carney-Stratakis_syndrome|Cowden_syndrome_3|Hereditary_Paraganglioma-Pheochromocytoma_Syndromes|Paragangliomas_1	ALLELEID=432045;CLNDISDB=Human_Phenotype_Ontology:HP:0002666,MONDO:MONDO:0008233,MedGen:C0031511,OMIM:171300|MONDO:MONDO:0011740,MedGen:C1847319,OMIM:606864,Orphanet:ORPHA97286|MONDO:MONDO:0014045,MedGen:CN166604|MONDO:MONDO:0017366,MedGen:C1708353,Orphanet:ORPHA29072|MedGen:C1868633,OMIM:168000;CLNDN=Pheochromocytoma|Carney-Stratakis_syndrome|Cowden_syndrome_3|Hereditary_Paraganglioma-Pheochromo…
chr11	112094851	rs878854594	C	T	SDHD:6392	.	PAM+2	-	TTTCTACAAGGCATCCCCATGAACA	TTTCTGCAAGGCATCCCCATGAACA	Pheochromocytoma|Carney-Stratakis_syndrome|Cowden_syndrome_3|Paragangliomas_1	ALLELEID=241050;CLNDISDB=Human_Phenotype_Ontology:HP:0002666,MONDO:MONDO:0008233,MedGen:C0031511,OMIM:171300|MONDO:MONDO:0011740,MedGen:C1847319,OMIM:606864,Orphanet:ORPHA97286|MONDO:MONDO:0014045,MedGen:CN166604|MedGen:C1868633,OMIM:168000;CLNDN=Pheochromocytoma|Carney-Stratakis_syndrome|Cowden_syndrome_3|Paragangliomas_1;CLNHGVS=NC_000011.10:g.112094851C>T;CLNREVSTAT=criteria_provided,_single_s…
chr11	119278238	rs267606707	G	T	CBL:867	.	PAM+4	-	TTTACATACTTATCATTTTCAGCAC	TTTACATCCTTATCATTTTCAGCAC	Noonan_syndrome-like_disorder_with_or_without_juvenile_myelomonocytic_leukemia|Fragile_site_11b	ALLELEID=28848;CLNDISDB=MONDO:MONDO:0013308,MedGen:C3150803,OMIM:613563,Orphanet:ORPHA363972|MedGen:CN296118,OMIM:600651;CLNDN=Noonan_syndrome-like_disorder_with_or_without_juvenile_myelomonocytic_leukemia|Fragile_site_11b;CLNHGVS=NC_000011.10:g.119278238G>T;CLNREVSTAT=no_assertion_criteria_provided;CLNSIG=Pathogenic;CLNVC=single_nucleotide_variant;CLNVCSO=SO:0001483;CLNVI=OMIM_Allelic_Variant:16…
chr17	43070922	rs80358086	A	C	BRCA1:672	1e-05	PAM+5	-	TTTGTGAGGGTATCCATATGTATCT	TTTGTGAGTGTATCCATATGTATCT	Hereditary_breast_and_ovarian_cancer_syndrome|Malignant_tumor_of_breast|Breast-ovarian_cancer,_familial_1|Hereditary_cancer-predisposing_syndrome|Breast_and/or_ovarian_cancer|not_provided	AF_EXAC=1e-05;ALLELEID=70011;CLNDISDB=MONDO:MONDO:0003582,MeSH:D061325,MedGen:C0677776,OMIM:PS604370,Orphanet:ORPHA145|MONDO:MONDO:0007254,MedGen:C0006142,SNOMED_CT:254837009|MONDO:MONDO:0011450,MedGen:C2676676,OMIM:604370|MONDO:MONDO:0015356,MedGen:C0027672,Orphanet:ORPHA140162,SNOMED_CT:699346009|MedGen:CN221562|MedGen:CN517202;CLNDN=Hereditary_breast_and_ovarian_cancer_syndrome|Malignant_tumor…
chr12	112450398	rs121918462	C	T	PTPN11:5781	.	PAM+4	+	TTTGCCATTTTGGCTGAGTTGGTCC	TTTGCCACTTTGGCTGAGTTGGTCC	Juvenile_myelomonocytic_leukemia|Metachondromatosis|Noonan_syndrome_1|Noonan_syndrome|Rasopathy|LEOPARD_syndrome_1|not_provided	ALLELEID=28373;CLNDISDB=Human_Phenotype_Ontology:HP:0012209,MONDO:MONDO:0011908,MedGen:C0349639,OMIM:607785,Orphanet:ORPHA86834|MONDO:MONDO:0007979,MedGen:C0410530,OMIM:156250,Orphanet:ORPHA2499,SNOMED_CT:205481009|MONDO:MONDO:0008104,MedGen:C4551602,OMIM:163950|MONDO:MONDO:0018997,MeSH:D009634,MedGen:C0028326,OMIM:PS163950,Orphanet:ORPHA648,SNOMED_CT:205824006|MONDO:MONDO:0021060,MedGen:CN166718…
chr12	112450407	rs121918465	A	C	PTPN11:5781	.	PAM+5	+	TTTGGCTGCGTTGGTCCAGTATTAC	TTTGGCTGAGTTGGTCCAGTATTAC	Neuroblastoma|Multiple_myeloma|Astrocytoma|Juvenile_myelomonocytic_leukemia|Squamous_cell_lung_carcinoma|Neoplasm_of_the_large_intestine|not_provided	ALLELEID=28378;CLNDISDB=Human_Phenotype_Ontology:HP:0003006,Human_Phenotype_Ontology:HP:0006738,MONDO:MONDO:0005072,MeSH:D009447,MedGen:C0027819,Orphanet:ORPHA635,SNOMED_CT:87364003|Human_Phenotype_Ontology:HP:0006775,MONDO:MONDO:0009693,MeSH:D009101,MedGen:C0026764,OMIM:254500,Orphanet:ORPHA29073,SNOMED_CT:109989006,SNOMED_CT:55921005|Human_Phenotype_Ontology:HP:0009592,MONDO:MONDO:0019781,MeSH:…
chr12	112450407	rs121918465	A	G	PTPN11:5781	.	PAM+5	+	TTTGGCTGGGTTGGTCCAGTATTAC	TTTGGCTGAGTTGGTCCAGTATTAC	Neuroblastoma|Multiple_myeloma|Astrocytoma|Juvenile_myelomonocytic_leukemia|Squamous_cell_lung_carcinoma|Neoplasm_of_the_large_intestine|not_provided	ALLELEID=28377;CLNDISDB=Human_Phenotype_Ontology:HP:0003006,Human_Phenotype_Ontology:HP:0006738,MONDO:MONDO:0005072,MeSH:D009447,MedGen:C0027819,Orphanet:ORPHA635,SNOMED_CT:87364003|Human_Phenotype_Ontology:HP:0006775,MONDO:MONDO:0009693,MeSH:D009101,MedGen:C0026764,OMIM:254500,Orphanet:ORPHA29073,SNOMED_CT:109989006,SNOMED_CT:55921005|Human_Phenotype_Ontology:HP:0009592,MONDO:MONDO:0019781,MeSH:…
chr12	112450407	rs121918465	A	T	PTPN11:5781	.	PAM+5	+	TTTGGCTGTGTTGGTCCAGTATTAC	TTTGGCTGAGTTGGTCCAGTATTAC	Juvenile_myelomonocytic_leukemia|Rasopathy|not_provided	ALLELEID=28376;CLNDISDB=Human_Phenotype_Ontology:HP:0012209,MONDO:MONDO:0011908,MedGen:C0349639,OMIM:607785,Orphanet:ORPHA86834|MONDO:MONDO:0021060,MedGen:CN166718,Orphanet:ORPHA536391|MedGen:CN517202;CLNDN=Juvenile_myelomonocytic_leukemia|Rasopathy|not_provided;CLNHGVS=NC_000012.12:g.112450407A>T;CLNREVSTAT=criteria_provided,_multiple_submitters,_no_conflicts;CLNSIG=Pathogenic;CLNVC=single_nucle…
chr12	120994264	rs1555212014	C	T	HNF1A:6927	.	PAM+2	-	TTTGCACCGGTTGGCAAACCAGTTG	TTTGCGCCGGTTGGCAAACCAGTTG	Type_2_diabetes_mellitus|Diabetes_mellitus_type_1|Hepatic_adenomas,_familial|Renal_cell_carcinoma,_nonpapillary|Maturity-onset_diabetes_of_the_young,_type_3|Diabetes_mellitus,_insulin-dependent,_20|not_provided	ALLELEID=441526;CLNDISDB=Human_Phenotype_Ontology:HP:0005965,Human_Phenotype_Ontology:HP:0005978,Human_Phenotype_Ontology:HP:0100652,MONDO:MONDO:0005148,MeSH:D003924,MedGen:C0011860,OMIM:125853,SNOMED_CT:44054006|Human_Phenotype_Ontology:HP:0100651,MONDO:MONDO:0005147,MedGen:C0011854,OMIM:222100,SNOMED_CT:46635009|MONDO:MONDO:0007718,MedGen:C1840646,OMIM:142330|MONDO:MONDO:0007763,MedGen:CN074294…
chr13	26215577	rs121434522	C	T	RNF6:6049	.	PAM+2	+	TTTCTTTAGGGACTTCTGAGTCTAG	TTTCTCTAGGGACTTCTGAGTCTAG	Esophageal_squamous_cell_carcinoma,_somatic	ALLELEID=20739;CLNDISDB=MedGen:C4016881;CLNDN=Esophageal_squamous_cell_carcinoma,_somatic;CLNHGVS=NC_000013.11:g.26215577C>T;CLNREVSTAT=no_assertion_criteria_provided;CLNSIG=Pathogenic;CLNVC=single_nucleotide_variant;CLNVCSO=SO:0001483;CLNVI=OMIM_Allelic_Variant:604242.0001|UniProtKB_(protein):Q9Y252#VAR_063490;GENEINFO=RNF6:6049;MC=SO:0001583|missense_variant;ORIGIN=2;RS=121434522;SNP_position=P…
chr13	32316421	rs1060499566	G	A	BRCA2:675	.	PAM+3	+	TTTGCAAACTTATTTACCAAGCATT	TTTGCAGACTTATTTACCAAGCATT	Breast-ovarian_cancer,_familial_2	ALLELEID=390674;CLNDISDB=MONDO:MONDO:0012933,MedGen:C2675520,OMIM:612555;CLNDN=Breast-ovarian_cancer,_familial_2;CLNHGVS=NC_000013.11:g.32316421G>A;CLNREVSTAT=no_assertion_criteria_provided;CLNSIG=Pathogenic;CLNVC=single_nucleotide_variant;CLNVCSO=SO:0001483;GENEINFO=BRCA2:675;ORIGIN=1;RS=1060499566;SNP_position=PAM+3;CRISPR_ref_target_sequence=TTTGCAGACTTATTTACCAAGCATT;CRISPR_alt_target_sequence…
chr13	32316470	rs397507571	G	T	BRCA2:675	.	PAM+5	-	TTTGGATCAAATAGGCATTTTTACC	TTTGGATCCAATAGGCATTTTTACC	Hereditary_breast_and_ovarian_cancer_syndrome|Breast-ovarian_cancer,_familial_2|Hereditary_cancer-predisposing_syndrome|Breast_and/or_ovarian_cancer|not_provided	ALLELEID=65731;CLNDISDB=MONDO:MONDO:0003582,MeSH:D061325,MedGen:C0677776,OMIM:PS604370,Orphanet:ORPHA145|MONDO:MONDO:0012933,MedGen:C2675520,OMIM:612555|MONDO:MONDO:0015356,MedGen:C0027672,Orphanet:ORPHA140162,SNOMED_CT:699346009|MedGen:CN221562|MedGen:CN517202;CLNDN=Hereditary_breast_and_ovarian_cancer_syndrome|Breast-ovarian_cancer,_familial_2|Hereditary_cancer-predisposing_syndrome|Breast_and/…
chr13	32319109	rs80358391	G	T	BRCA2:675	.	PAM+3	+	TTTGAATAACTTTCTTCAGAAGCTC	TTTGAAGAACTTTCTTCAGAAGCTC	Medulloblastoma|Malignant_tumor_of_prostate|Hereditary_breast_and_ovarian_cancer_syndrome|Wilms_tumor_1|Fanconi_anemia,_complementation_group_D1|Breast-ovarian_cancer,_familial_2|Glioma_susceptibility_3|Pancreatic_cancer_2|Hereditary_cancer-predisposing_syndrome|Familial_cancer_of_breast|not_provided	ALLELEID=65709;CLNDISDB=Human_Phenotype_Ontology:HP:0002885,MONDO:MONDO:0007959,MeSH:D008527,MedGen:C0025149,OMIM:155255,Orphanet:ORPHA616|Human_Phenotype_Ontology:HP:0012125,MONDO:MONDO:0008315,MedGen:C0376358,OMIM:176807,SNOMED_CT:399068003|MONDO:MONDO:0003582,MeSH:D061325,MedGen:C0677776,OMIM:PS604370,Orphanet:ORPHA145|MONDO:MONDO:0008679,MedGen:CN033288,OMIM:194070|MONDO:MONDO:0011584,MedGen:…
chr13	32319119	rs886040346	C	A	BRCA2:675	.	PAM+3	+	TTTCTTAAGAAGCTCCACCCTATAA	TTTCTTCAGAAGCTCCACCCTATAA	Breast-ovarian_cancer,_familial_2	ALLELEID=260992;CLNDISDB=MONDO:MONDO:0012933,MedGen:C2675520,OMIM:612555;CLNDN=Breast-ovarian_cancer,_familial_2;CLNHGVS=NC_000013.11:g.32319119C>A;CLNREVSTAT=reviewed_by_expert_panel;CLNSIG=Pathogenic;CLNVC=single_nucleotide_variant;CLNVCSO=SO:0001483;GENEINFO=BRCA2:675;MC=SO:0001587|nonsense;ORIGIN=1;RS=886040346;SNP_position=PAM+3;CRISPR_ref_target_sequence=TTTCTTCAGAAGCTCCACCCTATAA;CRISPR_alt…
chr13	32319119	rs886040346	C	G	BRCA2:675	.	PAM+3	+	TTTCTTGAGAAGCTCCACCCTATAA	TTTCTTCAGAAGCTCCACCCTATAA	Breast-ovarian_cancer,_familial_2	ALLELEID=260993;CLNDISDB=MONDO:MONDO:0012933,MedGen:C2675520,OMIM:612555;CLNDN=Breast-ovarian_cancer,_familial_2;CLNHGVS=NC_000013.11:g.32319119C>G;CLNREVSTAT=reviewed_by_expert_panel;CLNSIG=Pathogenic;CLNVC=single_nucleotide_variant;CLNVCSO=SO:0001483;GENEINFO=BRCA2:675;MC=SO:0001587|nonsense;ORIGIN=1;RS=886040346;SNP_position=PAM+3;CRISPR_ref_target_sequence=TTTCTTCAGAAGCTCCACCCTATAA;CRISPR_alt…
chr13	32319180	rs201523522	C	A	BRCA2:675	.	PAM+5	-	TTTGGTTCTTAATTGTTGTTTTTAT	TTTGGTTCGTAATTGTTGTTTTTAT	Breast-ovarian_cancer,_familial_2|Hereditary_cancer-predisposing_syndrome	ALLELEID=234596;CLNDISDB=MONDO:MONDO:0012933,MedGen:C2675520,OMIM:612555|MONDO:MONDO:0015356,MedGen:C0027672,Orphanet:ORPHA140162,SNOMED_CT:699346009;CLNDN=Breast-ovarian_cancer,_familial_2|Hereditary_cancer-predisposing_syndrome;CLNHGVS=NC_000013.11:g.32319180C>A;CLNREVSTAT=reviewed_by_expert_panel;CLNSIG=Pathogenic;CLNVC=single_nucleotide_variant;CLNVCSO=SO:0001483;GENEINFO=BRCA2:675;MC=SO:0001…
chr13	32319180	rs201523522	C	G	BRCA2:675	.	PAM+5	-	TTTGGTTCCTAATTGTTGTTTTTAT	TTTGGTTCGTAATTGTTGTTTTTAT	Breast-ovarian_cancer,_familial_2|Hereditary_cancer-predisposing_syndrome|not_provided	ALLELEID=65847;CLNDISDB=MONDO:MONDO:0012933,MedGen:C2675520,OMIM:612555|MONDO:MONDO:0015356,MedGen:C0027672,Orphanet:ORPHA140162,SNOMED_CT:699346009|MedGen:CN517202;CLNDN=Breast-ovarian_cancer,_familial_2|Hereditary_cancer-predisposing_syndrome|not_provided;CLNHGVS=NC_000013.11:g.32319180C>G;CLNREVSTAT=reviewed_by_expert_panel;CLNSIG=Pathogenic;CLNVC=single_nucleotide_variant;CLNVCSO=SO:0001483;G…
chr13	32319181	rs397507603	G	T	BRCA2:675	.	PAM+4	-	TTTGGTTAGTAATTGTTGTTTTTAT	TTTGGTTCGTAATTGTTGTTTTTAT	Hereditary_breast_and_ovarian_cancer_syndrome|Breast-ovarian_cancer,_familial_2|Familial_cancer_of_breast	ALLELEID=65848;CLNDISDB=MONDO:MONDO:0003582,MeSH:D061325,MedGen:C0677776,OMIM:PS604370,Orphanet:ORPHA145|MONDO:MONDO:0012933,MedGen:C2675520,OMIM:612555|MONDO:MONDO:0016419,MedGen:C0346153,OMIM:114480,Orphanet:ORPHA227535,SNOMED_CT:254843006;CLNDN=Hereditary_breast_and_ovarian_cancer_syndrome|Breast-ovarian_cancer,_familial_2|Familial_cancer_of_breast;CLNHGVS=NC_000013.11:g.32319181G>T;CLNREVSTAT…
chr13	32319205	rs397507617	C	T	BRCA2:675	.	PAM+5	-	TTTCCTTTATGGAGTTTTAAATAGG	TTTCCTTTGTGGAGTTTTAAATAGG	Hereditary_breast_and_ovarian_cancer_syndrome|Breast-ovarian_cancer,_familial_2|Hereditary_cancer-predisposing_syndrome|not_provided	ALLELEID=65901;CLNDISDB=MONDO:MONDO:0003582,MeSH:D061325,MedGen:C0677776,OMIM:PS604370,Orphanet:ORPHA145|MONDO:MONDO:0012933,MedGen:C2675520,OMIM:612555|MONDO:MONDO:0015356,MedGen:C0027672,Orphanet:ORPHA140162,SNOMED_CT:699346009|MedGen:CN517202;CLNDN=Hereditary_breast_and_ovarian_cancer_syndrome|Breast-ovarian_cancer,_familial_2|Hereditary_cancer-predisposing_syndrome|not_provided;CLNHGVS=NC_000…
chr13	32319302	rs1085308035	T	G	BRCA2:675	.	PAM+4	-	TTTATCTCATTCTTTTACAGGAGAT	TTTATCTAATTCTTTTACAGGAGAT	Breast-ovarian_cancer,_familial_2	ALLELEID=416223;CLNDISDB=MONDO:MONDO:0012933,MedGen:C2675520,OMIM:612555;CLNDN=Breast-ovarian_cancer,_familial_2;CLNHGVS=NC_000013.11:g.32319302T>G;CLNREVSTAT=reviewed_by_expert_panel;CLNSIG=Pathogenic;CLNVC=single_nucleotide_variant;CLNVCSO=SO:0001483;GENEINFO=BRCA2:675;MC=SO:0001587|nonsense;ORIGIN=1;RS=1085308035;SNP_position=PAM+4;CRISPR_ref_target_sequence=TTTATCTAATTCTTTTACAGGAGAT;CRISPR_al…
chr13	32319307	rs80358546	A	T	BRCA2:675	.	PAM+5	-	TTTGAATTAATCTAATTCTTTTACA	TTTGAATTTATCTAATTCTTTTACA	Hereditary_breast_and_ovarian_cancer_syndrome|Breast-ovarian_cancer,_familial_1|Breast-ovarian_cancer,_familial_2	ALLELEID=66050;CLNDISDB=MONDO:MONDO:0003582,MeSH:D061325,MedGen:C0677776,OMIM:PS604370,Orphanet:ORPHA145|MONDO:MONDO:0011450,MedGen:C2676676,OMIM:604370|MONDO:MONDO:0012933,MedGen:C2675520,OMIM:612555;CLNDN=Hereditary_breast_and_ovarian_cancer_syndrome|Breast-ovarian_cancer,_familial_1|Breast-ovarian_cancer,_familial_2;CLNHGVS=NC_000013.11:g.32319307A>T;CLNREVSTAT=reviewed_by_expert_panel;CLNSIG=…
chr13	32325096	rs1593885872	A	T	BRCA2:675	.	PAM+5	-	TTTATGTCAACTATTGGGAACATTC	TTTATGTCTACTATTGGGAACATTC	Hereditary_cancer-predisposing_syndrome	ALLELEID=811315;CLNDISDB=MONDO:MONDO:0015356,MedGen:C0027672,Orphanet:ORPHA140162,SNOMED_CT:699346009;CLNDN=Hereditary_cancer-predisposing_syndrome;CLNHGVS=NC_000013.11:g.32325096A>T;CLNREVSTAT=criteria_provided,_single_submitter;CLNSIG=Pathogenic;CLNVC=single_nucleotide_variant;CLNVCSO=SO:0001483;GENEINFO=BRCA2:675;MC=SO:0001587|nonsense;ORIGIN=1;RS=1593885872;SNP_position=PAM+5;CRISPR_ref_targe…
chr13	32325155	rs397507320	T	A	BRCA2:675	.	PAM+4	+	TTTCCTGACCACTTCTAAATTCTTG	TTTCCTGTCCACTTCTAAATTCTTG	Hereditary_breast_and_ovarian_cancer_syndrome|Breast-ovarian_cancer,_familial_2|not_provided	ALLELEID=46425;CLNDISDB=MONDO:MONDO:0003582,MeSH:D061325,MedGen:C0677776,OMIM:PS604370,Orphanet:ORPHA145|MONDO:MONDO:0012933,MedGen:C2675520,OMIM:612555|MedGen:CN517202;CLNDN=Hereditary_breast_and_ovarian_cancer_syndrome|Breast-ovarian_cancer,_familial_2|not_provided;CLNHGVS=NC_000013.11:g.32325155T>A;CLNREVSTAT=reviewed_by_expert_panel;CLNSIG=Pathogenic;CLNVC=single_nucleotide_variant;CLNVCSO=SO…
chr13	32326153	rs81002795	A	T	BRCA2:675	.	PAM+5	-	TTTAATCAAACCTGACTTATCTCTT	TTTAATCATACCTGACTTATCTCTT	Breast-ovarian_cancer,_familial_2|Breast_and/or_ovarian_cancer	ALLELEID=131654;CLNDISDB=MONDO:MONDO:0012933,MedGen:C2675520,OMIM:612555|MedGen:CN221562;CLNDN=Breast-ovarian_cancer,_familial_2|Breast_and/or_ovarian_cancer;CLNHGVS=NC_000013.11:g.32326153A>T;CLNREVSTAT=criteria_provided,_single_submitter;CLNSIG=Pathogenic;CLNVC=single_nucleotide_variant;CLNVCSO=SO:0001483;CLNVI=Breast_Cancer_Information_Core__(BRCA2):703+3&base_change%3DA_to_T;GENEINFO=BRCA2:67…
chr13	32326283	rs397507762	G	A	BRCA2:675	.	PAM+1	-	TTTATCTTCACAAACTTTGGTGTAT	TTTACCTTCACAAACTTTGGTGTAT	Hereditary_breast_and_ovarian_cancer_syndrome|Breast-ovarian_cancer,_familial_2|Hereditary_cancer-predisposing_syndrome|not_provided	ALLELEID=66454;CLNDISDB=MONDO:MONDO:0003582,MeSH:D061325,MedGen:C0677776,OMIM:PS604370,Orphanet:ORPHA145|MONDO:MONDO:0012933,MedGen:C2675520,OMIM:612555|MONDO:MONDO:0015356,MedGen:C0027672,Orphanet:ORPHA140162,SNOMED_CT:699346009|MedGen:CN517202;CLNDN=Hereditary_breast_and_ovarian_cancer_syndrome|Breast-ovarian_cancer,_familial_2|Hereditary_cancer-predisposing_syndrome|not_provided;CLNHGVS=NC_000…
chr13	32326283	rs397507762	G	C	BRCA2:675	.	PAM+1	-	TTTAGCTTCACAAACTTTGGTGTAT	TTTACCTTCACAAACTTTGGTGTAT	Breast-ovarian_cancer,_familial_2|Hereditary_cancer-predisposing_syndrome|not_provided	ALLELEID=66455;CLNDISDB=MONDO:MONDO:0012933,MedGen:C2675520,OMIM:612555|MONDO:MONDO:0015356,MedGen:C0027672,Orphanet:ORPHA140162,SNOMED_CT:699346009|MedGen:CN517202;CLNDN=Breast-ovarian_cancer,_familial_2|Hereditary_cancer-predisposing_syndrome|not_provided;CLNHGVS=NC_000013.11:g.32326283G>C;CLNREVSTAT=criteria_provided,_multiple_submitters,_no_conflicts;CLNSIG=Pathogenic;CLNVC=single_nucleotide_…
chr13	32326283	rs397507762	G	T	BRCA2:675	.	PAM+1	-	TTTAACTTCACAAACTTTGGTGTAT	TTTACCTTCACAAACTTTGGTGTAT	Breast-ovarian_cancer,_familial_2	ALLELEID=262809;CLNDISDB=MONDO:MONDO:0012933,MedGen:C2675520,OMIM:612555;CLNDN=Breast-ovarian_cancer,_familial_2;CLNHGVS=NC_000013.11:g.32326283G>T;CLNREVSTAT=criteria_provided,_multiple_submitters,_no_conflicts;CLNSIG=Pathogenic;CLNVC=single_nucleotide_variant;CLNVCSO=SO:0001483;GENEINFO=BRCA2:675;ORIGIN=1;RS=397507762;SNP_position=PAM+1;CRISPR_ref_target_sequence=TTTACCTTCACAAACTTTGGTGTAT;CRISP…
chr13	32326526	rs876660394	G	T	BRCA2:675	.	PAM+2	+	TTTCTTAAAGTCTAGGAGCTGAGGT	TTTCTGAAAGTCTAGGAGCTGAGGT	Hereditary_cancer-predisposing_syndrome	ALLELEID=617929;CLNDISDB=MONDO:MONDO:0015356,MedGen:C0027672,Orphanet:ORPHA140162,SNOMED_CT:699346009;CLNDN=Hereditary_cancer-predisposing_syndrome;CLNHGVS=NC_000013.11:g.32326526G>T;CLNREVSTAT=criteria_provided,_single_submitter;CLNSIG=Pathogenic;CLNVC=single_nucleotide_variant;CLNVCSO=SO:0001483;GENEINFO=BRCA2:675;MC=SO:0001587|nonsense;ORIGIN=1;RS=876660394;SNP_position=PAM+2;CRISPR_ref_target…
chr13	32329441	rs397507842	A	G	BRCA2:675	.	PAM+5	-	TTTCTGACCGTAAGATAAAAATTTA	TTTCTGACTGTAAGATAAAAATTTA	Hereditary_breast_and_ovarian_cancer_syndrome|Breast-ovarian_cancer,_familial_2|not_provided	ALLELEID=66731;CLNDISDB=MONDO:MONDO:0003582,MeSH:D061325,MedGen:C0677776,OMIM:PS604370,Orphanet:ORPHA145|MONDO:MONDO:0012933,MedGen:C2675520,OMIM:612555|MedGen:CN517202;CLNDN=Hereditary_breast_and_ovarian_cancer_syndrome|Breast-ovarian_cancer,_familial_2|not_provided;CLNHGVS=NC_000013.11:g.32329441A>G;CLNREVSTAT=reviewed_by_expert_panel;CLNSIG=Pathogenic;CLNVC=single_nucleotide_variant;CLNVCSO=SO…
chr13	32329442	rs81002820	G	A	BRCA2:675	.	PAM+4	-	TTTCTGATTGTAAGATAAAAATTTA	TTTCTGACTGTAAGATAAAAATTTA	Hereditary_breast_and_ovarian_cancer_syndrome|Breast-ovarian_cancer,_familial_2|not_provided	ALLELEID=66728;CLNDISDB=MONDO:MONDO:0003582,MeSH:D061325,MedGen:C0677776,OMIM:PS604370,Orphanet:ORPHA145|MONDO:MONDO:0012933,MedGen:C2675520,OMIM:612555|MedGen:CN517202;CLNDN=Hereditary_breast_and_ovarian_cancer_syndrome|Breast-ovarian_cancer,_familial_2|not_provided;CLNHGVS=NC_000013.11:g.32329442G>A;CLNREVSTAT=reviewed_by_expert_panel;CLNSIG=Pathogenic;CLNVC=single_nucleotide_variant;CLNVCSO=SO…
chr13	32329442	rs81002820	G	C	BRCA2:675	.	PAM+4	-	TTTCTGAGTGTAAGATAAAAATTTA	TTTCTGACTGTAAGATAAAAATTTA	Breast-ovarian_cancer,_familial_2	ALLELEID=66729;CLNDISDB=MONDO:MONDO:0012933,MedGen:C2675520,OMIM:612555;CLNDN=Breast-ovarian_cancer,_familial_2;CLNHGVS=NC_000013.11:g.32329442G>C;CLNREVSTAT=no_assertion_criteria_provided;CLNSIG=Pathogenic;CLNVC=single_nucleotide_variant;CLNVCSO=SO:0001483;CLNVI=Breast_Cancer_Information_Core__(BRCA2):860-1&base_change%3DG_to_C;GENEINFO=BRCA2:675;ORIGIN=1;RS=81002820;SNP_position=PAM+4;CRISPR_re…
chr13	32330958	rs876659100	A	T	BRCA2:675	.	PAM+2	-	TTTCTACAGACTTTCATCATGATTG	TTTCTTCAGACTTTCATCATGATTG	Breast-ovarian_cancer,_familial_2|Hereditary_cancer-predisposing_syndrome	ALLELEID=234622;CLNDISDB=MONDO:MONDO:0012933,MedGen:C2675520,OMIM:612555|MONDO:MONDO:0015356,MedGen:C0027672,Orphanet:ORPHA140162,SNOMED_CT:699346009;CLNDN=Breast-ovarian_cancer,_familial_2|Hereditary_cancer-predisposing_syndrome;CLNHGVS=NC_000013.11:g.32330958A>T;CLNREVSTAT=reviewed_by_expert_panel;CLNSIG=Pathogenic;CLNVC=single_nucleotide_variant;CLNVCSO=SO:0001483;GENEINFO=BRCA2:675;MC=SO:0001…
chr13	32332277	rs786202796	G	T	BRCA2:675	.	PAM+1	-	TTTCAAAATCCTGTTAAAGTATAAA	TTTCCAAATCCTGTTAAAGTATAAA	Hereditary_breast_and_ovarian_cancer_syndrome|Breast-ovarian_cancer,_familial_2|Hereditary_cancer-predisposing_syndrome|not_provided	ALLELEID=183644;CLNDISDB=MONDO:MONDO:0003582,MeSH:D061325,MedGen:C0677776,OMIM:PS604370,Orphanet:ORPHA145|MONDO:MONDO:0012933,MedGen:C2675520,OMIM:612555|MONDO:MONDO:0015356,MedGen:C0027672,Orphanet:ORPHA140162,SNOMED_CT:699346009|MedGen:CN517202;CLNDN=Hereditary_breast_and_ovarian_cancer_syndrome|Breast-ovarian_cancer,_familial_2|Hereditary_cancer-predisposing_syndrome|not_provided;CLNHGVS=NC_00…
chr13	32332366	rs876659359	T	A	BRCA2:675	.	PAM+1	-	TTTCTTATACTTCATCTTCTAGGAC	TTTCATATACTTCATCTTCTAGGAC	Breast-ovarian_cancer,_familial_2|Hereditary_cancer-predisposing_syndrome	ALLELEID=234630;CLNDISDB=MONDO:MONDO:0012933,MedGen:C2675520,OMIM:612555|MONDO:MONDO:0015356,MedGen:C0027672,Orphanet:ORPHA140162,SNOMED_CT:699346009;CLNDN=Breast-ovarian_cancer,_familial_2|Hereditary_cancer-predisposing_syndrome;CLNHGVS=NC_000013.11:g.32332366T>A;CLNREVSTAT=reviewed_by_expert_panel;CLNSIG=Pathogenic;CLNVC=single_nucleotide_variant;CLNVCSO=SO:0001483;GENEINFO=BRCA2:675;MC=SO:0001…
chr13	32332501	rs886040339	T	A	BRCA2:675	.	PAM+1	-	TTTCTCATTCATCAGCGTTTGCTTC	TTTCACATTCATCAGCGTTTGCTTC	Breast-ovarian_cancer,_familial_2	ALLELEID=261050;CLNDISDB=MONDO:MONDO:0012933,MedGen:C2675520,OMIM:612555;CLNDN=Breast-ovarian_cancer,_familial_2;CLNHGVS=NC_000013.11:g.32332501T>A;CLNREVSTAT=reviewed_by_expert_panel;CLNSIG=Pathogenic;CLNVC=single_nucleotide_variant;CLNVCSO=SO:0001483;GENEINFO=BRCA2:675;MC=SO:0001587|nonsense;ORIGIN=1;RS=886040339;SNP_position=PAM+1;CRISPR_ref_target_sequence=TTTCACATTCATCAGCGTTTGCTTC;CRISPR_alt…
chr13	32332731	rs397507266	C	A	BRCA2:675	.	PAM+3	+	TTTCTTAATGTGACCAAAATATTTC	TTTCTTCATGTGACCAAAATATTTC	Breast-ovarian_cancer,_familial_2	ALLELEID=46288;CLNDISDB=MONDO:MONDO:0012933,MedGen:C2675520,OMIM:612555;CLNDN=Breast-ovarian_cancer,_familial_2;CLNHGVS=NC_000013.11:g.32332731C>A;CLNREVSTAT=reviewed_by_expert_panel;CLNSIG=Pathogenic;CLNVC=single_nucleotide_variant;CLNVCSO=SO:0001483;GENEINFO=BRCA2:675;MC=SO:0001587|nonsense;ORIGIN=1;RS=397507266;SNP_position=PAM+3;CRISPR_ref_target_sequence=TTTCTTCATGTGACCAAAATATTTC;CRISPR_alt_…
chr13	32332731	rs397507266	C	G	BRCA2:675	.	PAM+3	+	TTTCTTGATGTGACCAAAATATTTC	TTTCTTCATGTGACCAAAATATTTC	Breast-ovarian_cancer,_familial_2	ALLELEID=261064;CLNDISDB=MONDO:MONDO:0012933,MedGen:C2675520,OMIM:612555;CLNDN=Breast-ovarian_cancer,_familial_2;CLNHGVS=NC_000013.11:g.32332731C>G;CLNREVSTAT=reviewed_by_expert_panel;CLNSIG=Pathogenic;CLNVC=single_nucleotide_variant;CLNVCSO=SO:0001483;GENEINFO=BRCA2:675;MC=SO:0001587|nonsense;ORIGIN=1;RS=397507266;SNP_position=PAM+3;CRISPR_ref_target_sequence=TTTCTTCATGTGACCAAAATATTTC;CRISPR_alt…
chr13	32332859	rs587782159	G	T	BRCA2:675	.	PAM+3	-	TTTCCTAATTTAATGGCTTCTCTGA	TTTCCTCATTTAATGGCTTCTCTGA	Hereditary_breast_and_ovarian_cancer_syndrome|Breast-ovarian_cancer,_familial_2	ALLELEID=434081;CLNDISDB=MONDO:MONDO:0003582,MeSH:D061325,MedGen:C0677776,OMIM:PS604370,Orphanet:ORPHA145|MONDO:MONDO:0012933,MedGen:C2675520,OMIM:612555;CLNDN=Hereditary_breast_and_ovarian_cancer_syndrome|Breast-ovarian_cancer,_familial_2;CLNHGVS=NC_000013.11:g.32332859G>T;CLNREVSTAT=reviewed_by_expert_panel;CLNSIG=Pathogenic;CLNVC=single_nucleotide_variant;CLNVCSO=SO:0001483;GENEINFO=BRCA2:675;…
chr13	32333010	rs1555281935	C	A	BRCA2:675	.	PAM+4	-	TTTAGGTTATTCTCTTATTCTGAAT	TTTAGGTGATTCTCTTATTCTGAAT	Breast-ovarian_cancer,_familial_2|Hereditary_cancer-predisposing_syndrome	ALLELEID=434965;CLNDISDB=MONDO:MONDO:0012933,MedGen:C2675520,OMIM:612555|MONDO:MONDO:0015356,MedGen:C0027672,Orphanet:ORPHA140162,SNOMED_CT:699346009;CLNDN=Breast-ovarian_cancer,_familial_2|Hereditary_cancer-predisposing_syndrome;CLNHGVS=NC_000013.11:g.32333010C>A;CLNREVSTAT=reviewed_by_expert_panel;CLNSIG=Pathogenic;CLNVC=single_nucleotide_variant;CLNVCSO=SO:0001483;GENEINFO=BRCA2:675;MC=SO:0001…
chr13	32333120	rs398122729	C	T	BRCA2:675	.	PAM+5	+	TTTGCTCATAGAAGGAGGACTCCTT	TTTGCTCACAGAAGGAGGACTCCTT	Hereditary_breast_and_ovarian_cancer_syndrome|Breast-ovarian_cancer,_familial_2|Hereditary_cancer-predisposing_syndrome	ALLELEID=97231;CLNDISDB=MONDO:MONDO:0003582,MeSH:D061325,MedGen:C0677776,OMIM:PS604370,Orphanet:ORPHA145|MONDO:MONDO:0012933,MedGen:C2675520,OMIM:612555|MONDO:MONDO:0015356,MedGen:C0027672,Orphanet:ORPHA140162,SNOMED_CT:699346009;CLNDN=Hereditary_breast_and_ovarian_cancer_syndrome|Breast-ovarian_cancer,_familial_2|Hereditary_cancer-predisposing_syndrome;CLNHGVS=NC_000013.11:g.32333120C>T;CLNREVST…
chr13	32336506	rs876660512	T	A	BRCA2:675	.	PAM+1	-	TTTCTCACTGTCCTTCCTGCAGGCA	TTTCACACTGTCCTTCCTGCAGGCA	Breast-ovarian_cancer,_familial_2|Hereditary_cancer-predisposing_syndrome	ALLELEID=234687;CLNDISDB=MONDO:MONDO:0012933,MedGen:C2675520,OMIM:612555|MONDO:MONDO:0015356,MedGen:C0027672,Orphanet:ORPHA140162,SNOMED_CT:699346009;CLNDN=Breast-ovarian_cancer,_familial_2|Hereditary_cancer-predisposing_syndrome;CLNHGVS=NC_000013.11:g.32336506T>A;CLNREVSTAT=reviewed_by_expert_panel;CLNSIG=Pathogenic;CLNVC=single_nucleotide_variant;CLNVCSO=SO:0001483;GENEINFO=BRCA2:675;MC=SO:0001…
chr13	32336621	rs1057518637	C	T	BRCA2:675	.	PAM+2	-	TTTCTAGGATTGAAAGTCAGTATCA	TTTCTGGGATTGAAAGTCAGTATCA	Breast_neoplasm|Hereditary_breast_and_ovarian_cancer_syndrome|Breast-ovarian_cancer,_familial_2|Hereditary_cancer-predisposing_syndrome	ALLELEID=360712;CLNDISDB=Human_Phenotype_Ontology:HP:0010623,Human_Phenotype_Ontology:HP:0100013,MONDO:MONDO:0021100,MeSH:D001943,MedGen:C1458155,SNOMED_CT:126926005|MONDO:MONDO:0003582,MeSH:D061325,MedGen:C0677776,OMIM:PS604370,Orphanet:ORPHA145|MONDO:MONDO:0012933,MedGen:C2675520,OMIM:612555|MONDO:MONDO:0015356,MedGen:C0027672,Orphanet:ORPHA140162,SNOMED_CT:699346009;CLNDN=Breast_neoplasm|Hered…
chr13	32336727	rs397507624	C	A	BRCA2:675	.	PAM+4	-	TTTGTATTATTCTTTGCCTCTAGAA	TTTGTATGATTCTTTGCCTCTAGAA	Breast-ovarian_cancer,_familial_2|Familial_cancer_of_breast	ALLELEID=65941;CLNDISDB=MONDO:MONDO:0012933,MedGen:C2675520,OMIM:612555|MONDO:MONDO:0016419,MedGen:C0346153,OMIM:114480,Orphanet:ORPHA227535,SNOMED_CT:254843006;CLNDN=Breast-ovarian_cancer,_familial_2|Familial_cancer_of_breast;CLNHGVS=NC_000013.11:g.32336727C>A;CLNREVSTAT=reviewed_by_expert_panel;CLNSIG=Pathogenic;CLNVC=single_nucleotide_variant;CLNVCSO=SO:0001483;GENEINFO=BRCA2:675;MC=SO:0001587…
chr13	32336727	rs.	C	G	BRCA2:675	.	PAM+4	-	TTTGTATCATTCTTTGCCTCTAGAA	TTTGTATGATTCTTTGCCTCTAGAA	Breast-ovarian_cancer,_familial_1|not_provided	ALLELEID=976380;CLNDISDB=MONDO:MONDO:0011450,MedGen:C2676676,OMIM:604370|MedGen:CN517202;CLNDN=Breast-ovarian_cancer,_familial_1|not_provided;CLNHGVS=NC_000013.11:g.32336727C>G;CLNREVSTAT=criteria_provided,_multiple_submitters,_no_conflicts;CLNSIG=Pathogenic;CLNVC=single_nucleotide_variant;CLNVCSO=SO:0001483;GENEINFO=BRCA2:675;MC=SO:0001587|nonsense;ORIGIN=1;SNP_position=PAM+4;CRISPR_ref_target_s…
chr13	32336781	rs397507285	T	G	BRCA2:675	.	PAM+4	-	TTTGGTTCATTCAACATCAGATTCA	TTTGGTTAATTCAACATCAGATTCA	Hereditary_breast_and_ovarian_cancer_syndrome|Breast-ovarian_cancer,_familial_2|Hereditary_cancer-predisposing_syndrome|not_provided	ALLELEID=46342;CLNDISDB=MONDO:MONDO:0003582,MeSH:D061325,MedGen:C0677776,OMIM:PS604370,Orphanet:ORPHA145|MONDO:MONDO:0012933,MedGen:C2675520,OMIM:612555|MONDO:MONDO:0015356,MedGen:C0027672,Orphanet:ORPHA140162,SNOMED_CT:699346009|MedGen:CN517202;CLNDN=Hereditary_breast_and_ovarian_cancer_syndrome|Breast-ovarian_cancer,_familial_2|Hereditary_cancer-predisposing_syndrome|not_provided;CLNHGVS=NC_000…
chr13	32336892	rs80358518	C	G	BRCA2:675	.	PAM+3	-	TTTCTTCAAGGTGATGCTACTCTCA	TTTCTTGAAGGTGATGCTACTCTCA	Hereditary_breast_and_ovarian_cancer_syndrome|Breast-ovarian_cancer,_familial_2	ALLELEID=65969;CLNDISDB=MONDO:MONDO:0003582,MeSH:D061325,MedGen:C0677776,OMIM:PS604370,Orphanet:ORPHA145|MONDO:MONDO:0012933,MedGen:C2675520,OMIM:612555;CLNDN=Hereditary_breast_and_ovarian_cancer_syndrome|Breast-ovarian_cancer,_familial_2;CLNHGVS=NC_000013.11:g.32336892C>G;CLNREVSTAT=reviewed_by_expert_panel;CLNSIG=Pathogenic;CLNVC=single_nucleotide_variant;CLNVCSO=SO:0001483;GENEINFO=BRCA2:675;M…
chr13	32336894	rs886040435	A	T	BRCA2:675	.	PAM+1	-	TTTCATGAAGGTGATGCTACTCTCA	TTTCTTGAAGGTGATGCTACTCTCA	Breast-ovarian_cancer,_familial_2	ALLELEID=261144;CLNDISDB=MONDO:MONDO:0012933,MedGen:C2675520,OMIM:612555;CLNDN=Breast-ovarian_cancer,_familial_2;CLNHGVS=NC_000013.11:g.32336894A>T;CLNREVSTAT=reviewed_by_expert_panel;CLNSIG=Pathogenic;CLNVC=single_nucleotide_variant;CLNVCSO=SO:0001483;GENEINFO=BRCA2:675;MC=SO:0001587|nonsense;ORIGIN=1;RS=886040435;SNP_position=PAM+1;CRISPR_ref_target_sequence=TTTCTTGAAGGTGATGCTACTCTCA;CRISPR_alt…
chr13	32337006	rs777421358	C	A	BRCA2:675	.	PAM+2	+	TTTCTAAGACAATGAGAATAATTTT	TTTCTCAGACAATGAGAATAATTTT	Breast-ovarian_cancer,_familial_2	ALLELEID=248940;CLNDISDB=MONDO:MONDO:0012933,MedGen:C2675520,OMIM:612555;CLNDN=Breast-ovarian_cancer,_familial_2;CLNHGVS=NC_000013.11:g.32337006C>A;CLNREVSTAT=reviewed_by_expert_panel;CLNSIG=Pathogenic;CLNVC=single_nucleotide_variant;CLNVCSO=SO:0001483;GENEINFO=BRCA2:675;MC=SO:0001587|nonsense;ORIGIN=1;RS=777421358;SNP_position=PAM+2;CRISPR_ref_target_sequence=TTTCTCAGACAATGAGAATAATTTT;CRISPR_alt…
chr13	32337006	rs777421358	C	G	BRCA2:675	.	PAM+2	+	TTTCTGAGACAATGAGAATAATTTT	TTTCTCAGACAATGAGAATAATTTT	Breast-ovarian_cancer,_familial_2|Hereditary_cancer-predisposing_syndrome	ALLELEID=234708;CLNDISDB=MONDO:MONDO:0012933,MedGen:C2675520,OMIM:612555|MONDO:MONDO:0015356,MedGen:C0027672,Orphanet:ORPHA140162,SNOMED_CT:699346009;CLNDN=Breast-ovarian_cancer,_familial_2|Hereditary_cancer-predisposing_syndrome;CLNHGVS=NC_000013.11:g.32337006C>G;CLNREVSTAT=reviewed_by_expert_panel;CLNSIG=Pathogenic;CLNVC=single_nucleotide_variant;CLNVCSO=SO:0001483;GENEINFO=BRCA2:675;MC=SO:0001…
chr13	32337103	rs397507638	T	A	BRCA2:675	.	PAM+2	-	TTTACTCAAGTCAAGTCTGTTTCAT	TTTACACAAGTCAAGTCTGTTTCAT	Breast-ovarian_cancer,_familial_2	ALLELEID=66004;CLNDISDB=MONDO:MONDO:0012933,MedGen:C2675520,OMIM:612555;CLNDN=Breast-ovarian_cancer,_familial_2;CLNHGVS=NC_000013.11:g.32337103T>A;CLNREVSTAT=reviewed_by_expert_panel;CLNSIG=Pathogenic;CLNVC=single_nucleotide_variant;CLNVCSO=SO:0001483;GENEINFO=BRCA2:675;MC=SO:0001587|nonsense;ORIGIN=1;RS=397507638;SNP_position=PAM+2;CRISPR_ref_target_sequence=TTTACACAAGTCAAGTCTGTTTCAT;CRISPR_alt_…
chr13	32337202	rs886040449	T	A	BRCA2:675	.	PAM+1	+	TTTAAGTTCTTGCAGAGGAGAACAA	TTTATGTTCTTGCAGAGGAGAACAA	Hereditary_breast_and_ovarian_cancer_syndrome|Breast-ovarian_cancer,_familial_2|Hereditary_cancer-predisposing_syndrome|not_provided	ALLELEID=261158;CLNDISDB=MONDO:MONDO:0003582,MeSH:D061325,MedGen:C0677776,OMIM:PS604370,Orphanet:ORPHA145|MONDO:MONDO:0012933,MedGen:C2675520,OMIM:612555|MONDO:MONDO:0015356,MedGen:C0027672,Orphanet:ORPHA140162,SNOMED_CT:699346009|MedGen:CN517202;CLNDN=Hereditary_breast_and_ovarian_cancer_syndrome|Breast-ovarian_cancer,_familial_2|Hereditary_cancer-predisposing_syndrome|not_provided;CLNHGVS=NC_00…
chr13	32337215	rs1555282911	G	T	BRCA2:675	.	PAM+5	-	TTTGTTCTACTCTGCAAGAACATAA	TTTGTTCTCCTCTGCAAGAACATAA	Breast-ovarian_cancer,_familial_2|not_provided	ALLELEID=432784;CLNDISDB=MONDO:MONDO:0012933,MedGen:C2675520,OMIM:612555|MedGen:CN517202;CLNDN=Breast-ovarian_cancer,_familial_2|not_provided;CLNHGVS=NC_000013.11:g.32337215G>T;CLNREVSTAT=reviewed_by_expert_panel;CLNSIG=Pathogenic;CLNVC=single_nucleotide_variant;CLNVCSO=SO:0001483;GENEINFO=BRCA2:675;MC=SO:0001587|nonsense;ORIGIN=1;RS=1555282911;SNP_position=PAM+5;CRISPR_ref_target_sequence=TTTGTT…
chr13	32337273	rs397507296	C	A	BRCA2:675	.	PAM+5	+	TTTAAAATAGGACATCTCCTTGAAT	TTTAAAATCGGACATCTCCTTGAAT	Hereditary_breast_and_ovarian_cancer_syndrome|Breast-ovarian_cancer,_familial_2|Hereditary_cancer-predisposing_syndrome	ALLELEID=150913;CLNDISDB=MONDO:MONDO:0003582,MeSH:D061325,MedGen:C0677776,OMIM:PS604370,Orphanet:ORPHA145|MONDO:MONDO:0012933,MedGen:C2675520,OMIM:612555|MONDO:MONDO:0015356,MedGen:C0027672,Orphanet:ORPHA140162,SNOMED_CT:699346009;CLNDN=Hereditary_breast_and_ovarian_cancer_syndrome|Breast-ovarian_cancer,_familial_2|Hereditary_cancer-predisposing_syndrome;CLNHGVS=NC_000013.11:g.32337273C>A;CLNREVS…
chr13	32337398	rs397507652	A	T	BRCA2:675	.	PAM+3	-	TTTCCTAATTTGAAGCTGTTCTGAA	TTTCCTTATTTGAAGCTGTTCTGAA	Breast-ovarian_cancer,_familial_2	ALLELEID=66056;CLNDISDB=MONDO:MONDO:0012933,MedGen:C2675520,OMIM:612555;CLNDN=Breast-ovarian_cancer,_familial_2;CLNHGVS=NC_000013.11:g.32337398A>T;CLNREVSTAT=reviewed_by_expert_panel;CLNSIG=Pathogenic;CLNVC=single_nucleotide_variant;CLNVCSO=SO:0001483;GENEINFO=BRCA2:675;MC=SO:0001587|nonsense;ORIGIN=1;RS=397507652;SNP_position=PAM+3;CRISPR_ref_target_sequence=TTTCCTTATTTGAAGCTGTTCTGAA;CRISPR_alt_…
chr13	32337431	rs80358552	A	T	BRCA2:675	.	PAM+5	-	TTTGCTCTACTTAATGTTATGTTCA	TTTGCTCTTCTTAATGTTATGTTCA	Hereditary_breast_and_ovarian_cancer_syndrome|Breast-ovarian_cancer,_familial_2|Hereditary_cancer-predisposing_syndrome|Breast_and/or_ovarian_cancer	ALLELEID=66063;CLNDISDB=MONDO:MONDO:0003582,MeSH:D061325,MedGen:C0677776,OMIM:PS604370,Orphanet:ORPHA145|MONDO:MONDO:0012933,MedGen:C2675520,OMIM:612555|MONDO:MONDO:0015356,MedGen:C0027672,Orphanet:ORPHA140162,SNOMED_CT:699346009|MedGen:CN221562;CLNDN=Hereditary_breast_and_ovarian_cancer_syndrome|Breast-ovarian_cancer,_familial_2|Hereditary_cancer-predisposing_syndrome|Breast_and/or_ovarian_cance…
chr13	32337521	rs79728106	C	T	BRCA2:675	.	PAM+5	-	TTTCTTTTAATTATCTAATGCCAAG	TTTCTTTTGATTATCTAATGCCAAG	Hereditary_breast_and_ovarian_cancer_syndrome|Breast-ovarian_cancer,_familial_2|Hereditary_cancer-predisposing_syndrome	ALLELEID=66080;CLNDISDB=MONDO:MONDO:0003582,MeSH:D061325,MedGen:C0677776,OMIM:PS604370,Orphanet:ORPHA145|MONDO:MONDO:0012933,MedGen:C2675520,OMIM:612555|MONDO:MONDO:0015356,MedGen:C0027672,Orphanet:ORPHA140162,SNOMED_CT:699346009;CLNDN=Hereditary_breast_and_ovarian_cancer_syndrome|Breast-ovarian_cancer,_familial_2|Hereditary_cancer-predisposing_syndrome;CLNHGVS=NC_000013.11:g.32337521C>T;CLNREVST…
chr13	32337572	rs886040464	C	T	BRCA2:675	.	PAM+1	+	TTTATAGAGTAGTGTAGTTGTTTCT	TTTACAGAGTAGTGTAGTTGTTTCT	Hereditary_breast_and_ovarian_cancer_syndrome|Breast-ovarian_cancer,_familial_2|Hereditary_cancer-predisposing_syndrome	ALLELEID=261174;CLNDISDB=MONDO:MONDO:0003582,MeSH:D061325,MedGen:C0677776,OMIM:PS604370,Orphanet:ORPHA145|MONDO:MONDO:0012933,MedGen:C2675520,OMIM:612555|MONDO:MONDO:0015356,MedGen:C0027672,Orphanet:ORPHA140162,SNOMED_CT:699346009;CLNDN=Hereditary_breast_and_ovarian_cancer_syndrome|Breast-ovarian_cancer,_familial_2|Hereditary_cancer-predisposing_syndrome;CLNHGVS=NC_000013.11:g.32337572C>T;CLNREVS…
chr13	32337635	rs690016539	A	T	BRCA2:675	.	PAM+2	+	TTTCCTAGCAGGATTTTAATTCAAA	TTTCCAAGCAGGATTTTAATTCAAA	Breast-ovarian_cancer,_familial_2|Familial_cancer_of_breast	ALLELEID=171819;CLNDISDB=MONDO:MONDO:0012933,MedGen:C2675520,OMIM:612555|MONDO:MONDO:0016419,MedGen:C0346153,OMIM:114480,Orphanet:ORPHA227535,SNOMED_CT:254843006;CLNDN=Breast-ovarian_cancer,_familial_2|Familial_cancer_of_breast;CLNHGVS=NC_000013.11:g.32337635A>T;CLNREVSTAT=reviewed_by_expert_panel;CLNSIG=Pathogenic;CLNVC=single_nucleotide_variant;CLNVCSO=SO:0001483;CLNVI=VariO:0043;GENEINFO=BRCA2…
chr13	32337638	rs397507662	C	T	BRCA2:675	.	PAM+5	+	TTTCCAAGTAGGATTTTAATTCAAA	TTTCCAAGCAGGATTTTAATTCAAA	Breast-ovarian_cancer,_familial_2|not_provided	ALLELEID=66112;CLNDISDB=MONDO:MONDO:0012933,MedGen:C2675520,OMIM:612555|MedGen:CN517202;CLNDN=Breast-ovarian_cancer,_familial_2|not_provided;CLNHGVS=NC_000013.11:g.32337638C>T;CLNREVSTAT=reviewed_by_expert_panel;CLNSIG=Pathogenic;CLNVC=single_nucleotide_variant;CLNVCSO=SO:0001483;GENEINFO=BRCA2:675;MC=SO:0001587|nonsense;ORIGIN=1;RS=397507662;SNP_position=PAM+5;CRISPR_ref_target_sequence=TTTCCAAG…
chr13	32337651	rs397507663	C	A	BRCA2:675	.	PAM+4	+	TTTAATTAAAACCATAATTTAACAC	TTTAATTCAAACCATAATTTAACAC	Breast-ovarian_cancer,_familial_2|Hereditary_cancer-predisposing_syndrome	ALLELEID=152023;CLNDISDB=MONDO:MONDO:0012933,MedGen:C2675520,OMIM:612555|MONDO:MONDO:0015356,MedGen:C0027672,Orphanet:ORPHA140162,SNOMED_CT:699346009;CLNDN=Breast-ovarian_cancer,_familial_2|Hereditary_cancer-predisposing_syndrome;CLNHGVS=NC_000013.11:g.32337651C>A;CLNREVSTAT=reviewed_by_expert_panel;CLNSIG=Pathogenic;CLNVC=single_nucleotide_variant;CLNVCSO=SO:0001483;GENEINFO=BRCA2:675;MC=SO:0001…
chr13	32337651	rs397507663	C	G	BRCA2:675	.	PAM+4	+	TTTAATTGAAACCATAATTTAACAC	TTTAATTCAAACCATAATTTAACAC	Hereditary_breast_and_ovarian_cancer_syndrome|Breast-ovarian_cancer,_familial_2|Hereditary_cancer-predisposing_syndrome|Familial_cancer_of_breast	ALLELEID=66114;CLNDISDB=MONDO:MONDO:0003582,MeSH:D061325,MedGen:C0677776,OMIM:PS604370,Orphanet:ORPHA145|MONDO:MONDO:0012933,MedGen:C2675520,OMIM:612555|MONDO:MONDO:0015356,MedGen:C0027672,Orphanet:ORPHA140162,SNOMED_CT:699346009|MONDO:MONDO:0016419,MedGen:C0346153,OMIM:114480,Orphanet:ORPHA227535,SNOMED_CT:254843006;CLNDN=Hereditary_breast_and_ovarian_cancer_syndrome|Breast-ovarian_cancer,_famil…
chr13	32338140	rs80358620	C	A	BRCA2:675	.	PAM+4	-	TTTACTTTAAGATAAACTTATTGGA	TTTACTTGAAGATAAACTTATTGGA	Hereditary_cancer-predisposing_syndrome|not_provided	ALLELEID=811492;CLNDISDB=MONDO:MONDO:0015356,MedGen:C0027672,Orphanet:ORPHA140162,SNOMED_CT:699346009|MedGen:CN517202;CLNDN=Hereditary_cancer-predisposing_syndrome|not_provided;CLNHGVS=NC_000013.11:g.32338140C>A;CLNREVSTAT=criteria_provided,_single_submitter;CLNSIG=Pathogenic;CLNVC=single_nucleotide_variant;CLNVCSO=SO:0001483;GENEINFO=BRCA2:675;MC=SO:0001587|nonsense;ORIGIN=1;RS=80358620;SNP_posi…
chr17	43076488	rs80357389	C	A	BRCA1:672	1e-05	PAM+5	+	TTTCTTACATTTCCACTCCTGGTTC	TTTCTTACCTTTCCACTCCTGGTTC	Hereditary_breast_and_ovarian_cancer_syndrome|Breast-ovarian_cancer,_familial_1|Hereditary_cancer-predisposing_syndrome|Familial_cancer_of_breast|not_specified|Breast_and/or_ovarian_cancer|not_provided	AF_EXAC=1e-05;ALLELEID=46154;CLNDISDB=MONDO:MONDO:0003582,MeSH:D061325,MedGen:C0677776,OMIM:PS604370,Orphanet:ORPHA145|MONDO:MONDO:0011450,MedGen:C2676676,OMIM:604370|MONDO:MONDO:0015356,MedGen:C0027672,Orphanet:ORPHA140162,SNOMED_CT:699346009|MONDO:MONDO:0016419,MedGen:C0346153,OMIM:114480,Orphanet:ORPHA227535,SNOMED_CT:254843006|MedGen:CN169374|MedGen:CN221562|MedGen:CN517202;CLNDN=Hereditary_b…
chr13	32338294	rs80358641	C	A	BRCA2:675	.	PAM+5	-	TTTCTCTTTTAATTTTCAGTAATTT	TTTCTCTTGTAATTTTCAGTAATTT	Hereditary_breast_and_ovarian_cancer_syndrome|Breast-ovarian_cancer,_familial_2	ALLELEID=66237;CLNDISDB=MONDO:MONDO:0003582,MeSH:D061325,MedGen:C0677776,OMIM:PS604370,Orphanet:ORPHA145|MONDO:MONDO:0012933,MedGen:C2675520,OMIM:612555;CLNDN=Hereditary_breast_and_ovarian_cancer_syndrome|Breast-ovarian_cancer,_familial_2;CLNHGVS=NC_000013.11:g.32338294C>A;CLNREVSTAT=reviewed_by_expert_panel;CLNSIG=Pathogenic;CLNVC=single_nucleotide_variant;CLNVCSO=SO:0001483;GENEINFO=BRCA2:675;M…
chr13	32338294	rs80358641	C	G	BRCA2:675	.	PAM+5	-	TTTCTCTTCTAATTTTCAGTAATTT	TTTCTCTTGTAATTTTCAGTAATTT	Hereditary_breast_and_ovarian_cancer_syndrome|Breast-ovarian_cancer,_familial_2|Hereditary_cancer-predisposing_syndrome|not_provided	ALLELEID=102704;CLNDISDB=MONDO:MONDO:0003582,MeSH:D061325,MedGen:C0677776,OMIM:PS604370,Orphanet:ORPHA145|MONDO:MONDO:0012933,MedGen:C2675520,OMIM:612555|MONDO:MONDO:0015356,MedGen:C0027672,Orphanet:ORPHA140162,SNOMED_CT:699346009|MedGen:CN517202;CLNDN=Hereditary_breast_and_ovarian_cancer_syndrome|Breast-ovarian_cancer,_familial_2|Hereditary_cancer-predisposing_syndrome|not_provided;CLNHGVS=NC_00…
chr13	32338377	rs1135401901	C	A	BRCA2:675	.	PAM+4	-	TTTACTTTAATCACTGCCATCAAAT	TTTACTTGAATCACTGCCATCAAAT	Hereditary_breast_and_ovarian_cancer_syndrome|Breast-ovarian_cancer,_familial_2	ALLELEID=424738;CLNDISDB=MONDO:MONDO:0003582,MeSH:D061325,MedGen:C0677776,OMIM:PS604370,Orphanet:ORPHA145|MONDO:MONDO:0012933,MedGen:C2675520,OMIM:612555;CLNDN=Hereditary_breast_and_ovarian_cancer_syndrome|Breast-ovarian_cancer,_familial_2;CLNHGVS=NC_000013.11:g.32338377C>A;CLNREVSTAT=reviewed_by_expert_panel;CLNSIG=Pathogenic;CLNVC=single_nucleotide_variant;CLNVCSO=SO:0001483;GENEINFO=BRCA2:675;…
chr13	32338450	rs80358658	T	A	BRCA2:675	.	PAM+3	-	TTTAAGTCATATGTTGTGCTGATCA	TTTAAGACATATGTTGTGCTGATCA	Hereditary_breast_and_ovarian_cancer_syndrome|Breast-ovarian_cancer,_familial_2|Hereditary_cancer-predisposing_syndrome	ALLELEID=66261;CLNDISDB=MONDO:MONDO:0003582,MeSH:D061325,MedGen:C0677776,OMIM:PS604370,Orphanet:ORPHA145|MONDO:MONDO:0012933,MedGen:C2675520,OMIM:612555|MONDO:MONDO:0015356,MedGen:C0027672,Orphanet:ORPHA140162,SNOMED_CT:699346009;CLNDN=Hereditary_breast_and_ovarian_cancer_syndrome|Breast-ovarian_cancer,_familial_2|Hereditary_cancer-predisposing_syndrome;CLNHGVS=NC_000013.11:g.32338450T>A;CLNREVST…
chr13	32338490	rs.	C	T	BRCA2:675	.	PAM+5	-	TTTAATCTAAGTGTTTCCCTCCTTC	TTTAATCTGAGTGTTTCCCTCCTTC	Hereditary_breast_and_ovarian_cancer_syndrome	ALLELEID=840721;CLNDISDB=MONDO:MONDO:0003582,MeSH:D061325,MedGen:C0677776,OMIM:PS604370,Orphanet:ORPHA145;CLNDN=Hereditary_breast_and_ovarian_cancer_syndrome;CLNHGVS=NC_000013.11:g.32338490C>T;CLNREVSTAT=criteria_provided,_single_submitter;CLNSIG=Pathogenic;CLNVC=single_nucleotide_variant;CLNVCSO=SO:0001483;GENEINFO=BRCA2:675;MC=SO:0001587|nonsense;ORIGIN=1;SNP_position=PAM+5;CRISPR_ref_target_se…
chr13	32338509	rs886038101	C	A	BRCA2:675	.	PAM+2	+	TTTGTAAGATTTAACTTTTTTGGAA	TTTGTCAGATTTAACTTTTTTGGAA	Breast-ovarian_cancer,_familial_2	ALLELEID=248965;CLNDISDB=MONDO:MONDO:0012933,MedGen:C2675520,OMIM:612555;CLNDN=Breast-ovarian_cancer,_familial_2;CLNHGVS=NC_000013.11:g.32338509C>A;CLNREVSTAT=reviewed_by_expert_panel;CLNSIG=Pathogenic;CLNVC=single_nucleotide_variant;CLNVCSO=SO:0001483;GENEINFO=BRCA2:675;MC=SO:0001587|nonsense;ORIGIN=1;RS=886038101;SNP_position=PAM+2;CRISPR_ref_target_sequence=TTTGTCAGATTTAACTTTTTTGGAA;CRISPR_alt…
chr13	32338509	rs886038101	C	G	BRCA2:675	.	PAM+2	+	TTTGTGAGATTTAACTTTTTTGGAA	TTTGTCAGATTTAACTTTTTTGGAA	Hereditary_breast_and_ovarian_cancer_syndrome	ALLELEID=528132;CLNDISDB=MONDO:MONDO:0003582,MeSH:D061325,MedGen:C0677776,OMIM:PS604370,Orphanet:ORPHA145;CLNDN=Hereditary_breast_and_ovarian_cancer_syndrome;CLNHGVS=NC_000013.11:g.32338509C>G;CLNREVSTAT=criteria_provided,_single_submitter;CLNSIG=Pathogenic;CLNVC=single_nucleotide_variant;CLNVCSO=SO:0001483;GENEINFO=BRCA2:675;MC=SO:0001587|nonsense;ORIGIN=1;RS=886038101;SNP_position=PAM+2;CRISPR_…
chr13	32338566	rs41293489	C	A	BRCA2:675	.	PAM+4	-	TTTATTTTAAGTATTACCATGACAT	TTTATTTGAAGTATTACCATGACAT	Hereditary_breast_and_ovarian_cancer_syndrome	ALLELEID=463042;CLNDISDB=MONDO:MONDO:0003582,MeSH:D061325,MedGen:C0677776,OMIM:PS604370,Orphanet:ORPHA145;CLNDN=Hereditary_breast_and_ovarian_cancer_syndrome;CLNHGVS=NC_000013.11:g.32338566C>A;CLNREVSTAT=criteria_provided,_single_submitter;CLNSIG=Pathogenic;CLNVC=single_nucleotide_variant;CLNVCSO=SO:0001483;GENEINFO=BRCA2:675;MC=SO:0001587|nonsense;ORIGIN=1;RS=41293489;SNP_position=PAM+4;CRISPR_r…
chr13	32338566	rs41293489	C	G	BRCA2:675	.	PAM+4	-	TTTATTTCAAGTATTACCATGACAT	TTTATTTGAAGTATTACCATGACAT	Hereditary_breast_and_ovarian_cancer_syndrome|Breast-ovarian_cancer,_familial_2|Hereditary_cancer-predisposing_syndrome	ALLELEID=261228;CLNDISDB=MONDO:MONDO:0003582,MeSH:D061325,MedGen:C0677776,OMIM:PS604370,Orphanet:ORPHA145|MONDO:MONDO:0012933,MedGen:C2675520,OMIM:612555|MONDO:MONDO:0015356,MedGen:C0027672,Orphanet:ORPHA140162,SNOMED_CT:699346009;CLNDN=Hereditary_breast_and_ovarian_cancer_syndrome|Breast-ovarian_cancer,_familial_2|Hereditary_cancer-predisposing_syndrome;CLNHGVS=NC_000013.11:g.32338566C>G;CLNREVS…
chr13	32338709	rs431825319	C	T	BRCA2:675	.	PAM+2	-	TTTCTAATCAAAGAAATTTACAATT	TTTCTGATCAAAGAAATTTACAATT	Hereditary_breast_and_ovarian_cancer_syndrome|Breast-ovarian_cancer,_familial_2|not_provided	ALLELEID=372717;CLNDISDB=MONDO:MONDO:0003582,MeSH:D061325,MedGen:C0677776,OMIM:PS604370,Orphanet:ORPHA145|MONDO:MONDO:0012933,MedGen:C2675520,OMIM:612555|MedGen:CN517202;CLNDN=Hereditary_breast_and_ovarian_cancer_syndrome|Breast-ovarian_cancer,_familial_2|not_provided;CLNHGVS=NC_000013.11:g.32338709C>T;CLNREVSTAT=reviewed_by_expert_panel;CLNSIG=Pathogenic;CLNVC=single_nucleotide_variant;CLNVCSO=S…
chr13	32338795	rs397507719	T	G	BRCA2:675	.	PAM+4	-	TTTCCTCCTAACTTAGAATGTCCAT	TTTCCTCATAACTTAGAATGTCCAT	Hereditary_breast_and_ovarian_cancer_syndrome|Breast-ovarian_cancer,_familial_2|Genetic_non-acquired_premature_ovarian_failure|not_provided	ALLELEID=66317;CLNDISDB=MONDO:MONDO:0003582,MeSH:D061325,MedGen:C0677776,OMIM:PS604370,Orphanet:ORPHA145|MONDO:MONDO:0012933,MedGen:C2675520,OMIM:612555|MedGen:CN258378,Orphanet:ORPHA485382|MedGen:CN517202;CLNDN=Hereditary_breast_and_ovarian_cancer_syndrome|Breast-ovarian_cancer,_familial_2|Genetic_non-acquired_premature_ovarian_failure|not_provided;CLNHGVS=NC_000013.11:g.32338795T>G;CLNREVSTAT=r…
chr13	32338796	rs1555283785	G	T	BRCA2:675	.	PAM+3	-	TTTCCTAATAACTTAGAATGTCCAT	TTTCCTCATAACTTAGAATGTCCAT	Hereditary_cancer-predisposing_syndrome	ALLELEID=484829;CLNDISDB=MONDO:MONDO:0015356,MedGen:C0027672,Orphanet:ORPHA140162,SNOMED_CT:699346009;CLNDN=Hereditary_cancer-predisposing_syndrome;CLNHGVS=NC_000013.11:g.32338796G>T;CLNREVSTAT=criteria_provided,_single_submitter;CLNSIG=Pathogenic;CLNVC=single_nucleotide_variant;CLNVCSO=SO:0001483;GENEINFO=BRCA2:675;MC=SO:0001587|nonsense;ORIGIN=1;RS=1555283785;SNP_position=PAM+3;CRISPR_ref_targe…
chr13	32339044	rs886038108	G	A	BRCA2:675	.	PAM+2	-	TTTGCTCATTGATGGCTAAAACTGG	TTTGCCCATTGATGGCTAAAACTGG	Hereditary_breast_and_ovarian_cancer_syndrome|Breast-ovarian_cancer,_familial_2|not_specified	ALLELEID=248973;CLNDISDB=MONDO:MONDO:0003582,MeSH:D061325,MedGen:C0677776,OMIM:PS604370,Orphanet:ORPHA145|MONDO:MONDO:0012933,MedGen:C2675520,OMIM:612555|MedGen:CN169374;CLNDN=Hereditary_breast_and_ovarian_cancer_syndrome|Breast-ovarian_cancer,_familial_2|not_specified;CLNHGVS=NC_000013.11:g.32339044G>A;CLNREVSTAT=reviewed_by_expert_panel;CLNSIG=Pathogenic;CLNVC=single_nucleotide_variant;CLNVCSO=…
chr13	32339129	rs886040548	A	T	BRCA2:675	.	PAM+3	-	TTTCTTAACACTTTGGGGCAGCTGT	TTTCTTTACACTTTGGGGCAGCTGT	Hereditary_breast_and_ovarian_cancer_syndrome|Breast-ovarian_cancer,_familial_2	ALLELEID=261255;CLNDISDB=MONDO:MONDO:0003582,MeSH:D061325,MedGen:C0677776,OMIM:PS604370,Orphanet:ORPHA145|MONDO:MONDO:0012933,MedGen:C2675520,OMIM:612555;CLNDN=Hereditary_breast_and_ovarian_cancer_syndrome|Breast-ovarian_cancer,_familial_2;CLNHGVS=NC_000013.11:g.32339129A>T;CLNREVSTAT=reviewed_by_expert_panel;CLNSIG=Pathogenic;CLNVC=single_nucleotide_variant;CLNVCSO=SO:0001483;GENEINFO=BRCA2:675;…
chr13	32339317	rs1057518638	T	A	BRCA2:675	.	PAM+5	-	TTTGTGTATCAAGTTGCAGGACTTT	TTTGTGTAACAAGTTGCAGGACTTT	Breast_neoplasm|Breast-ovarian_cancer,_familial_2	ALLELEID=360713;CLNDISDB=Human_Phenotype_Ontology:HP:0010623,Human_Phenotype_Ontology:HP:0100013,MONDO:MONDO:0021100,MeSH:D001943,MedGen:C1458155,SNOMED_CT:126926005|MONDO:MONDO:0012933,MedGen:C2675520,OMIM:612555;CLNDN=Breast_neoplasm|Breast-ovarian_cancer,_familial_2;CLNHGVS=NC_000013.11:g.32339317T>A;CLNREVSTAT=reviewed_by_expert_panel;CLNSIG=Pathogenic;CLNVC=single_nucleotide_variant;CLNVCSO=…
chr13	32339320	rs80358721	C	A	BRCA2:675	.	PAM+2	-	TTTGTTTAACAAGTTGCAGGACTTT	TTTGTGTAACAAGTTGCAGGACTTT	Hereditary_breast_and_ovarian_cancer_syndrome|Breast-ovarian_cancer,_familial_2|Hereditary_cancer-predisposing_syndrome|not_provided	ALLELEID=66418;CLNDISDB=MONDO:MONDO:0003582,MeSH:D061325,MedGen:C0677776,OMIM:PS604370,Orphanet:ORPHA145|MONDO:MONDO:0012933,MedGen:C2675520,OMIM:612555|MONDO:MONDO:0015356,MedGen:C0027672,Orphanet:ORPHA140162,SNOMED_CT:699346009|MedGen:CN517202;CLNDN=Hereditary_breast_and_ovarian_cancer_syndrome|Breast-ovarian_cancer,_familial_2|Hereditary_cancer-predisposing_syndrome|not_provided;CLNHGVS=NC_000…
chr17	43104173	rs80356888	G	T	BRCA1:672	1e-05	PAM+2	+	TTTCTTTAGCCCATACTTTGGATGA	TTTCTGTAGCCCATACTTTGGATGA	Hereditary_breast_and_ovarian_cancer_syndrome|Breast-ovarian_cancer,_familial_1|Hereditary_cancer-predisposing_syndrome|not_provided	AF_EXAC=1e-05;ALLELEID=69713;CLNDISDB=MONDO:MONDO:0003582,MeSH:D061325,MedGen:C0677776,OMIM:PS604370,Orphanet:ORPHA145|MONDO:MONDO:0011450,MedGen:C2676676,OMIM:604370|MONDO:MONDO:0015356,MedGen:C0027672,Orphanet:ORPHA140162,SNOMED_CT:699346009|MedGen:CN517202;CLNDN=Hereditary_breast_and_ovarian_cancer_syndrome|Breast-ovarian_cancer,_familial_1|Hereditary_cancer-predisposing_syndrome|not_provided;…
chr13	32339320	rs80358721	C	N	BRCA2:675	.	PAM+2	-	TTTGTNTAACAAGTTGCAGGACTTT	TTTGTGTAACAAGTTGCAGGACTTT	Breast-ovarian_cancer,_familial_2	ALLELEID=131594;CLNDISDB=MONDO:MONDO:0012933,MedGen:C2675520,OMIM:612555;CLNDN=Breast-ovarian_cancer,_familial_2;CLNHGVS=NC_000013.11:g.32339320C>R;CLNREVSTAT=no_assertion_criteria_provided;CLNSIG=Pathogenic;CLNVC=single_nucleotide_variant;CLNVCSO=SO:0001483;GENEINFO=BRCA2:675;ORIGIN=1;RS=80358721;SNP_position=PAM+2;CRISPR_ref_target_sequence=TTTGTGTAACAAGTTGCAGGACTTT;CRISPR_alt_target_sequence=T…
chr13	32339371	rs864622073	C	G	BRCA2:675	.	PAM+1	+	TTTAGACAAGTTGTAGTAGAAAAAC	TTTACACAAGTTGTAGTAGAAAAAC	Hereditary_breast_and_ovarian_cancer_syndrome|Breast-ovarian_cancer,_familial_2|Hereditary_cancer-predisposing_syndrome	ALLELEID=222315;CLNDISDB=MONDO:MONDO:0003582,MeSH:D061325,MedGen:C0677776,OMIM:PS604370,Orphanet:ORPHA145|MONDO:MONDO:0012933,MedGen:C2675520,OMIM:612555|MONDO:MONDO:0015356,MedGen:C0027672,Orphanet:ORPHA140162,SNOMED_CT:699346009;CLNDN=Hereditary_breast_and_ovarian_cancer_syndrome|Breast-ovarian_cancer,_familial_2|Hereditary_cancer-predisposing_syndrome;CLNHGVS=NC_000013.11:g.32339371C>G;CLNREVS…
chr13	32339380	rs370591460	T	A	BRCA2:675	.	PAM+5	-	TTTCTACTTCAACTTGTGTAAAAAG	TTTCTACTACAACTTGTGTAAAAAG	Hereditary_cancer-predisposing_syndrome	ALLELEID=477019;CLNDISDB=MONDO:MONDO:0015356,MedGen:C0027672,Orphanet:ORPHA140162,SNOMED_CT:699346009;CLNDN=Hereditary_cancer-predisposing_syndrome;CLNHGVS=NC_000013.11:g.32339380T>A;CLNREVSTAT=criteria_provided,_single_submitter;CLNSIG=Pathogenic;CLNVC=single_nucleotide_variant;CLNVCSO=SO:0001483;GENEINFO=BRCA2:675;MC=SO:0001587|nonsense;ORIGIN=1;RS=370591460;SNP_position=PAM+5;CRISPR_ref_target…
chr13	32339465	rs1064795652	A	T	BRCA2:675	.	PAM+4	-	TTTATTCATTCTGGTTGACCATCAA	TTTATTCTTTCTGGTTGACCATCAA	Hereditary_breast_and_ovarian_cancer_syndrome|Breast-ovarian_cancer,_familial_2|not_provided	ALLELEID=408920;CLNDISDB=MONDO:MONDO:0003582,MeSH:D061325,MedGen:C0677776,OMIM:PS604370,Orphanet:ORPHA145|MONDO:MONDO:0012933,MedGen:C2675520,OMIM:612555|MedGen:CN517202;CLNDN=Hereditary_breast_and_ovarian_cancer_syndrome|Breast-ovarian_cancer,_familial_2|not_provided;CLNHGVS=NC_000013.11:g.32339465A>T;CLNREVSTAT=reviewed_by_expert_panel;CLNSIG=Pathogenic;CLNVC=single_nucleotide_variant;CLNVCSO=S…
chr13	32339485	rs1566231778	T	G	BRCA2:675	.	PAM+5	-	TTTCCTACCTAATCTGCAGTATTTA	TTTCCTACATAATCTGCAGTATTTA	Breast-ovarian_cancer,_familial_2	ALLELEID=576266;CLNDISDB=MONDO:MONDO:0012933,MedGen:C2675520,OMIM:612555;CLNDN=Breast-ovarian_cancer,_familial_2;CLNHGVS=NC_000013.11:g.32339485T>G;CLNREVSTAT=criteria_provided,_single_submitter;CLNSIG=Pathogenic;CLNVC=single_nucleotide_variant;CLNVCSO=SO:0001483;GENEINFO=BRCA2:675;MC=SO:0001587|nonsense;ORIGIN=1;RS=1566231778;SNP_position=PAM+5;CRISPR_ref_target_sequence=TTTCCTACATAATCTGCAGTATTT…
chr13	32339489	rs876661056	G	T	BRCA2:675	.	PAM+1	-	TTTCATACATAATCTGCAGTATTTA	TTTCCTACATAATCTGCAGTATTTA	Hereditary_breast_and_ovarian_cancer_syndrome|Breast-ovarian_cancer,_familial_2|Hereditary_cancer-predisposing_syndrome|not_provided	ALLELEID=231880;CLNDISDB=MONDO:MONDO:0003582,MeSH:D061325,MedGen:C0677776,OMIM:PS604370,Orphanet:ORPHA145|MONDO:MONDO:0012933,MedGen:C2675520,OMIM:612555|MONDO:MONDO:0015356,MedGen:C0027672,Orphanet:ORPHA140162,SNOMED_CT:699346009|MedGen:CN517202;CLNDN=Hereditary_breast_and_ovarian_cancer_syndrome|Breast-ovarian_cancer,_familial_2|Hereditary_cancer-predisposing_syndrome|not_provided;CLNHGVS=NC_00…
chr13	32339720	rs587782240	A	T	BRCA2:675	.	PAM+2	+	TTTCCTAAGTAATATCCAATGTAAA	TTTCCAAAGTAATATCCAATGTAAA	Breast-ovarian_cancer,_familial_2	ALLELEID=261295;CLNDISDB=MONDO:MONDO:0012933,MedGen:C2675520,OMIM:612555;CLNDN=Breast-ovarian_cancer,_familial_2;CLNHGVS=NC_000013.11:g.32339720A>T;CLNREVSTAT=reviewed_by_expert_panel;CLNSIG=Pathogenic;CLNVC=single_nucleotide_variant;CLNVCSO=SO:0001483;GENEINFO=BRCA2:675;MC=SO:0001587|nonsense;ORIGIN=1;RS=587782240;SNP_position=PAM+2;CRISPR_ref_target_sequence=TTTCCAAAGTAATATCCAATGTAAA;CRISPR_alt…
chr13	32339755	rs780919805	C	G	BRCA2:675	.	PAM+4	-	TTTGTGGCTATGCATTTGCATCTTT	TTTGTGGGTATGCATTTGCATCTTT	Breast-ovarian_cancer,_familial_2|not_provided	ALLELEID=408927;CLNDISDB=MONDO:MONDO:0012933,MedGen:C2675520,OMIM:612555|MedGen:CN517202;CLNDN=Breast-ovarian_cancer,_familial_2|not_provided;CLNHGVS=NC_000013.11:g.32339755C>G;CLNREVSTAT=reviewed_by_expert_panel;CLNSIG=Pathogenic;CLNVC=single_nucleotide_variant;CLNVCSO=SO:0001483;GENEINFO=BRCA2:675;MC=SO:0001587|nonsense;ORIGIN=1;RS=780919805;SNP_position=PAM+4;CRISPR_ref_target_sequence=TTTGTGG…
chr13	32339782	rs80359791	C	A	BRCA2:675	.	PAM+1	+	TTTGAGTTGAGGAACTTGTGACTAG	TTTGCGTTGAGGAACTTGTGACTAG	Hereditary_breast_and_ovarian_cancer_syndrome	ALLELEID=641792;CLNDISDB=MONDO:MONDO:0003582,MeSH:D061325,MedGen:C0677776,OMIM:PS604370,Orphanet:ORPHA145;CLNDN=Hereditary_breast_and_ovarian_cancer_syndrome;CLNHGVS=NC_000013.11:g.32339782C>A;CLNREVSTAT=criteria_provided,_single_submitter;CLNSIG=Pathogenic;CLNVC=single_nucleotide_variant;CLNVCSO=SO:0001483;GENEINFO=BRCA2:675;MC=SO:0001587|nonsense;ORIGIN=1;RS=80359791;SNP_position=PAM+1;CRISPR_r…
chr13	32339924	rs80358778	G	T	BRCA2:675	.	PAM+5	+	TTTCACATTAAACAATTAAAAAAGT	TTTCACATGAAACAATTAAAAAAGT	Hereditary_breast_and_ovarian_cancer_syndrome|Breast-ovarian_cancer,_familial_2	ALLELEID=66548;CLNDISDB=MONDO:MONDO:0003582,MeSH:D061325,MedGen:C0677776,OMIM:PS604370,Orphanet:ORPHA145|MONDO:MONDO:0012933,MedGen:C2675520,OMIM:612555;CLNDN=Hereditary_breast_and_ovarian_cancer_syndrome|Breast-ovarian_cancer,_familial_2;CLNHGVS=NC_000013.11:g.32339924G>T;CLNREVSTAT=reviewed_by_expert_panel;CLNSIG=Pathogenic;CLNVC=single_nucleotide_variant;CLNVCSO=SO:0001483;GENEINFO=BRCA2:675;M…
chr13	32339969	rs80358783	A	T	BRCA2:675	.	PAM+4	+	TTTCAGTTAAGTAATTAAGGAAAAC	TTTCAGTAAAGTAATTAAGGAAAAC	Hereditary_breast_and_ovarian_cancer_syndrome|Breast-ovarian_cancer,_familial_2|Hereditary_cancer-predisposing_syndrome|not_provided	ALLELEID=46535;CLNDISDB=MONDO:MONDO:0003582,MeSH:D061325,MedGen:C0677776,OMIM:PS604370,Orphanet:ORPHA145|MONDO:MONDO:0012933,MedGen:C2675520,OMIM:612555|MONDO:MONDO:0015356,MedGen:C0027672,Orphanet:ORPHA140162,SNOMED_CT:699346009|MedGen:CN517202;CLNDN=Hereditary_breast_and_ovarian_cancer_syndrome|Breast-ovarian_cancer,_familial_2|Hereditary_cancer-predisposing_syndrome|not_provided;CLNHGVS=NC_000…
chr13	32339978	rs886040600	A	T	BRCA2:675	.	PAM+3	-	TTTCCTAAATTACTTTACTGAAACT	TTTCCTTAATTACTTTACTGAAACT	Breast-ovarian_cancer,_familial_2	ALLELEID=261305;CLNDISDB=MONDO:MONDO:0012933,MedGen:C2675520,OMIM:612555;CLNDN=Breast-ovarian_cancer,_familial_2;CLNHGVS=NC_000013.11:g.32339978A>T;CLNREVSTAT=reviewed_by_expert_panel;CLNSIG=Pathogenic;CLNVC=single_nucleotide_variant;CLNVCSO=SO:0001483;GENEINFO=BRCA2:675;MC=SO:0001587|nonsense;ORIGIN=1;RS=886040600;SNP_position=PAM+3;CRISPR_ref_target_sequence=TTTCCTTAATTACTTTACTGAAACT;CRISPR_alt…
chr13	32339990	rs55996097	G	T	BRCA2:675	.	PAM+5	-	TTTATTCTAGTTGTTTTCCTTAATT	TTTATTCTCGTTGTTTTCCTTAATT	Hereditary_breast_and_ovarian_cancer_syndrome|Breast-ovarian_cancer,_familial_2|Hereditary_cancer-predisposing_syndrome|not_provided	ALLELEID=183865;CLNDISDB=MONDO:MONDO:0003582,MeSH:D061325,MedGen:C0677776,OMIM:PS604370,Orphanet:ORPHA145|MONDO:MONDO:0012933,MedGen:C2675520,OMIM:612555|MONDO:MONDO:0015356,MedGen:C0027672,Orphanet:ORPHA140162,SNOMED_CT:699346009|MedGen:CN517202;CLNDN=Hereditary_breast_and_ovarian_cancer_syndrome|Breast-ovarian_cancer,_familial_2|Hereditary_cancer-predisposing_syndrome|not_provided;CLNHGVS=NC_00…
chr13	32340010	rs80358789	C	A	BRCA2:675	.	PAM+1	+	TTTGACAAACGAAAATTATGGCAGG	TTTGCCAAACGAAAATTATGGCAGG	Hereditary_breast_and_ovarian_cancer_syndrome|Breast-ovarian_cancer,_familial_2|Hereditary_cancer-predisposing_syndrome|not_provided	ALLELEID=46541;CLNDISDB=MONDO:MONDO:0003582,MeSH:D061325,MedGen:C0677776,OMIM:PS604370,Orphanet:ORPHA145|MONDO:MONDO:0012933,MedGen:C2675520,OMIM:612555|MONDO:MONDO:0015356,MedGen:C0027672,Orphanet:ORPHA140162,SNOMED_CT:699346009|MedGen:CN517202;CLNDN=Hereditary_breast_and_ovarian_cancer_syndrome|Breast-ovarian_cancer,_familial_2|Hereditary_cancer-predisposing_syndrome|not_provided;CLNHGVS=NC_000…
chr13	32340011	rs80358790	C	T	BRCA2:675	.	PAM+2	+	TTTGCTAAACGAAAATTATGGCAGG	TTTGCCAAACGAAAATTATGGCAGG	Hereditary_breast_and_ovarian_cancer_syndrome|Breast-ovarian_cancer,_familial_2|Hereditary_cancer-predisposing_syndrome|Breast_and/or_ovarian_cancer|not_provided	ALLELEID=66568;CLNDISDB=MONDO:MONDO:0003582,MeSH:D061325,MedGen:C0677776,OMIM:PS604370,Orphanet:ORPHA145|MONDO:MONDO:0012933,MedGen:C2675520,OMIM:612555|MONDO:MONDO:0015356,MedGen:C0027672,Orphanet:ORPHA140162,SNOMED_CT:699346009|MedGen:CN221562|MedGen:CN517202;CLNDN=Hereditary_breast_and_ovarian_cancer_syndrome|Breast-ovarian_cancer,_familial_2|Hereditary_cancer-predisposing_syndrome|Breast_and/…
chr13	32340134	rs886038131	G	T	BRCA2:675	.	PAM+3	-	TTTCTTAACTCTGAATGTCAGCAAA	TTTCTTCACTCTGAATGTCAGCAAA	Hereditary_breast_and_ovarian_cancer_syndrome|Breast-ovarian_cancer,_familial_2	ALLELEID=248999;CLNDISDB=MONDO:MONDO:0003582,MeSH:D061325,MedGen:C0677776,OMIM:PS604370,Orphanet:ORPHA145|MONDO:MONDO:0012933,MedGen:C2675520,OMIM:612555;CLNDN=Hereditary_breast_and_ovarian_cancer_syndrome|Breast-ovarian_cancer,_familial_2;CLNHGVS=NC_000013.11:g.32340134G>T;CLNREVSTAT=reviewed_by_expert_panel;CLNSIG=Pathogenic;CLNVC=single_nucleotide_variant;CLNVCSO=SO:0001483;GENEINFO=BRCA2:675;…
chr13	32340146	rs80358807	C	T	BRCA2:675	.	PAM+1	+	TTTATAACATAACCAAAATATGTCT	TTTACAACATAACCAAAATATGTCT	Medulloblastoma|Malignant_tumor_of_prostate|Wilms_tumor_1|Fanconi_anemia,_complementation_group_D1|Breast-ovarian_cancer,_familial_2|Glioma_susceptibility_3|Pancreatic_cancer_2|Hereditary_cancer-predisposing_syndrome|Familial_cancer_of_breast	ALLELEID=66607;CLNDISDB=Human_Phenotype_Ontology:HP:0002885,MONDO:MONDO:0007959,MeSH:D008527,MedGen:C0025149,OMIM:155255,Orphanet:ORPHA616|Human_Phenotype_Ontology:HP:0012125,MONDO:MONDO:0008315,MedGen:C0376358,OMIM:176807,SNOMED_CT:399068003|MONDO:MONDO:0008679,MedGen:CN033288,OMIM:194070|MONDO:MONDO:0011584,MedGen:C1838457,OMIM:605724,Orphanet:ORPHA319462|MONDO:MONDO:0012933,MedGen:C2675520,OMI…
chr13	32340171	rs.	T	A	BRCA2:675	.	PAM+4	-	TTTCTCCTATCCAGACATATTTTGG	TTTCTCCAATCCAGACATATTTTGG	Hereditary_breast_and_ovarian_cancer_syndrome	ALLELEID=926874;CLNDISDB=MONDO:MONDO:0003582,MeSH:D061325,MedGen:C0677776,OMIM:PS604370,Orphanet:ORPHA145;CLNDN=Hereditary_breast_and_ovarian_cancer_syndrome;CLNHGVS=NC_000013.11:g.32340171T>A;CLNREVSTAT=criteria_provided,_single_submitter;CLNSIG=Pathogenic;CLNVC=single_nucleotide_variant;CLNVCSO=SO:0001483;GENEINFO=BRCA2:675;MC=SO:0001587|nonsense;ORIGIN=1;SNP_position=PAM+4;CRISPR_ref_target_se…
chr13	32340210	rs375064902	T	A	BRCA2:675	.	PAM+2	-	TTTCCTAACTAACATCACAAGGTGA	TTTCCAAACTAACATCACAAGGTGA	Hereditary_breast_and_ovarian_cancer_syndrome|Breast-ovarian_cancer,_familial_2|Hereditary_cancer-predisposing_syndrome	AF_ESP=8e-05;ALLELEID=46558;CLNDISDB=MONDO:MONDO:0003582,MeSH:D061325,MedGen:C0677776,OMIM:PS604370,Orphanet:ORPHA145|MONDO:MONDO:0012933,MedGen:C2675520,OMIM:612555|MONDO:MONDO:0015356,MedGen:C0027672,Orphanet:ORPHA140162,SNOMED_CT:699346009;CLNDN=Hereditary_breast_and_ovarian_cancer_syndrome|Breast-ovarian_cancer,_familial_2|Hereditary_cancer-predisposing_syndrome;CLNHGVS=NC_000013.11:g.3234021…
chr17	58709862	rs770637624	C	T	RAD51C:5889	1e-05	PAM+5	+	TTTAGGTTTGACTAGTGATAGTGGA	TTTAGGTTCGACTAGTGATAGTGGA	Hereditary_breast_and_ovarian_cancer_syndrome|Fanconi_anemia,_complementation_group_O|Breast-ovarian_cancer,_familial_3|Hereditary_cancer-predisposing_syndrome|not_provided	AF_EXAC=1e-05;ALLELEID=185160;CLNDISDB=MONDO:MONDO:0003582,MeSH:D061325,MedGen:C0677776,OMIM:PS604370,Orphanet:ORPHA145|MONDO:MONDO:0013248,MedGen:C3150653,OMIM:613390|MONDO:MONDO:0013253,MedGen:C3150659,OMIM:613399|MONDO:MONDO:0015356,MedGen:C0027672,Orphanet:ORPHA140162,SNOMED_CT:699346009|MedGen:CN517202;CLNDN=Hereditary_breast_and_ovarian_cancer_syndrome|Fanconi_anemia,_complementation_group_…
chr13	32340302	rs.	G	T	BRCA2:675	.	PAM+1	-	TTTCAACTTGCTGTGCTAAAAATCC	TTTCCACTTGCTGTGCTAAAAATCC	Hereditary_breast_and_ovarian_cancer_syndrome	ALLELEID=1062899;CLNDISDB=MONDO:MONDO:0003582,MeSH:D061325,MedGen:C0677776,OMIM:PS604370,Orphanet:ORPHA145;CLNDN=Hereditary_breast_and_ovarian_cancer_syndrome;CLNHGVS=NC_000013.11:g.32340302G>T;CLNREVSTAT=criteria_provided,_single_submitter;CLNSIG=Pathogenic;CLNVC=single_nucleotide_variant;CLNVCSO=SO:0001483;GENEINFO=BRCA2:675;MC=SO:0001587|nonsense;ORIGIN=1;SNP_position=PAM+1;CRISPR_ref_target_s…
chr13	32340330	rs80358830	C	G	BRCA2:675	.	PAM+5	-	TTTGTAATCAAGCATCTGATACCTG	TTTGTAATGAAGCATCTGATACCTG	Breast-ovarian_cancer,_familial_2	ALLELEID=261324;CLNDISDB=MONDO:MONDO:0012933,MedGen:C2675520,OMIM:612555;CLNDN=Breast-ovarian_cancer,_familial_2;CLNHGVS=NC_000013.11:g.32340330C>G;CLNREVSTAT=reviewed_by_expert_panel;CLNSIG=Pathogenic;CLNVC=single_nucleotide_variant;CLNVCSO=SO:0001483;GENEINFO=BRCA2:675;MC=SO:0001587|nonsense;ORIGIN=1;RS=80358830;SNP_position=PAM+5;CRISPR_ref_target_sequence=TTTGTAATGAAGCATCTGATACCTG;CRISPR_alt_…
chr17	58724090	rs587781287	C	T	RAD51C:5889	1e-05	PAM+1	-	TTTCAGTCCCAATGAAAGATTAGCC	TTTCGGTCCCAATGAAAGATTAGCC	Fanconi_anemia,_complementation_group_O|Breast-ovarian_cancer,_familial_3|Hereditary_cancer-predisposing_syndrome|not_provided	AF_EXAC=1e-05;ALLELEID=150513;CLNDISDB=MONDO:MONDO:0013248,MedGen:C3150653,OMIM:613390|MONDO:MONDO:0013253,MedGen:C3150659,OMIM:613399|MONDO:MONDO:0015356,MedGen:C0027672,Orphanet:ORPHA140162,SNOMED_CT:699346009|MedGen:CN517202;CLNDN=Fanconi_anemia,_complementation_group_O|Breast-ovarian_cancer,_familial_3|Hereditary_cancer-predisposing_syndrome|not_provided;CLNHGVS=NC_000017.11:g.58724090C>T;CLN…
chr13	32340392	rs80358840	A	T	BRCA2:675	.	PAM+2	+	TTTCCTAAGTATTGTTTAAAAGTAA	TTTCCAAAGTATTGTTTAAAAGTAA	Hereditary_breast_and_ovarian_cancer_syndrome|Breast-ovarian_cancer,_familial_2|Hereditary_cancer-predisposing_syndrome|not_specified|not_provided	ALLELEID=46572;CLNDISDB=MONDO:MONDO:0003582,MeSH:D061325,MedGen:C0677776,OMIM:PS604370,Orphanet:ORPHA145|MONDO:MONDO:0012933,MedGen:C2675520,OMIM:612555|MONDO:MONDO:0015356,MedGen:C0027672,Orphanet:ORPHA140162,SNOMED_CT:699346009|MedGen:CN169374|MedGen:CN517202;CLNDN=Hereditary_breast_and_ovarian_cancer_syndrome|Breast-ovarian_cancer,_familial_2|Hereditary_cancer-predisposing_syndrome|not_specifi…
chr13	32340496	rs.	T	A	BRCA2:675	.	PAM+4	+	TTTCATAAAATGTGGTAAATTCATC	TTTCATATAATGTGGTAAATTCATC	Hereditary_breast_and_ovarian_cancer_syndrome	ALLELEID=926879;CLNDISDB=MONDO:MONDO:0003582,MeSH:D061325,MedGen:C0677776,OMIM:PS604370,Orphanet:ORPHA145;CLNDN=Hereditary_breast_and_ovarian_cancer_syndrome;CLNHGVS=NC_000013.11:g.32340496T>A;CLNREVSTAT=criteria_provided,_single_submitter;CLNSIG=Pathogenic;CLNVC=single_nucleotide_variant;CLNVCSO=SO:0001483;GENEINFO=BRCA2:675;MC=SO:0001587|nonsense;ORIGIN=1;SNP_position=PAM+4;CRISPR_ref_target_se…
chr13	32340496	rs1466688245	T	G	BRCA2:675	.	PAM+4	+	TTTCATAGAATGTGGTAAATTCATC	TTTCATATAATGTGGTAAATTCATC	Hereditary_breast_and_ovarian_cancer_syndrome|Hereditary_cancer-predisposing_syndrome|not_provided	ALLELEID=611185;CLNDISDB=MONDO:MONDO:0003582,MeSH:D061325,MedGen:C0677776,OMIM:PS604370,Orphanet:ORPHA145|MONDO:MONDO:0015356,MedGen:C0027672,Orphanet:ORPHA140162,SNOMED_CT:699346009|MedGen:CN517202;CLNDN=Hereditary_breast_and_ovarian_cancer_syndrome|Hereditary_cancer-predisposing_syndrome|not_provided;CLNHGVS=NC_000013.11:g.32340496T>G;CLNREVSTAT=criteria_provided,_multiple_submitters,_no_confli…
chr13	32340524	rs80358856	G	T	BRCA2:675	.	PAM+4	+	TTTCTCTTGATTTAGTACAGCAAGT	TTTCTCTGGATTTAGTACAGCAAGT	Breast-ovarian_cancer,_familial_2	ALLELEID=66691;CLNDISDB=MONDO:MONDO:0012933,MedGen:C2675520,OMIM:612555;CLNDN=Breast-ovarian_cancer,_familial_2;CLNHGVS=NC_000013.11:g.32340524G>T;CLNREVSTAT=reviewed_by_expert_panel;CLNSIG=Pathogenic;CLNVC=single_nucleotide_variant;CLNVCSO=SO:0001483;GENEINFO=BRCA2:675;MC=SO:0001587|nonsense;ORIGIN=1;RS=80358856;SNP_position=PAM+4;CRISPR_ref_target_sequence=TTTCTCTGGATTTAGTACAGCAAGT;CRISPR_alt_t…
chr13	32340561	rs80358859	T	G	BRCA2:675	.	PAM+2	-	TTTCTCAAATGGAAACTTGCTTTCC	TTTCTAAAATGGAAACTTGCTTTCC	Hereditary_breast_and_ovarian_cancer_syndrome|Breast-ovarian_cancer,_familial_2|Hereditary_cancer-predisposing_syndrome|not_provided	ALLELEID=46582;CLNDISDB=MONDO:MONDO:0003582,MeSH:D061325,MedGen:C0677776,OMIM:PS604370,Orphanet:ORPHA145|MONDO:MONDO:0012933,MedGen:C2675520,OMIM:612555|MONDO:MONDO:0015356,MedGen:C0027672,Orphanet:ORPHA140162,SNOMED_CT:699346009|MedGen:CN517202;CLNDN=Hereditary_breast_and_ovarian_cancer_syndrome|Breast-ovarian_cancer,_familial_2|Hereditary_cancer-predisposing_syndrome|not_provided;CLNHGVS=NC_000…
chr13	32340609	rs864622082	T	G	BRCA2:675	.	PAM+4	+	TTTGATTGAATCAGAACTGAGCATA	TTTGATTTAATCAGAACTGAGCATA	Hereditary_breast_and_ovarian_cancer_syndrome|Breast-ovarian_cancer,_familial_2|Hereditary_cancer-predisposing_syndrome	ALLELEID=222326;CLNDISDB=MONDO:MONDO:0003582,MeSH:D061325,MedGen:C0677776,OMIM:PS604370,Orphanet:ORPHA145|MONDO:MONDO:0012933,MedGen:C2675520,OMIM:612555|MONDO:MONDO:0015356,MedGen:C0027672,Orphanet:ORPHA140162,SNOMED_CT:699346009;CLNDN=Hereditary_breast_and_ovarian_cancer_syndrome|Breast-ovarian_cancer,_familial_2|Hereditary_cancer-predisposing_syndrome;CLNHGVS=NC_000013.11:g.32340609T>G;CLNREVS…
chr13	32340750	rs1555284658	T	G	BRCA2:675	.	PAM+3	-	TTTGATCATTTAAATTCTTTACTGC	TTTGATAATTTAAATTCTTTACTGC	Breast-ovarian_cancer,_familial_2|Hereditary_cancer-predisposing_syndrome	ALLELEID=476911;CLNDISDB=MONDO:MONDO:0012933,MedGen:C2675520,OMIM:612555|MONDO:MONDO:0015356,MedGen:C0027672,Orphanet:ORPHA140162,SNOMED_CT:699346009;CLNDN=Breast-ovarian_cancer,_familial_2|Hereditary_cancer-predisposing_syndrome;CLNHGVS=NC_000013.11:g.32340750T>G;CLNREVSTAT=reviewed_by_expert_panel;CLNSIG=Pathogenic;CLNVC=single_nucleotide_variant;CLNVCSO=SO:0001483;GENEINFO=BRCA2:675;MC=SO:0001…
chr13	32340783	rs149330893	C	A	BRCA2:675	.	PAM+2	-	TTTCTTAAGAACCACCTTCAACATT	TTTCTGAAGAACCACCTTCAACATT	Hereditary_breast_and_ovarian_cancer_syndrome|Breast-ovarian_cancer,_familial_2|Hereditary_cancer-predisposing_syndrome|not_provided	ALLELEID=241699;CLNDISDB=MONDO:MONDO:0003582,MeSH:D061325,MedGen:C0677776,OMIM:PS604370,Orphanet:ORPHA145|MONDO:MONDO:0012933,MedGen:C2675520,OMIM:612555|MONDO:MONDO:0015356,MedGen:C0027672,Orphanet:ORPHA140162,SNOMED_CT:699346009|MedGen:CN517202;CLNDN=Hereditary_breast_and_ovarian_cancer_syndrome|Breast-ovarian_cancer,_familial_2|Hereditary_cancer-predisposing_syndrome|not_provided;CLNHGVS=NC_00…
chr13	32340783	rs149330893	C	G	BRCA2:675	.	PAM+2	-	TTTCTCAAGAACCACCTTCAACATT	TTTCTGAAGAACCACCTTCAACATT	Breast-ovarian_cancer,_familial_2	ALLELEID=261360;CLNDISDB=MONDO:MONDO:0012933,MedGen:C2675520,OMIM:612555;CLNDN=Breast-ovarian_cancer,_familial_2;CLNHGVS=NC_000013.11:g.32340783C>G;CLNREVSTAT=reviewed_by_expert_panel;CLNSIG=Pathogenic;CLNVC=single_nucleotide_variant;CLNVCSO=SO:0001483;GENEINFO=BRCA2:675;MC=SO:0001587|nonsense;ORIGIN=1;RS=149330893;SNP_position=PAM+2;CRISPR_ref_target_sequence=TTTCTGAAGAACCACCTTCAACATT;CRISPR_alt…
chr13	32340833	rs886040658	C	T	BRCA2:675	.	PAM+3	+	TTTCAATAAGACAAACAACAGTTGG	TTTCAACAAGACAAACAACAGTTGG	Hereditary_breast_and_ovarian_cancer_syndrome|Breast-ovarian_cancer,_familial_2|Hereditary_cancer-predisposing_syndrome	ALLELEID=261362;CLNDISDB=MONDO:MONDO:0003582,MeSH:D061325,MedGen:C0677776,OMIM:PS604370,Orphanet:ORPHA145|MONDO:MONDO:0012933,MedGen:C2675520,OMIM:612555|MONDO:MONDO:0015356,MedGen:C0027672,Orphanet:ORPHA140162,SNOMED_CT:699346009;CLNDN=Hereditary_breast_and_ovarian_cancer_syndrome|Breast-ovarian_cancer,_familial_2|Hereditary_cancer-predisposing_syndrome;CLNHGVS=NC_000013.11:g.32340833C>T;CLNREVS…
chr13	32340857	rs886040660	G	T	BRCA2:675	.	PAM+5	-	TTTGGTTCATAATACCAACTGTTGT	TTTGGTTCCTAATACCAACTGTTGT	Hereditary_breast_and_ovarian_cancer_syndrome|Breast-ovarian_cancer,_familial_2|not_provided	ALLELEID=261365;CLNDISDB=MONDO:MONDO:0003582,MeSH:D061325,MedGen:C0677776,OMIM:PS604370,Orphanet:ORPHA145|MONDO:MONDO:0012933,MedGen:C2675520,OMIM:612555|MedGen:CN517202;CLNDN=Hereditary_breast_and_ovarian_cancer_syndrome|Breast-ovarian_cancer,_familial_2|not_provided;CLNHGVS=NC_000013.11:g.32340857G>T;CLNREVSTAT=reviewed_by_expert_panel;CLNSIG=Pathogenic;CLNVC=single_nucleotide_variant;CLNVCSO=S…
chr13	32340896	rs371067421	G	T	BRCA2:675	.	PAM+1	+	TTTGTGAAAAGAACAGGCTTCACCT	TTTGGGAAAAGAACAGGCTTCACCT	Breast-ovarian_cancer,_familial_2	ALLELEID=261373;CLNDISDB=MONDO:MONDO:0012933,MedGen:C2675520,OMIM:612555;CLNDN=Breast-ovarian_cancer,_familial_2;CLNHGVS=NC_000013.11:g.32340896G>T;CLNREVSTAT=reviewed_by_expert_panel;CLNSIG=Pathogenic;CLNVC=single_nucleotide_variant;CLNVCSO=SO:0001483;GENEINFO=BRCA2:675;MC=SO:0001587|nonsense;ORIGIN=1;RS=371067421;SNP_position=PAM+1;CRISPR_ref_target_sequence=TTTGGGAAAAGAACAGGCTTCACCT;CRISPR_alt…
chr13	32340912	rs397507867	C	A	BRCA2:675	.	PAM+4	-	TTTAGGTTAAGCCTGTTCTTTTCCC	TTTAGGTGAAGCCTGTTCTTTTCCC	Hereditary_breast_and_ovarian_cancer_syndrome|Breast-ovarian_cancer,_familial_2|Hereditary_cancer-predisposing_syndrome|not_provided	ALLELEID=66796;CLNDISDB=MONDO:MONDO:0003582,MeSH:D061325,MedGen:C0677776,OMIM:PS604370,Orphanet:ORPHA145|MONDO:MONDO:0012933,MedGen:C2675520,OMIM:612555|MONDO:MONDO:0015356,MedGen:C0027672,Orphanet:ORPHA140162,SNOMED_CT:699346009|MedGen:CN517202;CLNDN=Hereditary_breast_and_ovarian_cancer_syndrome|Breast-ovarian_cancer,_familial_2|Hereditary_cancer-predisposing_syndrome|not_provided;CLNHGVS=NC_000…
chr13	32340912	rs397507867	C	G	BRCA2:675	.	PAM+4	-	TTTAGGTCAAGCCTGTTCTTTTCCC	TTTAGGTGAAGCCTGTTCTTTTCCC	Breast-ovarian_cancer,_familial_2	ALLELEID=261374;CLNDISDB=MONDO:MONDO:0012933,MedGen:C2675520,OMIM:612555;CLNDN=Breast-ovarian_cancer,_familial_2;CLNHGVS=NC_000013.11:g.32340912C>G;CLNREVSTAT=reviewed_by_expert_panel;CLNSIG=Pathogenic;CLNVC=single_nucleotide_variant;CLNVCSO=SO:0001483;GENEINFO=BRCA2:675;MC=SO:0001587|nonsense;ORIGIN=1;RS=397507867;SNP_position=PAM+4;CRISPR_ref_target_sequence=TTTAGGTGAAGCCTGTTCTTTTCCC;CRISPR_alt…
chr13	32341000	rs80358892	C	G	BRCA2:675	.	PAM+3	-	TTTGGACTAAGTAGAACAAACTTCT	TTTGGAGTAAGTAGAACAAACTTCT	Hereditary_breast_and_ovarian_cancer_syndrome|Breast-ovarian_cancer,_familial_2|Hereditary_cancer-predisposing_syndrome|Familial_cancer_of_breast|not_provided	ALLELEID=131651;CLNDISDB=MONDO:MONDO:0003582,MeSH:D061325,MedGen:C0677776,OMIM:PS604370,Orphanet:ORPHA145|MONDO:MONDO:0012933,MedGen:C2675520,OMIM:612555|MONDO:MONDO:0015356,MedGen:C0027672,Orphanet:ORPHA140162,SNOMED_CT:699346009|MONDO:MONDO:0016419,MedGen:C0346153,OMIM:114480,Orphanet:ORPHA227535,SNOMED_CT:254843006|MedGen:CN517202;CLNDN=Hereditary_breast_and_ovarian_cancer_syndrome|Breast-ovar…
chr13	32341011	rs80358893	C	G	BRCA2:675	.	PAM+2	-	TTTCTCAATCTTTGGAGTAAGTAGA	TTTCTGAATCTTTGGAGTAAGTAGA	Medulloblastoma|Malignant_tumor_of_prostate|Hereditary_breast_and_ovarian_cancer_syndrome|Malignant_tumor_of_breast|Wilms_tumor_1|Fanconi_anemia,_complementation_group_D1|Breast-ovarian_cancer,_familial_2|Glioma_susceptibility_3|Pancreatic_cancer_2|Hereditary_cancer-predisposing_syndrome|Familial_cancer_of_breast|not_provided	ALLELEID=66817;CLNDISDB=Human_Phenotype_Ontology:HP:0002885,MONDO:MONDO:0007959,MeSH:D008527,MedGen:C0025149,OMIM:155255,Orphanet:ORPHA616|Human_Phenotype_Ontology:HP:0012125,MONDO:MONDO:0008315,MedGen:C0376358,OMIM:176807,SNOMED_CT:399068003|MONDO:MONDO:0003582,MeSH:D061325,MedGen:C0677776,OMIM:PS604370,Orphanet:ORPHA145|MONDO:MONDO:0007254,MedGen:C0006142,SNOMED_CT:254837009|MONDO:MONDO:0008679…
chr13	32341123	rs80358901	T	A	BRCA2:675	.	PAM+4	-	TTTCGGGTCATGTAAAAAGAGAATG	TTTCGGGACATGTAAAAAGAGAATG	Hereditary_breast_and_ovarian_cancer_syndrome|Breast-ovarian_cancer,_familial_2|Breast_and/or_ovarian_cancer	ALLELEID=66848;CLNDISDB=MONDO:MONDO:0003582,MeSH:D061325,MedGen:C0677776,OMIM:PS604370,Orphanet:ORPHA145|MONDO:MONDO:0012933,MedGen:C2675520,OMIM:612555|MedGen:CN221562;CLNDN=Hereditary_breast_and_ovarian_cancer_syndrome|Breast-ovarian_cancer,_familial_2|Breast_and/or_ovarian_cancer;CLNHGVS=NC_000013.11:g.32341123T>A;CLNREVSTAT=reviewed_by_expert_panel;CLNSIG=Pathogenic;CLNVC=single_nucleotide_va…
chr13	32346871	rs886038158	G	T	BRCA2:675	.	PAM+1	+	TTTATAGCCGATTACCTGTGTACCC	TTTAGAGCCGATTACCTGTGTACCC	Breast-ovarian_cancer,_familial_2	ALLELEID=249027;CLNDISDB=MONDO:MONDO:0012933,MedGen:C2675520,OMIM:612555;CLNDN=Breast-ovarian_cancer,_familial_2;CLNHGVS=NC_000013.11:g.32346871G>T;CLNREVSTAT=reviewed_by_expert_panel;CLNSIG=Pathogenic;CLNVC=single_nucleotide_variant;CLNVCSO=SO:0001483;GENEINFO=BRCA2:675;MC=SO:0001587|nonsense;ORIGIN=1;RS=886038158;SNP_position=PAM+1;CRISPR_ref_target_sequence=TTTAGAGCCGATTACCTGTGTACCC;CRISPR_alt…
chr13	32346896	rs28897743	G	A	BRCA2:675	.	PAM+1	+	TTTCAGTAAGACATGTTTAAATTTT	TTTCGGTAAGACATGTTTAAATTTT	Hereditary_breast_and_ovarian_cancer_syndrome|Fanconi_anemia,_complementation_group_D1|Breast-ovarian_cancer,_familial_2|Hereditary_cancer-predisposing_syndrome|Familial_cancer_of_breast|not_specified|Breast_and/or_ovarian_cancer|not_provided	ALLELEID=46633;CLNDISDB=MONDO:MONDO:0003582,MeSH:D061325,MedGen:C0677776,OMIM:PS604370,Orphanet:ORPHA145|MONDO:MONDO:0011584,MedGen:C1838457,OMIM:605724,Orphanet:ORPHA319462|MONDO:MONDO:0012933,MedGen:C2675520,OMIM:612555|MONDO:MONDO:0015356,MedGen:C0027672,Orphanet:ORPHA140162,SNOMED_CT:699346009|MONDO:MONDO:0016419,MedGen:C0346153,OMIM:114480,Orphanet:ORPHA227535,SNOMED_CT:254843006|MedGen:CN16…
chr13	32346896	rs28897743	G	C	BRCA2:675	.	PAM+1	+	TTTCCGTAAGACATGTTTAAATTTT	TTTCGGTAAGACATGTTTAAATTTT	Hereditary_breast_and_ovarian_cancer_syndrome|Malignant_tumor_of_breast|Breast-ovarian_cancer,_familial_1|Fanconi_anemia,_complementation_group_D1|Breast-ovarian_cancer,_familial_2|Hereditary_cancer-predisposing_syndrome|Familial_cancer_of_breast|not_provided	ALLELEID=66909;CLNDISDB=MONDO:MONDO:0003582,MeSH:D061325,MedGen:C0677776,OMIM:PS604370,Orphanet:ORPHA145|MONDO:MONDO:0007254,MedGen:C0006142,SNOMED_CT:254837009|MONDO:MONDO:0011450,MedGen:C2676676,OMIM:604370|MONDO:MONDO:0011584,MedGen:C1838457,OMIM:605724,Orphanet:ORPHA319462|MONDO:MONDO:0012933,MedGen:C2675520,OMIM:612555|MONDO:MONDO:0015356,MedGen:C0027672,Orphanet:ORPHA140162,SNOMED_CT:699346…
chr13	32346897	rs397507891	G	C	BRCA2:675	.	PAM+2	+	TTTCGCTAAGACATGTTTAAATTTT	TTTCGGTAAGACATGTTTAAATTTT	Hereditary_breast_and_ovarian_cancer_syndrome|Breast-ovarian_cancer,_familial_2|Hereditary_cancer-predisposing_syndrome	ALLELEID=66905;CLNDISDB=MONDO:MONDO:0003582,MeSH:D061325,MedGen:C0677776,OMIM:PS604370,Orphanet:ORPHA145|MONDO:MONDO:0012933,MedGen:C2675520,OMIM:612555|MONDO:MONDO:0015356,MedGen:C0027672,Orphanet:ORPHA140162,SNOMED_CT:699346009;CLNDN=Hereditary_breast_and_ovarian_cancer_syndrome|Breast-ovarian_cancer,_familial_2|Hereditary_cancer-predisposing_syndrome;CLNHGVS=NC_000013.11:g.32346897G>C;CLNREVST…
chr13	32354943	rs80358940	G	T	BRCA2:675	.	PAM+4	+	TTTGTATTAACATCTGACTTTGGAA	TTTGTATGAACATCTGACTTTGGAA	Breast-ovarian_cancer,_familial_2	ALLELEID=261394;CLNDISDB=MONDO:MONDO:0012933,MedGen:C2675520,OMIM:612555;CLNDN=Breast-ovarian_cancer,_familial_2;CLNHGVS=NC_000013.11:g.32354943G>T;CLNREVSTAT=reviewed_by_expert_panel;CLNSIG=Pathogenic;CLNVC=single_nucleotide_variant;CLNVCSO=SO:0001483;GENEINFO=BRCA2:675;MC=SO:0001587|nonsense;ORIGIN=1;RS=80358940;SNP_position=PAM+4;CRISPR_ref_target_sequence=TTTGTATGAACATCTGACTTTGGAA;CRISPR_alt_…
chr13	32355228	rs397507913	A	T	BRCA2:675	.	PAM+3	+	TTTAACTAAAACAACTCCAATCAAG	TTTAACAAAAACAACTCCAATCAAG	Breast-ovarian_cancer,_familial_2|Hereditary_cancer-predisposing_syndrome	ALLELEID=66982;CLNDISDB=MONDO:MONDO:0012933,MedGen:C2675520,OMIM:612555|MONDO:MONDO:0015356,MedGen:C0027672,Orphanet:ORPHA140162,SNOMED_CT:699346009;CLNDN=Breast-ovarian_cancer,_familial_2|Hereditary_cancer-predisposing_syndrome;CLNHGVS=NC_000013.11:g.32355228A>T;CLNREVSTAT=reviewed_by_expert_panel;CLNSIG=Pathogenic;CLNVC=single_nucleotide_variant;CLNVCSO=SO:0001483;GENEINFO=BRCA2:675;MC=SO:00015…
chr5	132587637	rs766315644	C	T	RAD50:10111	2e-05	PAM+1	-	TTTCAGCTATCCAAGGCTTTAATTT	TTTCGGCTATCCAAGGCTTTAATTT	Hereditary_cancer-predisposing_syndrome	AF_EXAC=2e-05;ALLELEID=394729;CLNDISDB=MONDO:MONDO:0015356,MedGen:C0027672,Orphanet:ORPHA140162,SNOMED_CT:699346009;CLNDN=Hereditary_cancer-predisposing_syndrome;CLNHGVS=NC_000005.10:g.132587637C>T;CLNREVSTAT=criteria_provided,_multiple_submitters,_no_conflicts;CLNSIG=Pathogenic;CLNVC=single_nucleotide_variant;CLNVCSO=SO:0001483;GENEINFO=RAD50:10111;MC=SO:0001587|nonsense;ORIGIN=1;RS=766315644;SN…
chr13	32356426	rs397507917	A	G	BRCA2:675	.	PAM+3	+	TTTGATGGATTTAATTACAAGTCTT	TTTGATAGATTTAATTACAAGTCTT	Hereditary_breast_and_ovarian_cancer_syndrome|Breast-ovarian_cancer,_familial_2	ALLELEID=262833;CLNDISDB=MONDO:MONDO:0003582,MeSH:D061325,MedGen:C0677776,OMIM:PS604370,Orphanet:ORPHA145|MONDO:MONDO:0012933,MedGen:C2675520,OMIM:612555;CLNDN=Hereditary_breast_and_ovarian_cancer_syndrome|Breast-ovarian_cancer,_familial_2;CLNHGVS=NC_000013.11:g.32356426A>G;CLNREVSTAT=criteria_provided,_multiple_submitters,_no_conflicts;CLNSIG=Pathogenic;CLNVC=single_nucleotide_variant;CLNVCSO=SO…
chr13	32356426	rs397507917	A	T	BRCA2:675	.	PAM+3	+	TTTGATTGATTTAATTACAAGTCTT	TTTGATAGATTTAATTACAAGTCTT	Hereditary_breast_and_ovarian_cancer_syndrome|Breast-ovarian_cancer,_familial_2|Hereditary_cancer-predisposing_syndrome	ALLELEID=66998;CLNDISDB=MONDO:MONDO:0003582,MeSH:D061325,MedGen:C0677776,OMIM:PS604370,Orphanet:ORPHA145|MONDO:MONDO:0012933,MedGen:C2675520,OMIM:612555|MONDO:MONDO:0015356,MedGen:C0027672,Orphanet:ORPHA140162,SNOMED_CT:699346009;CLNDN=Hereditary_breast_and_ovarian_cancer_syndrome|Breast-ovarian_cancer,_familial_2|Hereditary_cancer-predisposing_syndrome;CLNHGVS=NC_000013.11:g.32356426A>T;CLNREVST…
chr13	32356427	rs886040939	G	C	BRCA2:675	.	PAM+4	+	TTTGATACATTTAATTACAAGTCTT	TTTGATAGATTTAATTACAAGTCTT	Breast-ovarian_cancer,_familial_2	ALLELEID=262834;CLNDISDB=MONDO:MONDO:0012933,MedGen:C2675520,OMIM:612555;CLNDN=Breast-ovarian_cancer,_familial_2;CLNHGVS=NC_000013.11:g.32356427G>C;CLNREVSTAT=criteria_provided,_single_submitter;CLNSIG=Pathogenic;CLNVC=single_nucleotide_variant;CLNVCSO=SO:0001483;GENEINFO=BRCA2:675;ORIGIN=1;RS=886040939;SNP_position=PAM+4;CRISPR_ref_target_sequence=TTTGATAGATTTAATTACAAGTCTT;CRISPR_alt_target_sequ…
chr13	32356508	rs876658631	C	T	BRCA2:675	.	PAM+3	+	TTTCCATAGCCAGGCAGTCTGTATC	TTTCCACAGCCAGGCAGTCTGTATC	Hereditary_breast_and_ovarian_cancer_syndrome|Breast-ovarian_cancer,_familial_2|Hereditary_cancer-predisposing_syndrome	ALLELEID=234939;CLNDISDB=MONDO:MONDO:0003582,MeSH:D061325,MedGen:C0677776,OMIM:PS604370,Orphanet:ORPHA145|MONDO:MONDO:0012933,MedGen:C2675520,OMIM:612555|MONDO:MONDO:0015356,MedGen:C0027672,Orphanet:ORPHA140162,SNOMED_CT:699346009;CLNDN=Hereditary_breast_and_ovarian_cancer_syndrome|Breast-ovarian_cancer,_familial_2|Hereditary_cancer-predisposing_syndrome;CLNHGVS=NC_000013.11:g.32356508C>T;CLNREVS…
chr13	32357771	rs80358993	C	A	BRCA2:675	.	PAM+2	-	TTTATTCAATGTTTAGAAACGCCAT	TTTATGCAATGTTTAGAAACGCCAT	Breast-ovarian_cancer,_familial_2	ALLELEID=67045;CLNDISDB=MONDO:MONDO:0012933,MedGen:C2675520,OMIM:612555;CLNDN=Breast-ovarian_cancer,_familial_2;CLNHGVS=NC_000013.11:g.32357771C>A;CLNREVSTAT=reviewed_by_expert_panel;CLNSIG=Pathogenic;CLNVC=single_nucleotide_variant;CLNVCSO=SO:0001483;GENEINFO=BRCA2:675;MC=SO:0001587|nonsense;ORIGIN=1;RS=80358993;SNP_position=PAM+2;CRISPR_ref_target_sequence=TTTATGCAATGTTTAGAAACGCCAT;CRISPR_alt_t…
chr13	32357832	rs876659346	A	T	BRCA2:675	.	PAM+3	+	TTTGGTTAGGAAAGTTTATGGACTG	TTTGGTAAGGAAAGTTTATGGACTG	Hereditary_breast_and_ovarian_cancer_syndrome|Breast-ovarian_cancer,_familial_2	ALLELEID=261430;CLNDISDB=MONDO:MONDO:0003582,MeSH:D061325,MedGen:C0677776,OMIM:PS604370,Orphanet:ORPHA145|MONDO:MONDO:0012933,MedGen:C2675520,OMIM:612555;CLNDN=Hereditary_breast_and_ovarian_cancer_syndrome|Breast-ovarian_cancer,_familial_2;CLNHGVS=NC_000013.11:g.32357832A>T;CLNREVSTAT=reviewed_by_expert_panel;CLNSIG=Pathogenic;CLNVC=single_nucleotide_variant;CLNVCSO=SO:0001483;GENEINFO=BRCA2:675;…
chr13	32357845	rs80358997	G	A	BRCA2:675	.	PAM+2	+	TTTATAGACTGGAAAAGGAATACAG	TTTATGGACTGGAAAAGGAATACAG	Hereditary_breast_and_ovarian_cancer_syndrome|Breast-ovarian_cancer,_familial_2|Hereditary_cancer-predisposing_syndrome|not_provided	ALLELEID=67062;CLNDISDB=MONDO:MONDO:0003582,MeSH:D061325,MedGen:C0677776,OMIM:PS604370,Orphanet:ORPHA145|MONDO:MONDO:0012933,MedGen:C2675520,OMIM:612555|MONDO:MONDO:0015356,MedGen:C0027672,Orphanet:ORPHA140162,SNOMED_CT:699346009|MedGen:CN517202;CLNDN=Hereditary_breast_and_ovarian_cancer_syndrome|Breast-ovarian_cancer,_familial_2|Hereditary_cancer-predisposing_syndrome|not_provided;CLNHGVS=NC_000…
chr13	32357846	rs1060502433	G	A	BRCA2:675	.	PAM+3	+	TTTATGAACTGGAAAAGGAATACAG	TTTATGGACTGGAAAAGGAATACAG	Hereditary_breast_and_ovarian_cancer_syndrome|Breast-ovarian_cancer,_familial_2|Hereditary_cancer-predisposing_syndrome	ALLELEID=399870;CLNDISDB=MONDO:MONDO:0003582,MeSH:D061325,MedGen:C0677776,OMIM:PS604370,Orphanet:ORPHA145|MONDO:MONDO:0012933,MedGen:C2675520,OMIM:612555|MONDO:MONDO:0015356,MedGen:C0027672,Orphanet:ORPHA140162,SNOMED_CT:699346009;CLNDN=Hereditary_breast_and_ovarian_cancer_syndrome|Breast-ovarian_cancer,_familial_2|Hereditary_cancer-predisposing_syndrome;CLNHGVS=NC_000013.11:g.32357846G>A;CLNREVS…
chr13	32357850	rs.	G	T	BRCA2:675	.	PAM+1	-	TTTCAAGTCCATAAACTTTCCTTAC	TTTCCAGTCCATAAACTTTCCTTAC	Malignant_tumor_of_breast	ALLELEID=1038246;CLNDISDB=MONDO:MONDO:0007254,MedGen:C0006142,SNOMED_CT:254837009;CLNDN=Malignant_tumor_of_breast;CLNHGVS=NC_000013.11:g.32357850G>T;CLNREVSTAT=no_assertion_criteria_provided;CLNSIG=Pathogenic;CLNVC=single_nucleotide_variant;CLNVCSO=SO:0001483;GENEINFO=BRCA2:675;MC=SO:0001587|nonsense;ORIGIN=0;SNP_position=PAM+1;CRISPR_ref_target_sequence=TTTCCAGTCCATAAACTTTCCTTAC;CRISPR_alt_targe…
chr13	32357901	rs587782028	G	T	BRCA2:675	.	PAM+1	-	TTTCAATCATTGGAGGGTATGAGCC	TTTCCATCATTGGAGGGTATGAGCC	Hereditary_breast_and_ovarian_cancer_syndrome|Breast-ovarian_cancer,_familial_2|Hereditary_cancer-predisposing_syndrome|not_provided	ALLELEID=151525;CLNDISDB=MONDO:MONDO:0003582,MeSH:D061325,MedGen:C0677776,OMIM:PS604370,Orphanet:ORPHA145|MONDO:MONDO:0012933,MedGen:C2675520,OMIM:612555|MONDO:MONDO:0015356,MedGen:C0027672,Orphanet:ORPHA140162,SNOMED_CT:699346009|MedGen:CN517202;CLNDN=Hereditary_breast_and_ovarian_cancer_syndrome|Breast-ovarian_cancer,_familial_2|Hereditary_cancer-predisposing_syndrome|not_provided;CLNHGVS=NC_00…
chr13	32357929	rs397507938	G	C	BRCA2:675	.	PAM+3	+	TTTATACGTACTCTATGCAAAAAGA	TTTATAGGTACTCTATGCAAAAAGA	Breast-ovarian_cancer,_familial_2	ALLELEID=67083;CLNDISDB=MONDO:MONDO:0012933,MedGen:C2675520,OMIM:612555;CLNDN=Breast-ovarian_cancer,_familial_2;CLNHGVS=NC_000013.11:g.32357929G>C;CLNREVSTAT=criteria_provided,_single_submitter;CLNSIG=Pathogenic;CLNVC=single_nucleotide_variant;CLNVCSO=SO:0001483;GENEINFO=BRCA2:675;MC=SO:0001583|missense_variant;ORIGIN=1;RS=397507938;SNP_position=PAM+3;CRISPR_ref_target_sequence=TTTATAGGTACTCTATGC…
chr7	140753336	rs113488022	A	T	BRAF:673	2e-05	PAM+1	+	TTTCTCTGTAGCTAGACCAAAATCA	TTTCACTGTAGCTAGACCAAAATCA	Cystic_epithelial_invagination_containing_papillae_lined_by_columnar_epithelium|Trametinib-Dabrafenib_Response|Vemurafenib-Cobimetinib_Response|Nephroblastoma|Cerebral_arteriovenous_malformation|Neoplasm|Melanoma|Papillary_thyroid_carcinoma|Multiple_myeloma|Brainstem_glioma|Malignant_melanoma_of_skin|Lung_adenocarcinoma|Non-small_cell_lung_cancer|Neoplasm_of_brain|Colonic_neoplasm|Neoplasm_of_ova…	AF_EXAC=2e-05;ALLELEID=29000;CLNDISDB=.|.|.|Human_Phenotype_Ontology:HP:0000115,Human_Phenotype_Ontology:HP:0002667,MeSH:D009396,MedGen:C0027708,OMIM:PS194070,Orphanet:ORPHA654,SNOMED_CT:25081006|Human_Phenotype_Ontology:HP:0002408,MONDO:MONDO:0007154,MedGen:C0917804,OMIM:108010,Orphanet:ORPHA46724,SNOMED_CT:234142008|Human_Phenotype_Ontology:HP:0002664,Human_Phenotype_Ontology:HP:0003008,Human_P…
chr13	32357931	rs886040941	T	G	BRCA2:675	.	PAM+5	+	TTTATAGGGACTCTATGCAAAAAGA	TTTATAGGTACTCTATGCAAAAAGA	Breast-ovarian_cancer,_familial_2	ALLELEID=262836;CLNDISDB=MONDO:MONDO:0012933,MedGen:C2675520,OMIM:612555;CLNDN=Breast-ovarian_cancer,_familial_2;CLNHGVS=NC_000013.11:g.32357931T>G;CLNREVSTAT=criteria_provided,_single_submitter;CLNSIG=Pathogenic;CLNVC=single_nucleotide_variant;CLNVCSO=SO:0001483;GENEINFO=BRCA2:675;ORIGIN=1;RS=886040941;SNP_position=PAM+5;CRISPR_ref_target_sequence=TTTATAGGTACTCTATGCAAAAAGA;CRISPR_alt_target_sequ…
chr13	32362514	rs397507939	T	G	BRCA2:675	.	PAM+1	+	TTTAGTTGTTCAGGGCTCTGTGTGA	TTTATTTGTTCAGGGCTCTGTGTGA	Breast-ovarian_cancer,_familial_2|not_specified	ALLELEID=67088;CLNDISDB=MONDO:MONDO:0012933,MedGen:C2675520,OMIM:612555|MedGen:CN169374;CLNDN=Breast-ovarian_cancer,_familial_2|not_specified;CLNHGVS=NC_000013.11:g.32362514T>G;CLNREVSTAT=criteria_provided,_single_submitter;CLNSIG=Pathogenic;CLNVC=single_nucleotide_variant;CLNVCSO=SO:0001483;CLNVI=Breast_Cancer_Information_Core__(BRCA2):8034-9&base_change%3DT_to_G;GENEINFO=BRCA2:675;MC=SO:0001627…
chr13	32362521	rs81002836	A	G	BRCA2:675	.	PAM+4	+	TTTGTTCGGGGCTCTGTGTGACACT	TTTGTTCAGGGCTCTGTGTGACACT	Neoplasm_of_ovary|Hereditary_breast_and_ovarian_cancer_syndrome|Breast-ovarian_cancer,_familial_1|Breast-ovarian_cancer,_familial_2|Hereditary_cancer-predisposing_syndrome|not_provided	ALLELEID=67086;CLNDISDB=Human_Phenotype_Ontology:HP:0100615,MONDO:MONDO:0021068,MeSH:D010051,MedGen:C0919267,OMIM:167000,SNOMED_CT:123843001|MONDO:MONDO:0003582,MeSH:D061325,MedGen:C0677776,OMIM:PS604370,Orphanet:ORPHA145|MONDO:MONDO:0011450,MedGen:C2676676,OMIM:604370|MONDO:MONDO:0012933,MedGen:C2675520,OMIM:612555|MONDO:MONDO:0015356,MedGen:C0027672,Orphanet:ORPHA140162,SNOMED_CT:699346009|MedG…
chr13	32362522	rs81002860	G	A	BRCA2:675	.	PAM+5	+	TTTGTTCAAGGCTCTGTGTGACACT	TTTGTTCAGGGCTCTGTGTGACACT	Hereditary_cancer-predisposing_syndrome|not_provided	ALLELEID=611321;CLNDISDB=MONDO:MONDO:0015356,MedGen:C0027672,Orphanet:ORPHA140162,SNOMED_CT:699346009|MedGen:CN517202;CLNDN=Hereditary_cancer-predisposing_syndrome|not_provided;CLNHGVS=NC_000013.11:g.32362522G>A;CLNREVSTAT=criteria_provided,_multiple_submitters,_no_conflicts;CLNSIG=Pathogenic;CLNVC=single_nucleotide_variant;CLNVCSO=SO:0001483;GENEINFO=BRCA2:675;ORIGIN=1;RS=81002860;SNP_position=P…
chr13	32362522	rs81002860	G	T	BRCA2:675	.	PAM+5	+	TTTGTTCATGGCTCTGTGTGACACT	TTTGTTCAGGGCTCTGTGTGACACT	Hereditary_breast_and_ovarian_cancer_syndrome|Breast-ovarian_cancer,_familial_2|Hereditary_cancer-predisposing_syndrome|not_provided	ALLELEID=67085;CLNDISDB=MONDO:MONDO:0003582,MeSH:D061325,MedGen:C0677776,OMIM:PS604370,Orphanet:ORPHA145|MONDO:MONDO:0012933,MedGen:C2675520,OMIM:612555|MONDO:MONDO:0015356,MedGen:C0027672,Orphanet:ORPHA140162,SNOMED_CT:699346009|MedGen:CN517202;CLNDN=Hereditary_breast_and_ovarian_cancer_syndrome|Breast-ovarian_cancer,_familial_2|Hereditary_cancer-predisposing_syndrome|not_provided;CLNHGVS=NC_000…
chr13	32362574	rs80359011	G	A	BRCA2:675	.	PAM+1	+	TTTGAGTTTATAATCACTATAGATG	TTTGGGTTTATAATCACTATAGATG	Rhabdomyosarcoma_(disease)|Hereditary_breast_and_ovarian_cancer_syndrome|Malignant_tumor_of_breast|Breast-ovarian_cancer,_familial_2|Hereditary_cancer-predisposing_syndrome|not_provided	ALLELEID=46678;CLNDISDB=Human_Phenotype_Ontology:HP:0002859,MONDO:MONDO:0005212,MeSH:D012208,MedGen:C0035412,Orphanet:ORPHA780|MONDO:MONDO:0003582,MeSH:D061325,MedGen:C0677776,OMIM:PS604370,Orphanet:ORPHA145|MONDO:MONDO:0007254,MedGen:C0006142,SNOMED_CT:254837009|MONDO:MONDO:0012933,MedGen:C2675520,OMIM:612555|MONDO:MONDO:0015356,MedGen:C0027672,Orphanet:ORPHA140162,SNOMED_CT:699346009|MedGen:CN5…
chr13	32362580	rs276174896	T	A	BRCA2:675	.	PAM+1	+	TTTAAAATCACTATAGATGGATCAT	TTTATAATCACTATAGATGGATCAT	Breast-ovarian_cancer,_familial_2	ALLELEID=67096;CLNDISDB=MONDO:MONDO:0012933,MedGen:C2675520,OMIM:612555;CLNDN=Breast-ovarian_cancer,_familial_2;CLNHGVS=NC_000013.11:g.32362580T>A;CLNREVSTAT=reviewed_by_expert_panel;CLNSIG=Pathogenic;CLNVC=single_nucleotide_variant;CLNVCSO=SO:0001483;GENEINFO=BRCA2:675;MC=SO:0001587|nonsense;ORIGIN=1;RS=276174896;SNP_position=PAM+1;CRISPR_ref_target_sequence=TTTATAATCACTATAGATGGATCAT;CRISPR_alt_…
chr13	32362603	rs80359015	G	A	BRCA2:675	.	PAM+1	-	TTTCTATATGATCCATCTATAGTGA	TTTCCATATGATCCATCTATAGTGA	Hereditary_breast_and_ovarian_cancer_syndrome|Breast-ovarian_cancer,_familial_2	ALLELEID=67100;CLNDISDB=MONDO:MONDO:0003582,MeSH:D061325,MedGen:C0677776,OMIM:PS604370,Orphanet:ORPHA145|MONDO:MONDO:0012933,MedGen:C2675520,OMIM:612555;CLNDN=Hereditary_breast_and_ovarian_cancer_syndrome|Breast-ovarian_cancer,_familial_2;CLNHGVS=NC_000013.11:g.32362603G>A;CLNREVSTAT=reviewed_by_expert_panel;CLNSIG=Pathogenic;CLNVC=single_nucleotide_variant;CLNVCSO=SO:0001483;GENEINFO=BRCA2:675;M…
chr13	32362680	rs397507395	C	T	BRCA2:675	.	PAM+4	-	TTTAGTTAAAGAAGCACCCTTTCTG	TTTAGTTGAAGAAGCACCCTTTCTG	Breast-ovarian_cancer,_familial_2|Hereditary_cancer-predisposing_syndrome	ALLELEID=46684;CLNDISDB=MONDO:MONDO:0012933,MedGen:C2675520,OMIM:612555|MONDO:MONDO:0015356,MedGen:C0027672,Orphanet:ORPHA140162,SNOMED_CT:699346009;CLNDN=Breast-ovarian_cancer,_familial_2|Hereditary_cancer-predisposing_syndrome;CLNHGVS=NC_000013.11:g.32362680C>T;CLNREVSTAT=reviewed_by_expert_panel;CLNSIG=Pathogenic;CLNVC=single_nucleotide_variant;CLNVCSO=SO:0001483;GENEINFO=BRCA2:675;MC=SO:00015…
chr13	32363289	rs80359050	T	A	BRCA2:675	.	PAM+3	+	TTTCATAGAGCGCAAATATATCTGA	TTTCATTGAGCGCAAATATATCTGA	Breast-ovarian_cancer,_familial_2|Familial_cancer_of_breast	ALLELEID=67169;CLNDISDB=MONDO:MONDO:0012933,MedGen:C2675520,OMIM:612555|MONDO:MONDO:0016419,MedGen:C0346153,OMIM:114480,Orphanet:ORPHA227535,SNOMED_CT:254843006;CLNDN=Breast-ovarian_cancer,_familial_2|Familial_cancer_of_breast;CLNHGVS=NC_000013.11:g.32363289T>A;CLNREVSTAT=reviewed_by_expert_panel;CLNSIG=Pathogenic;CLNVC=single_nucleotide_variant;CLNVCSO=SO:0001483;GENEINFO=BRCA2:675;MC=SO:0001587…
chr13	32363531	rs886037818	A	T	BRCA2:675	.	PAM+4	-	TTTACCTATAACATAAGAGATTCTG	TTTACCTTTAACATAAGAGATTCTG	Hereditary_breast_and_ovarian_cancer_syndrome|Breast-ovarian_cancer,_familial_2	ALLELEID=261467;CLNDISDB=MONDO:MONDO:0003582,MeSH:D061325,MedGen:C0677776,OMIM:PS604370,Orphanet:ORPHA145|MONDO:MONDO:0012933,MedGen:C2675520,OMIM:612555;CLNDN=Hereditary_breast_and_ovarian_cancer_syndrome|Breast-ovarian_cancer,_familial_2;CLNHGVS=NC_000013.11:g.32363531A>T;CLNREVSTAT=reviewed_by_expert_panel;CLNSIG=Pathogenic;CLNVC=single_nucleotide_variant;CLNVCSO=SO:0001483;GENEINFO=BRCA2:675;…
chr13	32363534	rs81002837	G	A	BRCA2:675	.	PAM+1	-	TTTATCTTTAACATAAGAGATTCTG	TTTACCTTTAACATAAGAGATTCTG	Hereditary_breast_and_ovarian_cancer_syndrome|Breast-ovarian_cancer,_familial_2|Hereditary_cancer-predisposing_syndrome|not_provided	ALLELEID=46710;CLNDISDB=MONDO:MONDO:0003582,MeSH:D061325,MedGen:C0677776,OMIM:PS604370,Orphanet:ORPHA145|MONDO:MONDO:0012933,MedGen:C2675520,OMIM:612555|MONDO:MONDO:0015356,MedGen:C0027672,Orphanet:ORPHA140162,SNOMED_CT:699346009|MedGen:CN517202;CLNDN=Hereditary_breast_and_ovarian_cancer_syndrome|Breast-ovarian_cancer,_familial_2|Hereditary_cancer-predisposing_syndrome|not_provided;CLNHGVS=NC_000…
chr13	32363534	rs81002837	G	T	BRCA2:675	.	PAM+1	-	TTTAACTTTAACATAAGAGATTCTG	TTTACCTTTAACATAAGAGATTCTG	Hereditary_breast_and_ovarian_cancer_syndrome|Breast-ovarian_cancer,_familial_2	ALLELEID=67218;CLNDISDB=MONDO:MONDO:0003582,MeSH:D061325,MedGen:C0677776,OMIM:PS604370,Orphanet:ORPHA145|MONDO:MONDO:0012933,MedGen:C2675520,OMIM:612555;CLNDN=Hereditary_breast_and_ovarian_cancer_syndrome|Breast-ovarian_cancer,_familial_2;CLNHGVS=NC_000013.11:g.32363534G>T;CLNREVSTAT=no_assertion_criteria_provided;CLNSIG=Pathogenic;CLNVC=single_nucleotide_variant;CLNVCSO=SO:0001483;CLNVI=Breast_C…
chr13	32370507	rs.	G	T	BRCA2:675	.	PAM+1	-	TTTCATCCATCACTGAAAAGCGATG	TTTCCTCCATCACTGAAAAGCGATG	Hereditary_breast_and_ovarian_cancer_syndrome	ALLELEID=1062943;CLNDISDB=MONDO:MONDO:0003582,MeSH:D061325,MedGen:C0677776,OMIM:PS604370,Orphanet:ORPHA145;CLNDN=Hereditary_breast_and_ovarian_cancer_syndrome;CLNHGVS=NC_000013.11:g.32370507G>T;CLNREVSTAT=criteria_provided,_single_submitter;CLNSIG=Pathogenic;CLNVC=single_nucleotide_variant;CLNVCSO=SO:0001483;GENEINFO=BRCA2:675;MC=SO:0001587|nonsense;ORIGIN=1;SNP_position=PAM+1;CRISPR_ref_target_s…
chr13	32371040	rs80359112	C	T	BRCA2:675	.	PAM+3	-	TTTGTTAGGCCTCCACATATTTTGC	TTTGTTGGGCCTCCACATATTTTGC	Hereditary_breast_and_ovarian_cancer_syndrome|Malignant_tumor_of_breast|Breast-ovarian_cancer,_familial_2|Hereditary_cancer-predisposing_syndrome	ALLELEID=67292;CLNDISDB=MONDO:MONDO:0003582,MeSH:D061325,MedGen:C0677776,OMIM:PS604370,Orphanet:ORPHA145|MONDO:MONDO:0007254,MedGen:C0006142,SNOMED_CT:254837009|MONDO:MONDO:0012933,MedGen:C2675520,OMIM:612555|MONDO:MONDO:0015356,MedGen:C0027672,Orphanet:ORPHA140162,SNOMED_CT:699346009;CLNDN=Hereditary_breast_and_ovarian_cancer_syndrome|Malignant_tumor_of_breast|Breast-ovarian_cancer,_familial_2|H…
chr13	32371097	rs80359121	G	T	BRCA2:675	.	PAM+5	-	TTTACCTTAATGTTCTTCAAATTCC	TTTACCTTCATGTTCTTCAAATTCC	Hereditary_breast_and_ovarian_cancer_syndrome|Breast-ovarian_cancer,_familial_2|Hereditary_cancer-predisposing_syndrome	ALLELEID=67304;CLNDISDB=MONDO:MONDO:0003582,MeSH:D061325,MedGen:C0677776,OMIM:PS604370,Orphanet:ORPHA145|MONDO:MONDO:0012933,MedGen:C2675520,OMIM:612555|MONDO:MONDO:0015356,MedGen:C0027672,Orphanet:ORPHA140162,SNOMED_CT:699346009;CLNDN=Hereditary_breast_and_ovarian_cancer_syndrome|Breast-ovarian_cancer,_familial_2|Hereditary_cancer-predisposing_syndrome;CLNHGVS=NC_000013.11:g.32371097G>T;CLNREVST…
chr13	32371101	rs397507997	G	A	BRCA2:675	.	PAM+1	-	TTTATCTTCATGTTCTTCAAATTCC	TTTACCTTCATGTTCTTCAAATTCC	Hereditary_breast_and_ovarian_cancer_syndrome|Breast-ovarian_cancer,_familial_2|Hereditary_cancer-predisposing_syndrome	ALLELEID=67306;CLNDISDB=MONDO:MONDO:0003582,MeSH:D061325,MedGen:C0677776,OMIM:PS604370,Orphanet:ORPHA145|MONDO:MONDO:0012933,MedGen:C2675520,OMIM:612555|MONDO:MONDO:0015356,MedGen:C0027672,Orphanet:ORPHA140162,SNOMED_CT:699346009;CLNDN=Hereditary_breast_and_ovarian_cancer_syndrome|Breast-ovarian_cancer,_familial_2|Hereditary_cancer-predisposing_syndrome;CLNHGVS=NC_000013.11:g.32371101G>A;CLNREVST…
chr13	32371101	rs397507997	G	T	BRCA2:675	.	PAM+1	-	TTTAACTTCATGTTCTTCAAATTCC	TTTACCTTCATGTTCTTCAAATTCC	Breast-ovarian_cancer,_familial_2	ALLELEID=102773;CLNDISDB=MONDO:MONDO:0012933,MedGen:C2675520,OMIM:612555;CLNDN=Breast-ovarian_cancer,_familial_2;CLNHGVS=NC_000013.11:g.32371101G>T;CLNREVSTAT=criteria_provided,_single_submitter;CLNSIG=Pathogenic;CLNVC=single_nucleotide_variant;CLNVCSO=SO:0001483;GENEINFO=BRCA2:675;ORIGIN=1;RS=397507997;SNP_position=PAM+1;CRISPR_ref_target_sequence=TTTACCTTCATGTTCTTCAAATTCC;CRISPR_alt_target_sequ…
chr13	32376697	rs.	C	G	BRCA2:675	.	PAM+5	+	TTTACCATGACGTGCACTAACAAGA	TTTACCATCACGTGCACTAACAAGA	Hereditary_cancer-predisposing_syndrome	ALLELEID=912338;CLNDISDB=MONDO:MONDO:0015356,MedGen:C0027672,Orphanet:ORPHA140162,SNOMED_CT:699346009;CLNDN=Hereditary_cancer-predisposing_syndrome;CLNHGVS=NC_000013.11:g.32376697C>G;CLNREVSTAT=criteria_provided,_single_submitter;CLNSIG=Pathogenic;CLNVC=single_nucleotide_variant;CLNVCSO=SO:0001483;GENEINFO=BRCA2:675;MC=SO:0001587|nonsense;ORIGIN=1;SNP_position=PAM+5;CRISPR_ref_target_sequence=TTT…
chr13	32376732	rs397507411	C	T	BRCA2:675	.	PAM+1	+	TTTGTAAGATGGTGCAGAGCTTTAT	TTTGCAAGATGGTGCAGAGCTTTAT	Hereditary_breast_and_ovarian_cancer_syndrome|Breast-ovarian_cancer,_familial_2|Hereditary_cancer-predisposing_syndrome|Familial_cancer_of_breast|not_specified|not_provided	ALLELEID=46735;CLNDISDB=MONDO:MONDO:0003582,MeSH:D061325,MedGen:C0677776,OMIM:PS604370,Orphanet:ORPHA145|MONDO:MONDO:0012933,MedGen:C2675520,OMIM:612555|MONDO:MONDO:0015356,MedGen:C0027672,Orphanet:ORPHA140162,SNOMED_CT:699346009|MONDO:MONDO:0016419,MedGen:C0346153,OMIM:114480,Orphanet:ORPHA227535,SNOMED_CT:254843006|MedGen:CN169374|MedGen:CN517202;CLNDN=Hereditary_breast_and_ovarian_cancer_syndr…
chr13	32379399	rs431825371	T	A	BRCA2:675	.	PAM+2	-	TTTCCTACTGGATCTGAGCTTGTTT	TTTCCAACTGGATCTGAGCTTGTTT	Hereditary_breast_and_ovarian_cancer_syndrome|Breast-ovarian_cancer,_familial_2|Hereditary_cancer-predisposing_syndrome|not_specified|not_provided	ALLELEID=102777;CLNDISDB=MONDO:MONDO:0003582,MeSH:D061325,MedGen:C0677776,OMIM:PS604370,Orphanet:ORPHA145|MONDO:MONDO:0012933,MedGen:C2675520,OMIM:612555|MONDO:MONDO:0015356,MedGen:C0027672,Orphanet:ORPHA140162,SNOMED_CT:699346009|MedGen:CN169374|MedGen:CN517202;CLNDN=Hereditary_breast_and_ovarian_cancer_syndrome|Breast-ovarian_cancer,_familial_2|Hereditary_cancer-predisposing_syndrome|not_specif…
chr13	32379450	rs886040798	C	G	BRCA2:675	.	PAM+2	+	TTTATGAAGGGATGTCACAACCGTG	TTTATCAAGGGATGTCACAACCGTG	Breast-ovarian_cancer,_familial_2	ALLELEID=261505;CLNDISDB=MONDO:MONDO:0012933,MedGen:C2675520,OMIM:612555;CLNDN=Breast-ovarian_cancer,_familial_2;CLNHGVS=NC_000013.11:g.32379450C>G;CLNREVSTAT=reviewed_by_expert_panel;CLNSIG=Pathogenic;CLNVC=single_nucleotide_variant;CLNVCSO=SO:0001483;GENEINFO=BRCA2:675;MC=SO:0001587|nonsense;ORIGIN=1;RS=886040798;SNP_position=PAM+2;CRISPR_ref_target_sequence=TTTATCAAGGGATGTCACAACCGTG;CRISPR_alt…
chr13	32379766	rs80359149	G	A	BRCA2:675	.	PAM+1	+	TTTGACGTCCATCATCAGATTTATA	TTTGGCGTCCATCATCAGATTTATA	Hereditary_breast_and_ovarian_cancer_syndrome|Breast-ovarian_cancer,_familial_2|Hereditary_cancer-predisposing_syndrome|not_provided	ALLELEID=67384;CLNDISDB=MONDO:MONDO:0003582,MeSH:D061325,MedGen:C0677776,OMIM:PS604370,Orphanet:ORPHA145|MONDO:MONDO:0012933,MedGen:C2675520,OMIM:612555|MONDO:MONDO:0015356,MedGen:C0027672,Orphanet:ORPHA140162,SNOMED_CT:699346009|MedGen:CN517202;CLNDN=Hereditary_breast_and_ovarian_cancer_syndrome|Breast-ovarian_cancer,_familial_2|Hereditary_cancer-predisposing_syndrome|not_provided;CLNHGVS=NC_000…
chr13	32379787	rs397508028	T	G	BRCA2:675	.	PAM+3	+	TTTATAGTCTCTGTTAACAGAAGGA	TTTATATTCTCTGTTAACAGAAGGA	Hereditary_breast_and_ovarian_cancer_syndrome|Breast-ovarian_cancer,_familial_2|Hereditary_cancer-predisposing_syndrome|not_provided	ALLELEID=67390;CLNDISDB=MONDO:MONDO:0003582,MeSH:D061325,MedGen:C0677776,OMIM:PS604370,Orphanet:ORPHA145|MONDO:MONDO:0012933,MedGen:C2675520,OMIM:612555|MONDO:MONDO:0015356,MedGen:C0027672,Orphanet:ORPHA140162,SNOMED_CT:699346009|MedGen:CN517202;CLNDN=Hereditary_breast_and_ovarian_cancer_syndrome|Breast-ovarian_cancer,_familial_2|Hereditary_cancer-predisposing_syndrome|not_provided;CLNHGVS=NC_000…
chr13	32379803	rs397508029	G	T	BRCA2:675	.	PAM+1	-	TTTCATTCTGTTAACAGAGAATATA	TTTCCTTCTGTTAACAGAGAATATA	Breast-ovarian_cancer,_familial_2|Familial_cancer_of_breast	ALLELEID=67394;CLNDISDB=MONDO:MONDO:0012933,MedGen:C2675520,OMIM:612555|MONDO:MONDO:0016419,MedGen:C0346153,OMIM:114480,Orphanet:ORPHA227535,SNOMED_CT:254843006;CLNDN=Breast-ovarian_cancer,_familial_2|Familial_cancer_of_breast;CLNHGVS=NC_000013.11:g.32379803G>T;CLNREVSTAT=reviewed_by_expert_panel;CLNSIG=Pathogenic;CLNVC=single_nucleotide_variant;CLNVCSO=SO:0001483;GENEINFO=BRCA2:675;MC=SO:0001587…
chr13	32379823	rs864622568	T	G	BRCA2:675	.	PAM+1	+	TTTAGCATCTTGCAACTTCAAAATC	TTTATCATCTTGCAACTTCAAAATC	Hereditary_breast_and_ovarian_cancer_syndrome|Breast-ovarian_cancer,_familial_2	ALLELEID=222347;CLNDISDB=MONDO:MONDO:0003582,MeSH:D061325,MedGen:C0677776,OMIM:PS604370,Orphanet:ORPHA145|MONDO:MONDO:0012933,MedGen:C2675520,OMIM:612555;CLNDN=Hereditary_breast_and_ovarian_cancer_syndrome|Breast-ovarian_cancer,_familial_2;CLNHGVS=NC_000013.11:g.32379823T>G;CLNREVSTAT=reviewed_by_expert_panel;CLNSIG=Pathogenic;CLNVC=single_nucleotide_variant;CLNVCSO=SO:0001483;GENEINFO=BRCA2:675;…
chr13	32379913	rs28897756	G	A	BRCA2:675	.	PAM+4	-	TTTGTACTGGTAGTTGTTGATACTG	TTTGTACCGGTAGTTGTTGATACTG	Tracheoesophageal_fistula|Medulloblastoma|Malignant_tumor_of_prostate|Hereditary_breast_and_ovarian_cancer_syndrome|Wilms_tumor_1|Breast-ovarian_cancer,_familial_1|Fanconi_anemia,_complementation_group_D1|Breast-ovarian_cancer,_familial_2|Glioma_susceptibility_3|Pancreatic_cancer_2|Hereditary_cancer-predisposing_syndrome|Familial_cancer_of_breast|not_provided	ALLELEID=46771;CLNDISDB=Human_Phenotype_Ontology:HP:0002575,MONDO:MONDO:0008586,MedGen:C0040588,OMIM:189960,Orphanet:ORPHA1199|Human_Phenotype_Ontology:HP:0002885,MONDO:MONDO:0007959,MeSH:D008527,MedGen:C0025149,OMIM:155255,Orphanet:ORPHA616|Human_Phenotype_Ontology:HP:0012125,MONDO:MONDO:0008315,MedGen:C0376358,OMIM:176807,SNOMED_CT:399068003|MONDO:MONDO:0003582,MeSH:D061325,MedGen:C0677776,OMIM…
chr13	32379914	rs81002802	G	A	BRCA2:675	.	PAM+3	-	TTTGTATCGGTAGTTGTTGATACTG	TTTGTACCGGTAGTTGTTGATACTG	Hereditary_breast_and_ovarian_cancer_syndrome|Breast-ovarian_cancer,_familial_2|Hereditary_cancer-predisposing_syndrome|not_provided	ALLELEID=67422;CLNDISDB=MONDO:MONDO:0003582,MeSH:D061325,MedGen:C0677776,OMIM:PS604370,Orphanet:ORPHA145|MONDO:MONDO:0012933,MedGen:C2675520,OMIM:612555|MONDO:MONDO:0015356,MedGen:C0027672,Orphanet:ORPHA140162,SNOMED_CT:699346009|MedGen:CN517202;CLNDN=Hereditary_breast_and_ovarian_cancer_syndrome|Breast-ovarian_cancer,_familial_2|Hereditary_cancer-predisposing_syndrome|not_provided;CLNHGVS=NC_000…
chr13	32379914	rs81002802	G	T	BRCA2:675	.	PAM+3	-	TTTGTAACGGTAGTTGTTGATACTG	TTTGTACCGGTAGTTGTTGATACTG	Breast-ovarian_cancer,_familial_2	ALLELEID=67423;CLNDISDB=MONDO:MONDO:0012933,MedGen:C2675520,OMIM:612555;CLNDN=Breast-ovarian_cancer,_familial_2;CLNHGVS=NC_000013.11:g.32379914G>T;CLNREVSTAT=criteria_provided,_single_submitter;CLNSIG=Pathogenic;CLNVC=single_nucleotide_variant;CLNVCSO=SO:0001483;CLNVI=Breast_Cancer_Information_Core__(BRCA2):9345+1&base_change%3DG_to_T;GENEINFO=BRCA2:675;ORIGIN=1;RS=81002802;SNP_position=PAM+3;CRI…
chr13	32379915	rs397508038	T	A	BRCA2:675	.	PAM+2	-	TTTGTTCCGGTAGTTGTTGATACTG	TTTGTACCGGTAGTTGTTGATACTG	Familial_cancer_of_breast|Breast_and/or_ovarian_cancer	ALLELEID=67424;CLNDISDB=MONDO:MONDO:0016419,MedGen:C0346153,OMIM:114480,Orphanet:ORPHA227535,SNOMED_CT:254843006|MedGen:CN221562;CLNDN=Familial_cancer_of_breast|Breast_and/or_ovarian_cancer;CLNHGVS=NC_000013.11:g.32379915T>A;CLNREVSTAT=no_assertion_criteria_provided;CLNSIG=Pathogenic;CLNVC=single_nucleotide_variant;CLNVCSO=SO:0001483;GENEINFO=BRCA2:675;ORIGIN=1;RS=397508038;SNP_position=PAM+2;CRI…
chr13	32379915	rs397508038	T	C	BRCA2:675	.	PAM+2	-	TTTGTGCCGGTAGTTGTTGATACTG	TTTGTACCGGTAGTTGTTGATACTG	Breast-ovarian_cancer,_familial_2	ALLELEID=262853;CLNDISDB=MONDO:MONDO:0012933,MedGen:C2675520,OMIM:612555;CLNDN=Breast-ovarian_cancer,_familial_2;CLNHGVS=NC_000013.11:g.32379915T>C;CLNREVSTAT=criteria_provided,_single_submitter;CLNSIG=Pathogenic;CLNVC=single_nucleotide_variant;CLNVCSO=SO:0001483;GENEINFO=BRCA2:675;ORIGIN=1;RS=397508038;SNP_position=PAM+2;CRISPR_ref_target_sequence=TTTGTACCGGTAGTTGTTGATACTG;CRISPR_alt_target_sequ…
chr13	32394713	rs786204283	C	G	BRCA2:675	.	PAM+2	+	TTTGTGAGACGAATGTTACAATTTA	TTTGTCAGACGAATGTTACAATTTA	Breast-ovarian_cancer,_familial_2|Breast_and/or_ovarian_cancer	ALLELEID=186456;CLNDISDB=MONDO:MONDO:0012933,MedGen:C2675520,OMIM:612555|MedGen:CN221562;CLNDN=Breast-ovarian_cancer,_familial_2|Breast_and/or_ovarian_cancer;CLNHGVS=NC_000013.11:g.32394713C>G;CLNREVSTAT=reviewed_by_expert_panel;CLNSIG=Pathogenic;CLNVC=single_nucleotide_variant;CLNVCSO=SO:0001483;GENEINFO=BRCA2:675;MC=SO:0001587|nonsense;ORIGIN=1;RS=786204283;SNP_position=PAM+2;CRISPR_ref_target_…
chr13	32394750	rs771203198	G	A	BRCA2:675	.	PAM+1	+	TTTGAATAGACCTTAATGAGGACAT	TTTGGATAGACCTTAATGAGGACAT	Breast_neoplasm|Hereditary_breast_and_ovarian_cancer_syndrome|Breast-ovarian_cancer,_familial_2|Hereditary_cancer-predisposing_syndrome	ALLELEID=226189;CLNDISDB=Human_Phenotype_Ontology:HP:0010623,Human_Phenotype_Ontology:HP:0100013,MONDO:MONDO:0021100,MeSH:D001943,MedGen:C1458155,SNOMED_CT:126926005|MONDO:MONDO:0003582,MeSH:D061325,MedGen:C0677776,OMIM:PS604370,Orphanet:ORPHA145|MONDO:MONDO:0012933,MedGen:C2675520,OMIM:612555|MONDO:MONDO:0015356,MedGen:C0027672,Orphanet:ORPHA140162,SNOMED_CT:699346009;CLNDN=Breast_neoplasm|Hered…
chr13	32396919	rs397507430	G	T	BRCA2:675	.	PAM+5	+	TTTGCAATTAAGCAGAAAACAAGCT	TTTGCAATGAAGCAGAAAACAAGCT	Hereditary_breast_and_ovarian_cancer_syndrome|Breast-ovarian_cancer,_familial_2	ALLELEID=46802;CLNDISDB=MONDO:MONDO:0003582,MeSH:D061325,MedGen:C0677776,OMIM:PS604370,Orphanet:ORPHA145|MONDO:MONDO:0012933,MedGen:C2675520,OMIM:612555;CLNDN=Hereditary_breast_and_ovarian_cancer_syndrome|Breast-ovarian_cancer,_familial_2;CLNHGVS=NC_000013.11:g.32396919G>T;CLNREVSTAT=reviewed_by_expert_panel;CLNSIG=Pathogenic;CLNVC=single_nucleotide_variant;CLNVCSO=SO:0001483;GENEINFO=BRCA2:675;M…
chr13	32398191	rs.	T	A	BRCA2:675	.	PAM+1	-	TTTGTTAATATATCTCACAATTAGG	TTTGATAATATATCTCACAATTAGG	Hereditary_breast_and_ovarian_cancer_syndrome	ALLELEID=936441;CLNDISDB=MONDO:MONDO:0003582,MeSH:D061325,MedGen:C0677776,OMIM:PS604370,Orphanet:ORPHA145;CLNDN=Hereditary_breast_and_ovarian_cancer_syndrome;CLNHGVS=NC_000013.11:g.32398191T>A;CLNREVSTAT=criteria_provided,_single_submitter;CLNSIG=Pathogenic;CLNVC=single_nucleotide_variant;CLNVCSO=SO:0001483;GENEINFO=BRCA2:675;MC=SO:0001587|nonsense;ORIGIN=1;SNP_position=PAM+1;CRISPR_ref_target_se…
chr13	32398205	rs1593201677	C	A	BRCA2:675	.	PAM+2	+	TTTATAACTTTGTATGGCCAAAAGG	TTTATCACTTTGTATGGCCAAAAGG	Hereditary_cancer-predisposing_syndrome	ALLELEID=811775;CLNDISDB=MONDO:MONDO:0015356,MedGen:C0027672,Orphanet:ORPHA140162,SNOMED_CT:699346009;CLNDN=Hereditary_cancer-predisposing_syndrome;CLNHGVS=NC_000013.11:g.32398205C>A;CLNREVSTAT=criteria_provided,_single_submitter;CLNSIG=Pathogenic;CLNVC=single_nucleotide_variant;CLNVCSO=SO:0001483;GENEINFO=BRCA2:675;MC=SO:0001587|nonsense;ORIGIN=1;RS=1593201677;SNP_position=PAM+2;CRISPR_ref_targe…
chr13	32398212	rs.	T	A	BRCA2:675	.	PAM+1	+	TTTGAATGGCCAAAAGGAAGTCTGT	TTTGTATGGCCAAAAGGAAGTCTGT	Hereditary_breast_and_ovarian_cancer_syndrome	ALLELEID=1062971;CLNDISDB=MONDO:MONDO:0003582,MeSH:D061325,MedGen:C0677776,OMIM:PS604370,Orphanet:ORPHA145;CLNDN=Hereditary_breast_and_ovarian_cancer_syndrome;CLNHGVS=NC_000013.11:g.32398212T>A;CLNREVSTAT=criteria_provided,_single_submitter;CLNSIG=Pathogenic;CLNVC=single_nucleotide_variant;CLNVCSO=SO:0001483;GENEINFO=BRCA2:675;MC=SO:0001587|nonsense;ORIGIN=1;SNP_position=PAM+1;CRISPR_ref_target_s…
chr13	32398437	rs4987049	C	A	BRCA2:675	.	PAM+1	-	TTTCTTATTTGGTGCCACAACTCCT	TTTCGTATTTGGTGCCACAACTCCT	Breast-ovarian_cancer,_familial_2|not_provided	ALLELEID=261561;CLNDISDB=MONDO:MONDO:0012933,MedGen:C2675520,OMIM:612555|MedGen:CN517202;CLNDN=Breast-ovarian_cancer,_familial_2|not_provided;CLNHGVS=NC_000013.11:g.32398437C>A;CLNREVSTAT=reviewed_by_expert_panel;CLNSIG=Pathogenic;CLNVC=single_nucleotide_variant;CLNVCSO=SO:0001483;GENEINFO=BRCA2:675;MC=SO:0001587|nonsense;ORIGIN=1;RS=4987049;SNP_position=PAM+1;CRISPR_ref_target_sequence=TTTCGTATT…
chr13	32398437	rs4987049	C	G	BRCA2:675	.	PAM+1	-	TTTCCTATTTGGTGCCACAACTCCT	TTTCGTATTTGGTGCCACAACTCCT	Hereditary_breast_and_ovarian_cancer_syndrome|Malignant_tumor_of_breast|Breast-ovarian_cancer,_familial_2|Hereditary_cancer-predisposing_syndrome|Breast_and/or_ovarian_cancer|not_provided	ALLELEID=67584;CLNDISDB=MONDO:MONDO:0003582,MeSH:D061325,MedGen:C0677776,OMIM:PS604370,Orphanet:ORPHA145|MONDO:MONDO:0007254,MedGen:C0006142,SNOMED_CT:254837009|MONDO:MONDO:0012933,MedGen:C2675520,OMIM:612555|MONDO:MONDO:0015356,MedGen:C0027672,Orphanet:ORPHA140162,SNOMED_CT:699346009|MedGen:CN221562|MedGen:CN517202;CLNDN=Hereditary_breast_and_ovarian_cancer_syndrome|Malignant_tumor_of_breast|Bre…
chr13	48342715	rs1131690902	G	A	RB1:5925	.	PAM+1	-	TTTATCTGATTTCTATGTTTTTCTG	TTTACCTGATTTCTATGTTTTTCTG	Retinoblastoma|Hereditary_cancer-predisposing_syndrome	ALLELEID=420514;CLNDISDB=Human_Phenotype_Ontology:HP:0009919,MONDO:MONDO:0008380,MeSH:D012175,MedGen:C0035335,OMIM:180200,Orphanet:ORPHA790|MONDO:MONDO:0015356,MedGen:C0027672,Orphanet:ORPHA140162,SNOMED_CT:699346009;CLNDN=Retinoblastoma|Hereditary_cancer-predisposing_syndrome;CLNHGVS=NC_000013.11:g.48342715G>A;CLNREVSTAT=criteria_provided,_multiple_submitters,_no_conflicts;CLNSIG=Pathogenic;CLNV…
chr13	48364892	rs1131690914	A	C	RB1:5925	.	PAM+1	+	TTTCCGGTGAAAAATGTTTATTTCA	TTTCAGGTGAAAAATGTTTATTTCA	Hereditary_cancer-predisposing_syndrome	ALLELEID=420533;CLNDISDB=MONDO:MONDO:0015356,MedGen:C0027672,Orphanet:ORPHA140162,SNOMED_CT:699346009;CLNDN=Hereditary_cancer-predisposing_syndrome;CLNHGVS=NC_000013.11:g.48364892A>C;CLNREVSTAT=criteria_provided,_single_submitter;CLNSIG=Pathogenic;CLNVC=single_nucleotide_variant;CLNVCSO=SO:0001483;GENEINFO=RB1:5925;ORIGIN=1;RS=1131690914;SNP_position=PAM+1;CRISPR_ref_target_sequence=TTTCAGGTGAAAA…
chr13	48364893	rs.	G	C	RB1:5925	.	PAM+2	+	TTTCACGTGAAAAATGTTTATTTCA	TTTCAGGTGAAAAATGTTTATTTCA	Retinoblastoma	ALLELEID=1062989;CLNDISDB=Human_Phenotype_Ontology:HP:0009919,MONDO:MONDO:0008380,MeSH:D012175,MedGen:C0035335,OMIM:180200,Orphanet:ORPHA790;CLNDN=Retinoblastoma;CLNHGVS=NC_000013.11:g.48364893G>C;CLNREVSTAT=criteria_provided,_single_submitter;CLNSIG=Pathogenic;CLNVC=single_nucleotide_variant;CLNVCSO=SO:0001483;GENEINFO=RB1:5925;MC=SO:0001574|splice_acceptor_variant;ORIGIN=1;SNP_position=PAM+2;CR…
chr13	48367493	rs1131690860	G	A	RB1:5925	.	PAM+4	-	TTTCAACTTTGAAAGAAAAAAGTCA	TTTCAACCTTGAAAGAAAAAAGTCA	Retinoblastoma|Hereditary_cancer-predisposing_syndrome	ALLELEID=420535;CLNDISDB=Human_Phenotype_Ontology:HP:0009919,MONDO:MONDO:0008380,MeSH:D012175,MedGen:C0035335,OMIM:180200,Orphanet:ORPHA790|MONDO:MONDO:0015356,MedGen:C0027672,Orphanet:ORPHA140162,SNOMED_CT:699346009;CLNDN=Retinoblastoma|Hereditary_cancer-predisposing_syndrome;CLNHGVS=NC_000013.11:g.48367493G>A;CLNREVSTAT=criteria_provided,_multiple_submitters,_no_conflicts;CLNSIG=Pathogenic;CLNV…
chr13	48367512	rs121913300	C	T	RB1:5925	.	PAM+5	+	TTTCTAAATGATACGAAGAAATTTA	TTTCTAAACGATACGAAGAAATTTA	Retinoblastoma|Hereditary_cancer-predisposing_syndrome	ALLELEID=132334;CLNDISDB=Human_Phenotype_Ontology:HP:0009919,MONDO:MONDO:0008380,MeSH:D012175,MedGen:C0035335,OMIM:180200,Orphanet:ORPHA790|MONDO:MONDO:0015356,MedGen:C0027672,Orphanet:ORPHA140162,SNOMED_CT:699346009;CLNDN=Retinoblastoma|Hereditary_cancer-predisposing_syndrome;CLNHGVS=NC_000013.11:g.48367512C>T;CLNREVSTAT=criteria_provided,_multiple_submitters,_no_conflicts;CLNSIG=Pathogenic;CLNV…
chr11	94437206	rs137852759	G	A	MRE11:4361	2e-05	PAM+1	+	TTTCAGGAAGGCTGCTGTCTTGTAG	TTTCGGGAAGGCTGCTGTCTTGTAG	Ataxia-telangiectasia-like_disorder|Hereditary_cancer-predisposing_syndrome|Ataxia-telangiectasia-like_disorder_1	AF_EXAC=2e-05;ALLELEID=23821;CLNDISDB=MONDO:MONDO:0011457,MedGen:C1858391,OMIM:PS604391,Orphanet:ORPHA251347|MONDO:MONDO:0015356,MedGen:C0027672,Orphanet:ORPHA140162,SNOMED_CT:699346009|MONDO:MONDO:0024557,MedGen:C4012790,OMIM:604391;CLNDN=Ataxia-telangiectasia-like_disorder|Hereditary_cancer-predisposing_syndrome|Ataxia-telangiectasia-like_disorder_1;CLNHGVS=NC_000011.10:g.94437206G>A;CLNREVSTAT…
chr13	48373494	rs.	T	C	RB1:5925	.	PAM+4	+	TTTAACGCAAGCCATATATGAAACA	TTTAACGTAAGCCATATATGAAACA	Retinoblastoma	ALLELEID=966603;CLNDISDB=Human_Phenotype_Ontology:HP:0009919,MONDO:MONDO:0008380,MeSH:D012175,MedGen:C0035335,OMIM:180200,Orphanet:ORPHA790;CLNDN=Retinoblastoma;CLNHGVS=NC_000013.11:g.48373494T>C;CLNREVSTAT=no_assertion_criteria_provided;CLNSIG=Pathogenic;CLNVC=single_nucleotide_variant;CLNVCSO=SO:0001483;GENEINFO=RB1:5925;MC=SO:0001575|splice_donor_variant;ORIGIN=1;SNP_position=PAM+4;CRISPR_ref_…
chr13	48376996	rs1566197747	A	T	RB1:5925	.	PAM+3	+	TTTGCTTAAGCTGTGGGACAGGGTT	TTTGCTAAAGCTGTGGGACAGGGTT	Retinoblastoma	ALLELEID=581786;CLNDISDB=Human_Phenotype_Ontology:HP:0009919,MONDO:MONDO:0008380,MeSH:D012175,MedGen:C0035335,OMIM:180200,Orphanet:ORPHA790;CLNDN=Retinoblastoma;CLNHGVS=NC_000013.11:g.48376996A>T;CLNREVSTAT=criteria_provided,_single_submitter;CLNSIG=Pathogenic;CLNVC=single_nucleotide_variant;CLNVCSO=SO:0001483;GENEINFO=RB1:5925;MC=SO:0001587|nonsense;ORIGIN=1;RS=1566197747;SNP_position=PAM+3;CRIS…
chr13	48379594	rs3092891	C	T	RB1:5925	.	PAM+5	-	TTTGTATCACTACAAACAAACAAAA	TTTGTATCGCTACAAACAAACAAAA	Retinoblastoma|Hereditary_cancer-predisposing_syndrome	ALLELEID=28110;CLNDISDB=Human_Phenotype_Ontology:HP:0009919,MONDO:MONDO:0008380,MeSH:D012175,MedGen:C0035335,OMIM:180200,Orphanet:ORPHA790|MONDO:MONDO:0015356,MedGen:C0027672,Orphanet:ORPHA140162,SNOMED_CT:699346009;CLNDN=Retinoblastoma|Hereditary_cancer-predisposing_syndrome;CLNHGVS=NC_000013.11:g.48379594C>T;CLNREVSTAT=criteria_provided,_multiple_submitters,_no_conflicts;CLNSIG=Pathogenic;CLNVC…
chr13	48453020	rs587778864	C	T	RB1:5925	.	PAM+4	-	TTTGATTATTTAATAAGATCAAATA	TTTGATTGTTTAATAAGATCAAATA	Retinoblastoma	ALLELEID=132294;CLNDISDB=Human_Phenotype_Ontology:HP:0009919,MONDO:MONDO:0008380,MeSH:D012175,MedGen:C0035335,OMIM:180200,Orphanet:ORPHA790;CLNDN=Retinoblastoma;CLNHGVS=NC_000013.11:g.48453020C>T;CLNREVSTAT=no_assertion_criteria_provided;CLNSIG=Pathogenic;CLNVC=single_nucleotide_variant;CLNVCSO=SO:0001483;GENEINFO=RB1:5925;MC=SO:0001587|nonsense;ORIGIN=2;RS=587778864;SNP_position=PAM+4;CRISPR_ref…
chr13	48453113	rs1131690899	T	G	RB1:5925	.	PAM+4	-	TTTGCTTCCATATCTGCTGCAGTGT	TTTGCTTACATATCTGCTGCAGTGT	Hereditary_cancer-predisposing_syndrome	ALLELEID=420562;CLNDISDB=MONDO:MONDO:0015356,MedGen:C0027672,Orphanet:ORPHA140162,SNOMED_CT:699346009;CLNDN=Hereditary_cancer-predisposing_syndrome;CLNHGVS=NC_000013.11:g.48453113T>G;CLNREVSTAT=criteria_provided,_single_submitter;CLNSIG=Pathogenic;CLNVC=single_nucleotide_variant;CLNVCSO=SO:0001483;GENEINFO=RB1:5925;ORIGIN=1;RS=1131690899;SNP_position=PAM+4;CRISPR_ref_target_sequence=TTTGCTTACATAT…
chr13	48456314	rs587778865	T	A	RB1:5925	.	PAM+1	-	TTTCTATGGCTTCTGGGTCTGGAAG	TTTCAATGGCTTCTGGGTCTGGAAG	Retinoblastoma	ALLELEID=132299;CLNDISDB=Human_Phenotype_Ontology:HP:0009919,MONDO:MONDO:0008380,MeSH:D012175,MedGen:C0035335,OMIM:180200,Orphanet:ORPHA790;CLNDN=Retinoblastoma;CLNHGVS=NC_000013.11:g.48456314T>A;CLNREVSTAT=no_assertion_criteria_provided;CLNSIG=Pathogenic;CLNVC=single_nucleotide_variant;CLNVCSO=SO:0001483;GENEINFO=RB1:5925;MC=SO:0001587|nonsense;ORIGIN=2;RS=587778865;SNP_position=PAM+1;CRISPR_ref…
chr11	108227691	rs746235533	C	T	ATM:472	2e-05	PAM+1	-	TTTCATTCTGTAGCTCTATCATGTT	TTTCGTTCTGTAGCTCTATCATGTT	Ataxia-telangiectasia_syndrome|Hereditary_cancer-predisposing_syndrome|Familial_cancer_of_breast|not_provided	AF_EXAC=2e-05;ALLELEID=233887;CLNDISDB=MONDO:MONDO:0008840,MedGen:C0004135,OMIM:208900,Orphanet:ORPHA100,SNOMED_CT:68504005|MONDO:MONDO:0015356,MedGen:C0027672,Orphanet:ORPHA140162,SNOMED_CT:699346009|MONDO:MONDO:0016419,MedGen:C0346153,OMIM:114480,Orphanet:ORPHA227535,SNOMED_CT:254843006|MedGen:CN517202;CLNDN=Ataxia-telangiectasia_syndrome|Hereditary_cancer-predisposing_syndrome|Familial_cancer_…
chr13	48459780	rs878853949	C	T	RB1:5925	.	PAM+1	+	TTTCTAGCACACCCTGCAGAATGAG	TTTCCAGCACACCCTGCAGAATGAG	Retinoblastoma|Hereditary_cancer-predisposing_syndrome	ALLELEID=241759;CLNDISDB=Human_Phenotype_Ontology:HP:0009919,MONDO:MONDO:0008380,MeSH:D012175,MedGen:C0035335,OMIM:180200,Orphanet:ORPHA790|MONDO:MONDO:0015356,MedGen:C0027672,Orphanet:ORPHA140162,SNOMED_CT:699346009;CLNDN=Retinoblastoma|Hereditary_cancer-predisposing_syndrome;CLNHGVS=NC_000013.11:g.48459780C>T;CLNREVSTAT=criteria_provided,_multiple_submitters,_no_conflicts;CLNSIG=Pathogenic;CLNV…
chr13	48459828	rs587778859	G	A	RB1:5925	.	PAM+1	+	TTTGAACCAAGTAAGAAAATCAAGC	TTTGGACCAAGTAAGAAAATCAAGC	Retinoblastoma	ALLELEID=132304;CLNDISDB=Human_Phenotype_Ontology:HP:0009919,MONDO:MONDO:0008380,MeSH:D012175,MedGen:C0035335,OMIM:180200,Orphanet:ORPHA790;CLNDN=Retinoblastoma;CLNHGVS=NC_000013.11:g.48459828G>A;CLNREVSTAT=no_assertion_criteria_provided;CLNSIG=Pathogenic;CLNVC=single_nucleotide_variant;CLNVCSO=SO:0001483;GENEINFO=RB1:5925;MC=SO:0001583|missense_variant;ORIGIN=2;RS=587778859;SNP_position=PAM+1;CR…
chr13	48459831	rs1131690865	C	T	RB1:5925	.	PAM+4	+	TTTGGACTAAGTAAGAAAATCAAGC	TTTGGACCAAGTAAGAAAATCAAGC	Hereditary_cancer-predisposing_syndrome	ALLELEID=420569;CLNDISDB=MONDO:MONDO:0015356,MedGen:C0027672,Orphanet:ORPHA140162,SNOMED_CT:699346009;CLNDN=Hereditary_cancer-predisposing_syndrome;CLNHGVS=NC_000013.11:g.48459831C>T;CLNREVSTAT=criteria_provided,_single_submitter;CLNSIG=Pathogenic;CLNVC=single_nucleotide_variant;CLNVCSO=SO:0001483;GENEINFO=RB1:5925;MC=SO:0001587|nonsense;ORIGIN=1;RS=1131690865;SNP_position=PAM+4;CRISPR_ref_target…
chr13	48459832	rs1131690857	A	G	RB1:5925	.	PAM+5	+	TTTGGACCGAGTAAGAAAATCAAGC	TTTGGACCAAGTAAGAAAATCAAGC	Hereditary_cancer-predisposing_syndrome	ALLELEID=420570;CLNDISDB=MONDO:MONDO:0015356,MedGen:C0027672,Orphanet:ORPHA140162,SNOMED_CT:699346009;CLNDN=Hereditary_cancer-predisposing_syndrome;CLNHGVS=NC_000013.11:g.48459832A>G;CLNREVSTAT=criteria_provided,_single_submitter;CLNSIG=Pathogenic;CLNVC=single_nucleotide_variant;CLNVCSO=SO:0001483;GENEINFO=RB1:5925;MC=SO:0001583|missense_variant;ORIGIN=1;RS=1131690857;SNP_position=PAM+5;CRISPR_re…
chr13	48459834	rs.	G	A	RB1:5925	.	PAM+4	-	TTTCTTATTTGGTCCAAATGCCTGT	TTTCTTACTTGGTCCAAATGCCTGT	Retinoblastoma	ALLELEID=1063000;CLNDISDB=Human_Phenotype_Ontology:HP:0009919,MONDO:MONDO:0008380,MeSH:D012175,MedGen:C0035335,OMIM:180200,Orphanet:ORPHA790;CLNDN=Retinoblastoma;CLNHGVS=NC_000013.11:g.48459834G>A;CLNREVSTAT=criteria_provided,_single_submitter;CLNSIG=Pathogenic;CLNVC=single_nucleotide_variant;CLNVCSO=SO:0001483;GENEINFO=RB1:5925;MC=SO:0001575|splice_donor_variant;ORIGIN=1;SNP_position=PAM+4;CRISP…
chr13	48459835	rs1566235515	T	C	RB1:5925	.	PAM+3	-	TTTCTTGCTTGGTCCAAATGCCTGT	TTTCTTACTTGGTCCAAATGCCTGT	Retinoblastoma	ALLELEID=568600;CLNDISDB=Human_Phenotype_Ontology:HP:0009919,MONDO:MONDO:0008380,MeSH:D012175,MedGen:C0035335,OMIM:180200,Orphanet:ORPHA790;CLNDN=Retinoblastoma;CLNHGVS=NC_000013.11:g.48459835T>C;CLNREVSTAT=criteria_provided,_single_submitter;CLNSIG=Pathogenic;CLNVC=single_nucleotide_variant;CLNVCSO=SO:0001483;GENEINFO=RB1:5925;ORIGIN=1;RS=1566235515;SNP_position=PAM+3;CRISPR_ref_target_sequence=…
chr13	48463730	rs587778860	G	C	RB1:5925	.	PAM+4	+	TTTACTACATTATGATGTGTTCCAT	TTTACTAGATTATGATGTGTTCCAT	Retinoblastoma	ALLELEID=132305;CLNDISDB=Human_Phenotype_Ontology:HP:0009919,MONDO:MONDO:0008380,MeSH:D012175,MedGen:C0035335,OMIM:180200,Orphanet:ORPHA790;CLNDN=Retinoblastoma;CLNHGVS=NC_000013.11:g.48463730G>C;CLNREVSTAT=no_assertion_criteria_provided;CLNSIG=Pathogenic;CLNVC=single_nucleotide_variant;CLNVCSO=SO:0001483;GENEINFO=RB1:5925;MC=SO:0001574|splice_acceptor_variant;ORIGIN=2;RS=587778860;SNP_position=P…
chr13	48465113	rs.	T	A	RB1:5925	.	PAM+5	-	TTTGACCTTCCCTGGTGGAAGCATA	TTTGACCTACCCTGGTGGAAGCATA	Retinoblastoma	ALLELEID=1166996;CLNDISDB=Human_Phenotype_Ontology:HP:0009919,MONDO:MONDO:0008380,MeSH:D012175,MedGen:C0035335,OMIM:180200,Orphanet:ORPHA790;CLNDN=Retinoblastoma;CLNHGVS=NC_000013.11:g.48465113T>A;CLNREVSTAT=criteria_provided,_single_submitter;CLNSIG=Pathogenic;CLNVC=single_nucleotide_variant;CLNVCSO=SO:0001483;GENEINFO=RB1:5925;MC=SO:0001575|splice_donor_variant;ORIGIN=1;SNP_position=PAM+5;CRISP…
chr13	48476716	rs.	C	T	RB1:5925	.	PAM+2	-	TTTCTAGAACTTCTCAGAAGTCTAC	TTTCTGGAACTTCTCAGAAGTCTAC	Retinoblastoma	ALLELEID=1063009;CLNDISDB=Human_Phenotype_Ontology:HP:0009919,MONDO:MONDO:0008380,MeSH:D012175,MedGen:C0035335,OMIM:180200,Orphanet:ORPHA790;CLNDN=Retinoblastoma;CLNHGVS=NC_000013.11:g.48476716C>T;CLNREVSTAT=criteria_provided,_single_submitter;CLNSIG=Pathogenic;CLNVC=single_nucleotide_variant;CLNVCSO=SO:0001483;GENEINFO=RB1:5925;MC=SO:0001587|nonsense;ORIGIN=1;SNP_position=PAM+2;CRISPR_ref_target…
chr14	65077985	rs387906650	G	A	MAX:4149	.	PAM+5	+	TTTCCTTCACATATACTGGATATAT	TTTCCTTCGCATATACTGGATATAT	Hereditary_cancer-predisposing_syndrome|Hereditary_Paraganglioma-Pheochromocytoma_Syndromes|Pheochromocytoma,_susceptibility_to	ALLELEID=38741;CLNDISDB=MONDO:MONDO:0015356,MedGen:C0027672,Orphanet:ORPHA140162,SNOMED_CT:699346009|MONDO:MONDO:0017366,MedGen:C1708353,Orphanet:ORPHA29072|MedGen:C3149711;CLNDN=Hereditary_cancer-predisposing_syndrome|Hereditary_Paraganglioma-Pheochromocytoma_Syndromes|Pheochromocytoma,_susceptibility_to;CLNHGVS=NC_000014.9:g.65077985G>A;CLNREVSTAT=criteria_provided,_multiple_submitters,_no_conf…
chr14	65093782	rs387906651	G	A	MAX:4149|LOC100506321:100506321	.	PAM+1	+	TTTCATTCCAGTGCATTATGATGAG	TTTCGTTCCAGTGCATTATGATGAG	Hereditary_cancer-predisposing_syndrome|Hereditary_Paraganglioma-Pheochromocytoma_Syndromes|Pheochromocytoma,_susceptibility_to	ALLELEID=38743;CLNDISDB=MONDO:MONDO:0015356,MedGen:C0027672,Orphanet:ORPHA140162,SNOMED_CT:699346009|MONDO:MONDO:0017366,MedGen:C1708353,Orphanet:ORPHA29072|MedGen:C3149711;CLNDN=Hereditary_cancer-predisposing_syndrome|Hereditary_Paraganglioma-Pheochromocytoma_Syndromes|Pheochromocytoma,_susceptibility_to;CLNHGVS=NC_000014.9:g.65093782G>A;CLNREVSTAT=criteria_provided,_multiple_submitters,_no_conf…
chr14	81143914	rs121908859	A	G	TSHR:7253	.	PAM+4	-	TTTGGTACCTTTGTCCCCTGGGTTG	TTTGGTATCTTTGTCCCCTGGGTTG	Thyroid_adenoma,_hyperfunctioning	ALLELEID=21470;CLNDISDB=MedGen:C1863960;CLNDN=Thyroid_adenoma,_hyperfunctioning;CLNHGVS=NC_000014.9:g.81143914A>G;CLNREVSTAT=no_assertion_criteria_provided;CLNSIG=Pathogenic;CLNVC=single_nucleotide_variant;CLNVCSO=SO:0001483;CLNVI=OMIM_Allelic_Variant:603372.0002;GENEINFO=TSHR:7253;MC=SO:0001583|missense_variant;ORIGIN=2;RS=121908859;SNP_position=PAM+4;CRISPR_ref_target_sequence=TTTGGTATCTTTGTCCC…
chr14	95091270	rs.	G	C	DICER1:23405	.	PAM+1	-	TTTAGATGGATAGTGGGATGTCACT	TTTACATGGATAGTGGGATGTCACT	DICER1-related_pleuropulmonary_blastoma_cancer_predisposition_syndrome	ALLELEID=921280;CLNDISDB=MONDO:MONDO:0017288,MedGen:C3839822,OMIM:601200,Orphanet:ORPHA284343;CLNDN=DICER1-related_pleuropulmonary_blastoma_cancer_predisposition_syndrome;CLNHGVS=NC_000014.9:g.95091270G>C;CLNREVSTAT=no_assertion_criteria_provided;CLNSIG=Pathogenic;CLNVC=single_nucleotide_variant;CLNVCSO=SO:0001483;GENEINFO=DICER1:23405;MC=SO:0001587|nonsense,SO:0001627|intron_variant;ORIGIN=1;SNP…
chr14	95091291	rs.	C	A	DICER1:23405	.	PAM+2	-	TTTGATTCGCTTGCTGGTGCCATTT	TTTGAGTCGCTTGCTGGTGCCATTT	DICER1-related_pleuropulmonary_blastoma_cancer_predisposition_syndrome	ALLELEID=921283;CLNDISDB=MONDO:MONDO:0017288,MedGen:C3839822,OMIM:601200,Orphanet:ORPHA284343;CLNDN=DICER1-related_pleuropulmonary_blastoma_cancer_predisposition_syndrome;CLNHGVS=NC_000014.9:g.95091291C>A;CLNREVSTAT=no_assertion_criteria_provided;CLNSIG=Pathogenic;CLNVC=single_nucleotide_variant;CLNVCSO=SO:0001483;GENEINFO=DICER1:23405;MC=SO:0001583|missense_variant,SO:0001627|intron_variant;ORIG…
chr14	95091291	rs.	C	G	DICER1:23405	.	PAM+2	-	TTTGACTCGCTTGCTGGTGCCATTT	TTTGAGTCGCTTGCTGGTGCCATTT	DICER1-related_pleuropulmonary_blastoma_cancer_predisposition_syndrome	ALLELEID=921284;CLNDISDB=MONDO:MONDO:0017288,MedGen:C3839822,OMIM:601200,Orphanet:ORPHA284343;CLNDN=DICER1-related_pleuropulmonary_blastoma_cancer_predisposition_syndrome;CLNHGVS=NC_000014.9:g.95091291C>G;CLNREVSTAT=no_assertion_criteria_provided;CLNSIG=Pathogenic;CLNVC=single_nucleotide_variant;CLNVCSO=SO:0001483;GENEINFO=DICER1:23405;MC=SO:0001583|missense_variant,SO:0001627|intron_variant;ORIG…
chr14	95091291	rs.	C	T	DICER1:23405	.	PAM+2	-	TTTGAATCGCTTGCTGGTGCCATTT	TTTGAGTCGCTTGCTGGTGCCATTT	DICER1-related_pleuropulmonary_blastoma_cancer_predisposition_syndrome	ALLELEID=921285;CLNDISDB=MONDO:MONDO:0017288,MedGen:C3839822,OMIM:601200,Orphanet:ORPHA284343;CLNDN=DICER1-related_pleuropulmonary_blastoma_cancer_predisposition_syndrome;CLNHGVS=NC_000014.9:g.95091291C>T;CLNREVSTAT=no_assertion_criteria_provided;CLNSIG=Pathogenic;CLNVC=single_nucleotide_variant;CLNVCSO=SO:0001483;GENEINFO=DICER1:23405;MC=SO:0001819|synonymous_variant,SO:0001627|intron_variant;OR…
chr14	95091292	rs.	T	A	DICER1:23405	.	PAM+1	-	TTTGTGTCGCTTGCTGGTGCCATTT	TTTGAGTCGCTTGCTGGTGCCATTT	DICER1-related_pleuropulmonary_blastoma_cancer_predisposition_syndrome	ALLELEID=921286;CLNDISDB=MONDO:MONDO:0017288,MedGen:C3839822,OMIM:601200,Orphanet:ORPHA284343;CLNDN=DICER1-related_pleuropulmonary_blastoma_cancer_predisposition_syndrome;CLNHGVS=NC_000014.9:g.95091292T>A;CLNREVSTAT=no_assertion_criteria_provided;CLNSIG=Pathogenic;CLNVC=single_nucleotide_variant;CLNVCSO=SO:0001483;GENEINFO=DICER1:23405;MC=SO:0001583|missense_variant,SO:0001627|intron_variant;ORIG…
chr14	95091292	rs.	T	C	DICER1:23405	.	PAM+1	-	TTTGGGTCGCTTGCTGGTGCCATTT	TTTGAGTCGCTTGCTGGTGCCATTT	DICER1-related_pleuropulmonary_blastoma_cancer_predisposition_syndrome	ALLELEID=921287;CLNDISDB=MONDO:MONDO:0017288,MedGen:C3839822,OMIM:601200,Orphanet:ORPHA284343;CLNDN=DICER1-related_pleuropulmonary_blastoma_cancer_predisposition_syndrome;CLNHGVS=NC_000014.9:g.95091292T>C;CLNREVSTAT=no_assertion_criteria_provided;CLNSIG=Pathogenic;CLNVC=single_nucleotide_variant;CLNVCSO=SO:0001483;GENEINFO=DICER1:23405;MC=SO:0001583|missense_variant,SO:0001627|intron_variant;ORIG…
chr14	95091292	rs.	T	G	DICER1:23405	.	PAM+1	-	TTTGCGTCGCTTGCTGGTGCCATTT	TTTGAGTCGCTTGCTGGTGCCATTT	DICER1-related_pleuropulmonary_blastoma_cancer_predisposition_syndrome	ALLELEID=921288;CLNDISDB=MONDO:MONDO:0017288,MedGen:C3839822,OMIM:601200,Orphanet:ORPHA284343;CLNDN=DICER1-related_pleuropulmonary_blastoma_cancer_predisposition_syndrome;CLNHGVS=NC_000014.9:g.95091292T>G;CLNREVSTAT=no_assertion_criteria_provided;CLNSIG=Pathogenic;CLNVC=single_nucleotide_variant;CLNVCSO=SO:0001483;GENEINFO=DICER1:23405;MC=SO:0001583|missense_variant,SO:0001627|intron_variant;ORIG…
chr14	95094089	rs.	A	T	DICER1:23405	.	PAM+1	-	TTTAAGAAGACCCGCGGCAGCACTC	TTTATGAAGACCCGCGGCAGCACTC	DICER1-related_pleuropulmonary_blastoma_cancer_predisposition_syndrome	ALLELEID=921306;CLNDISDB=MONDO:MONDO:0017288,MedGen:C3839822,OMIM:601200,Orphanet:ORPHA284343;CLNDN=DICER1-related_pleuropulmonary_blastoma_cancer_predisposition_syndrome;CLNHGVS=NC_000014.9:g.95094089A>T;CLNREVSTAT=no_assertion_criteria_provided;CLNSIG=Pathogenic;CLNVC=single_nucleotide_variant;CLNVCSO=SO:0001483;GENEINFO=DICER1:23405;MC=SO:0001587|nonsense;ORIGIN=1;SNP_position=PAM+1;CRISPR_ref…
chr14	95094114	rs.	T	G	DICER1:23405	.	PAM+2	-	TTTGGCCTACCTCATAACCAAGCAC	TTTGGACTACCTCATAACCAAGCAC	DICER1-related_pleuropulmonary_blastoma_cancer_predisposition_syndrome	ALLELEID=921307;CLNDISDB=MONDO:MONDO:0017288,MedGen:C3839822,OMIM:601200,Orphanet:ORPHA284343;CLNDN=DICER1-related_pleuropulmonary_blastoma_cancer_predisposition_syndrome;CLNHGVS=NC_000014.9:g.95094114T>G;CLNREVSTAT=no_assertion_criteria_provided;CLNSIG=Pathogenic;CLNVC=single_nucleotide_variant;CLNVCSO=SO:0001483;GENEINFO=DICER1:23405;MC=SO:0001583|missense_variant;ORIGIN=2;SNP_position=PAM+2;CR…
chr14	95094115	rs.	C	T	DICER1:23405	.	PAM+1	-	TTTGAACTACCTCATAACCAAGCAC	TTTGGACTACCTCATAACCAAGCAC	DICER1-related_pleuropulmonary_blastoma_cancer_predisposition_syndrome	ALLELEID=921308;CLNDISDB=MONDO:MONDO:0017288,MedGen:C3839822,OMIM:601200,Orphanet:ORPHA284343;CLNDN=DICER1-related_pleuropulmonary_blastoma_cancer_predisposition_syndrome;CLNHGVS=NC_000014.9:g.95094115C>T;CLNREVSTAT=no_assertion_criteria_provided;CLNSIG=Pathogenic;CLNVC=single_nucleotide_variant;CLNVCSO=SO:0001483;GENEINFO=DICER1:23405;MC=SO:0001583|missense_variant;ORIGIN=0;SNP_position=PAM+1;CR…
chr14	95096083	rs.	G	A	DICER1:23405	.	PAM+3	+	TTTGTTAGCTGTTGAAATTCTCCCG	TTTGTTGGCTGTTGAAATTCTCCCG	DICER1-related_pleuropulmonary_blastoma_cancer_predisposition_syndrome	ALLELEID=1063191;CLNDISDB=MONDO:MONDO:0017288,MedGen:C3839822,OMIM:601200,Orphanet:ORPHA284343;CLNDN=DICER1-related_pleuropulmonary_blastoma_cancer_predisposition_syndrome;CLNHGVS=NC_000014.9:g.95096083G>A;CLNREVSTAT=criteria_provided,_single_submitter;CLNSIG=Pathogenic;CLNVC=single_nucleotide_variant;CLNVCSO=SO:0001483;GENEINFO=DICER1:23405;MC=SO:0001587|nonsense;ORIGIN=1;SNP_position=PAM+3;CRIS…
chr14	95096172	rs137852976	A	C	DICER1:23405	.	PAM+2	-	TTTCCGCTGTTCACTGGGGCTGAAG	TTTCCTCTGTTCACTGGGGCTGAAG	Pleuropulmonary_blastoma|DICER1-related_pleuropulmonary_blastoma_cancer_predisposition_syndrome	ALLELEID=19507;CLNDISDB=Human_Phenotype_Ontology:HP:0100528,MONDO:MONDO:0011014,MedGen:C1266144,Orphanet:ORPHA64742|MONDO:MONDO:0017288,MedGen:C3839822,OMIM:601200,Orphanet:ORPHA284343;CLNDN=Pleuropulmonary_blastoma|DICER1-related_pleuropulmonary_blastoma_cancer_predisposition_syndrome;CLNHGVS=NC_000014.9:g.95096172A>C;CLNREVSTAT=criteria_provided,_single_submitter;CLNSIG=Pathogenic;CLNVC=single_…
chr14	95096282	rs773822569	G	T	DICER1:23405	.	PAM+4	-	TTTCTTAAGACTTGCACACTGAGCA	TTTCTTACGACTTGCACACTGAGCA	DICER1-related_pleuropulmonary_blastoma_cancer_predisposition_syndrome	ALLELEID=463659;CLNDISDB=MONDO:MONDO:0017288,MedGen:C3839822,OMIM:601200,Orphanet:ORPHA284343;CLNDN=DICER1-related_pleuropulmonary_blastoma_cancer_predisposition_syndrome;CLNHGVS=NC_000014.9:g.95096282G>T;CLNREVSTAT=criteria_provided,_single_submitter;CLNSIG=Pathogenic;CLNVC=single_nucleotide_variant;CLNVCSO=SO:0001483;GENEINFO=DICER1:23405;MC=SO:0001587|nonsense;ORIGIN=1;RS=773822569;SNP_positio…
chr14	95096482	rs.	C	A	DICER1:23405	.	PAM+5	+	TTTCCATTAATATGCAGAATCAGTG	TTTCCATTCATATGCAGAATCAGTG	DICER1-related_pleuropulmonary_blastoma_cancer_predisposition_syndrome	ALLELEID=948734;CLNDISDB=MONDO:MONDO:0017288,MedGen:C3839822,OMIM:601200,Orphanet:ORPHA284343;CLNDN=DICER1-related_pleuropulmonary_blastoma_cancer_predisposition_syndrome;CLNHGVS=NC_000014.9:g.95096482C>A;CLNREVSTAT=criteria_provided,_single_submitter;CLNSIG=Pathogenic;CLNVC=single_nucleotide_variant;CLNVCSO=SO:0001483;GENEINFO=DICER1:23405;MC=SO:0001587|nonsense;ORIGIN=1;SNP_position=PAM+5;CRISP…
chr14	95103397	rs.	G	T	DICER1:23405	.	PAM+1	-	TTTGAACTTACCCTGATGCGCATGA	TTTGCACTTACCCTGATGCGCATGA	DICER1-related_pleuropulmonary_blastoma_cancer_predisposition_syndrome	ALLELEID=921335;CLNDISDB=MONDO:MONDO:0017288,MedGen:C3839822,OMIM:601200,Orphanet:ORPHA284343;CLNDN=DICER1-related_pleuropulmonary_blastoma_cancer_predisposition_syndrome;CLNHGVS=NC_000014.9:g.95103397G>T;CLNREVSTAT=no_assertion_criteria_provided;CLNSIG=Pathogenic;CLNVC=single_nucleotide_variant;CLNVCSO=SO:0001483;GENEINFO=DICER1:23405;MC=SO:0001587|nonsense;ORIGIN=1;SNP_position=PAM+1;CRISPR_ref…
chr14	95103727	rs.	G	C	DICER1:23405	.	PAM+3	-	TTTATAGAGTTACGAGAACCAGCCC	TTTATACAGTTACGAGAACCAGCCC	DICER1-related_pleuropulmonary_blastoma_cancer_predisposition_syndrome	ALLELEID=921340;CLNDISDB=MONDO:MONDO:0017288,MedGen:C3839822,OMIM:601200,Orphanet:ORPHA284343;CLNDN=DICER1-related_pleuropulmonary_blastoma_cancer_predisposition_syndrome;CLNHGVS=NC_000014.9:g.95103727G>C;CLNREVSTAT=no_assertion_criteria_provided;CLNSIG=Pathogenic;CLNVC=single_nucleotide_variant;CLNVCSO=SO:0001483;GENEINFO=DICER1:23405;MC=SO:0001587|nonsense;ORIGIN=2;SNP_position=PAM+3;CRISPR_ref…
chr14	95103805	rs1566768212	G	T	DICER1:23405	.	PAM+1	-	TTTGACAAGGAAATCAGCTAAATTA	TTTGCCAAGGAAATCAGCTAAATTA	DICER1-related_pleuropulmonary_blastoma_cancer_predisposition_syndrome	ALLELEID=573025;CLNDISDB=MONDO:MONDO:0017288,MedGen:C3839822,OMIM:601200,Orphanet:ORPHA284343;CLNDN=DICER1-related_pleuropulmonary_blastoma_cancer_predisposition_syndrome;CLNHGVS=NC_000014.9:g.95103805G>T;CLNREVSTAT=criteria_provided,_single_submitter;CLNSIG=Pathogenic;CLNVC=single_nucleotide_variant;CLNVCSO=SO:0001483;GENEINFO=DICER1:23405;MC=SO:0001587|nonsense;ORIGIN=1;RS=1566768212;SNP_positi…
chr14	95103856	rs886037704	G	T	DICER1:23405	.	PAM+4	+	TTTGATTTTAAGAAAGACCATTAAT	TTTGATTGTAAGAAAGACCATTAAT	Hereditary_cancer-predisposing_syndrome|DICER1-related_pleuropulmonary_blastoma_cancer_predisposition_syndrome|not_provided	ALLELEID=248843;CLNDISDB=MONDO:MONDO:0015356,MedGen:C0027672,Orphanet:ORPHA140162,SNOMED_CT:699346009|MONDO:MONDO:0017288,MedGen:C3839822,OMIM:601200,Orphanet:ORPHA284343|MedGen:CN517202;CLNDN=Hereditary_cancer-predisposing_syndrome|DICER1-related_pleuropulmonary_blastoma_cancer_predisposition_syndrome|not_provided;CLNHGVS=NC_000014.9:g.95103856G>T;CLNREVSTAT=criteria_provided,_multiple_submitter…
chr14	95104127	rs.	C	G	DICER1:23405	.	PAM+3	-	TTTGCACATACCCTAACTTAGACTT	TTTGCAGATACCCTAACTTAGACTT	DICER1-related_pleuropulmonary_blastoma_cancer_predisposition_syndrome	ALLELEID=1174521;CLNDISDB=MONDO:MONDO:0017288,MedGen:C3839822,OMIM:601200,Orphanet:ORPHA284343;CLNDN=DICER1-related_pleuropulmonary_blastoma_cancer_predisposition_syndrome;CLNHGVS=NC_000014.9:g.95104127C>G;CLNREVSTAT=criteria_provided,_single_submitter;CLNSIG=Pathogenic;CLNVC=single_nucleotide_variant;CLNVCSO=SO:0001483;GENEINFO=DICER1:23405;MC=SO:0001574|splice_acceptor_variant;ORIGIN=1;SNP_posi…
chr14	95105197	rs.	C	T	DICER1:23405	.	PAM+3	+	TTTCTCTACAGTGATGCTGGAATTG	TTTCTCCACAGTGATGCTGGAATTG	DICER1-related_pleuropulmonary_blastoma_cancer_predisposition_syndrome	ALLELEID=921356;CLNDISDB=MONDO:MONDO:0017288,MedGen:C3839822,OMIM:601200,Orphanet:ORPHA284343;CLNDN=DICER1-related_pleuropulmonary_blastoma_cancer_predisposition_syndrome;CLNHGVS=NC_000014.9:g.95105197C>T;CLNREVSTAT=no_assertion_criteria_provided;CLNSIG=Pathogenic;CLNVC=single_nucleotide_variant;CLNVCSO=SO:0001483;GENEINFO=DICER1:23405;MC=SO:0001587|nonsense;ORIGIN=0;SNP_position=PAM+3;CRISPR_ref…
chr14	95105752	rs1131691189	G	A	DICER1:23405	.	PAM+4	-	TTTGAATTAGAAGGGGAAAGCGCTT	TTTGAATCAGAAGGGGAAAGCGCTT	Hereditary_cancer-predisposing_syndrome|DICER1-related_pleuropulmonary_blastoma_cancer_predisposition_syndrome|not_provided	ALLELEID=421121;CLNDISDB=MONDO:MONDO:0015356,MedGen:C0027672,Orphanet:ORPHA140162,SNOMED_CT:699346009|MONDO:MONDO:0017288,MedGen:C3839822,OMIM:601200,Orphanet:ORPHA284343|MedGen:CN517202;CLNDN=Hereditary_cancer-predisposing_syndrome|DICER1-related_pleuropulmonary_blastoma_cancer_predisposition_syndrome|not_provided;CLNHGVS=NC_000014.9:g.95105752G>A;CLNREVSTAT=criteria_provided,_multiple_submitter…
chr14	95108094	rs.	C	T	DICER1:23405	.	PAM+5	-	TTTGCTAAAATTCCACACTTTCCTG	TTTGCTAAGATTCCACACTTTCCTG	DICER1-related_pleuropulmonary_blastoma_cancer_predisposition_syndrome	ALLELEID=852578;CLNDISDB=MONDO:MONDO:0017288,MedGen:C3839822,OMIM:601200,Orphanet:ORPHA284343;CLNDN=DICER1-related_pleuropulmonary_blastoma_cancer_predisposition_syndrome;CLNHGVS=NC_000014.9:g.95108094C>T;CLNREVSTAT=criteria_provided,_single_submitter;CLNSIG=Pathogenic;CLNVC=single_nucleotide_variant;CLNVCSO=SO:0001483;GENEINFO=DICER1:23405;MC=SO:0001574|splice_acceptor_variant;ORIGIN=1;SNP_posit…
chr14	95108095	rs1060503640	T	C	DICER1:23405	.	PAM+4	-	TTTGCTAGGATTCCACACTTTCCTG	TTTGCTAAGATTCCACACTTTCCTG	DICER1-related_pleuropulmonary_blastoma_cancer_predisposition_syndrome	ALLELEID=400720;CLNDISDB=MONDO:MONDO:0017288,MedGen:C3839822,OMIM:601200,Orphanet:ORPHA284343;CLNDN=DICER1-related_pleuropulmonary_blastoma_cancer_predisposition_syndrome;CLNHGVS=NC_000014.9:g.95108095T>C;CLNREVSTAT=criteria_provided,_single_submitter;CLNSIG=Pathogenic;CLNVC=single_nucleotide_variant;CLNVCSO=SO:0001483;GENEINFO=DICER1:23405;MC=SO:0001574|splice_acceptor_variant;ORIGIN=1;RS=106050…
chr14	95111326	rs886037689	G	T	DICER1:23405	.	PAM+2	+	TTTGGTTAGCACTGCCTTCGTTTCG	TTTGGGTAGCACTGCCTTCGTTTCG	Hereditary_cancer-predisposing_syndrome|DICER1-related_pleuropulmonary_blastoma_cancer_predisposition_syndrome|not_provided	ALLELEID=248858;CLNDISDB=MONDO:MONDO:0015356,MedGen:C0027672,Orphanet:ORPHA140162,SNOMED_CT:699346009|MONDO:MONDO:0017288,MedGen:C3839822,OMIM:601200,Orphanet:ORPHA284343|MedGen:CN517202;CLNDN=Hereditary_cancer-predisposing_syndrome|DICER1-related_pleuropulmonary_blastoma_cancer_predisposition_syndrome|not_provided;CLNHGVS=NC_000014.9:g.95111326G>T;CLNREVSTAT=criteria_provided,_multiple_submitter…
chr14	95111457	rs.	C	T	DICER1:23405	.	PAM+4	-	TTTGTTAAGCGAACTGGATGACCAT	TTTGTTAGGCGAACTGGATGACCAT	DICER1-related_pleuropulmonary_blastoma_cancer_predisposition_syndrome	ALLELEID=921432;CLNDISDB=MONDO:MONDO:0017288,MedGen:C3839822,OMIM:601200,Orphanet:ORPHA284343;CLNDN=DICER1-related_pleuropulmonary_blastoma_cancer_predisposition_syndrome;CLNHGVS=NC_000014.9:g.95111457C>T;CLNREVSTAT=no_assertion_criteria_provided;CLNSIG=Pathogenic;CLNVC=single_nucleotide_variant;CLNVCSO=SO:0001483;GENEINFO=DICER1:23405;MC=SO:0001574|splice_acceptor_variant;ORIGIN=1;SNP_position=P…
chr14	95124195	rs886037670	C	A	DICER1:23405	.	PAM+1	+	TTTAACTGTTTAAGACAACTGCTGT	TTTACCTGTTTAAGACAACTGCTGT	DICER1-related_pleuropulmonary_blastoma_cancer_predisposition_syndrome	ALLELEID=248878;CLNDISDB=MONDO:MONDO:0017288,MedGen:C3839822,OMIM:601200,Orphanet:ORPHA284343;CLNDN=DICER1-related_pleuropulmonary_blastoma_cancer_predisposition_syndrome;CLNHGVS=NC_000014.9:g.95124195C>A;CLNREVSTAT=criteria_provided,_single_submitter;CLNSIG=Pathogenic;CLNVC=single_nucleotide_variant;CLNVCSO=SO:0001483;GENEINFO=DICER1:23405;MC=SO:0001575|splice_donor_variant;ORIGIN=1;RS=886037670…
chr14	95124195	rs886037670	C	T	DICER1:23405	.	PAM+1	+	TTTATCTGTTTAAGACAACTGCTGT	TTTACCTGTTTAAGACAACTGCTGT	DICER1-related_pleuropulmonary_blastoma_cancer_predisposition_syndrome	ALLELEID=568501;CLNDISDB=MONDO:MONDO:0017288,MedGen:C3839822,OMIM:601200,Orphanet:ORPHA284343;CLNDN=DICER1-related_pleuropulmonary_blastoma_cancer_predisposition_syndrome;CLNHGVS=NC_000014.9:g.95124195C>T;CLNREVSTAT=criteria_provided,_single_submitter;CLNSIG=Pathogenic;CLNVC=single_nucleotide_variant;CLNVCSO=SO:0001483;GENEINFO=DICER1:23405;MC=SO:0001575|splice_donor_variant;ORIGIN=1;RS=886037670…
chr14	95124576	rs757094384	G	T	DICER1:23405	.	PAM+3	+	TTTGATTTATTTCTGTAGTTCTCTT	TTTGATGTATTTCTGTAGTTCTCTT	DICER1-related_pleuropulmonary_blastoma_cancer_predisposition_syndrome	ALLELEID=248882;CLNDISDB=MONDO:MONDO:0017288,MedGen:C3839822,OMIM:601200,Orphanet:ORPHA284343;CLNDN=DICER1-related_pleuropulmonary_blastoma_cancer_predisposition_syndrome;CLNHGVS=NC_000014.9:g.95124576G>T;CLNREVSTAT=criteria_provided,_single_submitter;CLNSIG=Pathogenic;CLNVC=single_nucleotide_variant;CLNVCSO=SO:0001483;GENEINFO=DICER1:23405;MC=SO:0001587|nonsense;ORIGIN=2;RS=757094384;SNP_positio…
chr14	95124584	rs.	G	A	DICER1:23405	.	PAM+2	+	TTTCTATAGTTCTCTTACCATCATT	TTTCTGTAGTTCTCTTACCATCATT	DICER1-related_pleuropulmonary_blastoma_cancer_predisposition_syndrome	ALLELEID=921405;CLNDISDB=MONDO:MONDO:0017288,MedGen:C3839822,OMIM:601200,Orphanet:ORPHA284343;CLNDN=DICER1-related_pleuropulmonary_blastoma_cancer_predisposition_syndrome;CLNHGVS=NC_000014.9:g.95124584G>A;CLNREVSTAT=no_assertion_criteria_provided;CLNSIG=Pathogenic;CLNVC=single_nucleotide_variant;CLNVCSO=SO:0001483;GENEINFO=DICER1:23405;MC=SO:0001587|nonsense;ORIGIN=1;SNP_position=PAM+2;CRISPR_ref…
chr14	95126582	rs781144010	G	A	DICER1:23405	.	PAM+5	-	TTTCGAAATAGGTAAGCATATACCA	TTTCGAAACAGGTAAGCATATACCA	DICER1-related_pleuropulmonary_blastoma_cancer_predisposition_syndrome	ALLELEID=464728;CLNDISDB=MONDO:MONDO:0017288,MedGen:C3839822,OMIM:601200,Orphanet:ORPHA284343;CLNDN=DICER1-related_pleuropulmonary_blastoma_cancer_predisposition_syndrome;CLNHGVS=NC_000014.9:g.95126582G>A;CLNREVSTAT=criteria_provided,_single_submitter;CLNSIG=Pathogenic;CLNVC=single_nucleotide_variant;CLNVCSO=SO:0001483;GENEINFO=DICER1:23405;MC=SO:0001587|nonsense;ORIGIN=1;RS=781144010;SNP_positio…
chr14	95126614	rs.	G	C	DICER1:23405	.	PAM+5	+	TTTCTTTTCAATGTACAGATATATT	TTTCTTTTGAATGTACAGATATATT	DICER1-related_pleuropulmonary_blastoma_cancer_predisposition_syndrome	ALLELEID=921410;CLNDISDB=MONDO:MONDO:0017288,MedGen:C3839822,OMIM:601200,Orphanet:ORPHA284343;CLNDN=DICER1-related_pleuropulmonary_blastoma_cancer_predisposition_syndrome;CLNHGVS=NC_000014.9:g.95126614G>C;CLNREVSTAT=no_assertion_criteria_provided;CLNSIG=Pathogenic;CLNVC=single_nucleotide_variant;CLNVCSO=SO:0001483;GENEINFO=DICER1:23405;MC=SO:0001587|nonsense;ORIGIN=2;SNP_position=PAM+5;CRISPR_ref…
chr14	95130072	rs763801533	G	A	DICER1:23405	.	PAM+3	+	TTTCTCAATAGGGGTGGTCTAGGAT	TTTCTCGATAGGGGTGGTCTAGGAT	DICER1-related_pleuropulmonary_blastoma_cancer_predisposition_syndrome	ALLELEID=222413;CLNDISDB=MONDO:MONDO:0017288,MedGen:C3839822,OMIM:601200,Orphanet:ORPHA284343;CLNDN=DICER1-related_pleuropulmonary_blastoma_cancer_predisposition_syndrome;CLNHGVS=NC_000014.9:g.95130072G>A;CLNREVSTAT=criteria_provided,_multiple_submitters,_no_conflicts;CLNSIG=Pathogenic;CLNVC=single_nucleotide_variant;CLNVCSO=SO:0001483;GENEINFO=DICER1:23405;MC=SO:0001587|nonsense;ORIGIN=1;RS=7638…
chr15	48446701	rs193922219	C	T	FBN1:2200	.	PAM+5	+	TTTGCACATGCACCTATACAGTCAT	TTTGCACACGCACCTATACAGTCAT	Severe_Myopia|Ectopia_lentis|Arachnodactyly|Ischemic_stroke,_susceptibility_to|Aortic_root_dilatation|Dissecting_aortic_dilatation|Melanoma|Marfan_syndrome|Familial_thoracic_aortic_aneurysm_and_aortic_dissection|Marfan_Syndrome/Loeys-Dietz_Syndrome/Familial_Thoracic_Aortic_Aneurysms_and_Dissections|not_provided	ALLELEID=51564;CLNDISDB=Human_Phenotype_Ontology:HP:0000569,Human_Phenotype_Ontology:HP:0011003,MedGen:C0271183|Human_Phenotype_Ontology:HP:0000665,Human_Phenotype_Ontology:HP:0001083,Human_Phenotype_Ontology:HP:0007637,Human_Phenotype_Ontology:HP:0007882,Human_Phenotype_Ontology:HP:0008016,MedGen:C0013581,SNOMED_CT:74969002|Human_Phenotype_Ontology:HP:0001166,Human_Phenotype_Ontology:HP:0001505,…
chr11	108331877	rs587779866	A	C	ATM:472|C11orf65:160140	2e-05	PAM+5	+	TTTCTTACCGCTAATCTCTAGAATT	TTTCTTACAGCTAATCTCTAGAATT	Ataxia-telangiectasia_syndrome|Hereditary_cancer-predisposing_syndrome|Familial_cancer_of_breast|Breast_and/or_ovarian_cancer|not_provided	AF_EXAC=2e-05;ALLELEID=132904;CLNDISDB=MONDO:MONDO:0008840,MedGen:C0004135,OMIM:208900,Orphanet:ORPHA100,SNOMED_CT:68504005|MONDO:MONDO:0015356,MedGen:C0027672,Orphanet:ORPHA140162,SNOMED_CT:699346009|MONDO:MONDO:0016419,MedGen:C0346153,OMIM:114480,Orphanet:ORPHA227535,SNOMED_CT:254843006|MedGen:CN221562|MedGen:CN517202;CLNDN=Ataxia-telangiectasia_syndrome|Hereditary_cancer-predisposing_syndrome|…
chr16	2064341	rs45517179	C	T	TSC2:7249	.	PAM+1	-	TTTCAGACCTGGTGGTCTTTATCCT	TTTCGGACCTGGTGGTCTTTATCCT	Lymphangiomyomatosis|Focal_cortical_dysplasia_type_II|Tuberous_sclerosis_2|Tuberous_sclerosis_syndrome|not_provided	ALLELEID=27435;CLNDISDB=MONDO:MONDO:0011705,MedGen:C0751674,OMIM:606690,SNOMED_CT:73017001|MONDO:MONDO:0011818,MedGen:C1846385,OMIM:607341,Orphanet:ORPHA268994|MONDO:MONDO:0013199,MedGen:C1860707,OMIM:613254|MedGen:C0041341,OMIM:PS191100,Orphanet:ORPHA805,SNOMED_CT:7199000|MedGen:CN517202;CLNDN=Lymphangiomyomatosis|Focal_cortical_dysplasia_type_II|Tuberous_sclerosis_2|Tuberous_sclerosis_syndrome|…
chr16	23603600	rs878855118	C	T	PALB2:79728	.	PAM+1	-	TTTGAGACTTACTTCTCGGTCAGTG	TTTGGGACTTACTTCTCGGTCAGTG	Familial_cancer_of_breast	ALLELEID=242347;CLNDISDB=MONDO:MONDO:0016419,MedGen:C0346153,OMIM:114480,Orphanet:ORPHA227535,SNOMED_CT:254843006;CLNDN=Familial_cancer_of_breast;CLNHGVS=NC_000016.10:g.23603600C>T;CLNREVSTAT=criteria_provided,_single_submitter;CLNSIG=Pathogenic;CLNVC=single_nucleotide_variant;CLNVCSO=SO:0001483;GENEINFO=PALB2:79728;MC=SO:0001587|nonsense;ORIGIN=1;RS=878855118;SNP_position=PAM+1;CRISPR_ref_target…
chr16	23614091	rs778345761	C	T	PALB2:79728	.	PAM+5	+	TTTAAATTTCTTAGATAACAAAAAT	TTTAAATTCCTTAGATAACAAAAAT	Hereditary_cancer-predisposing_syndrome|Familial_cancer_of_breast|not_provided	ALLELEID=235175;CLNDISDB=MONDO:MONDO:0015356,MedGen:C0027672,Orphanet:ORPHA140162,SNOMED_CT:699346009|MONDO:MONDO:0016419,MedGen:C0346153,OMIM:114480,Orphanet:ORPHA227535,SNOMED_CT:254843006|MedGen:CN517202;CLNDN=Hereditary_cancer-predisposing_syndrome|Familial_cancer_of_breast|not_provided;CLNHGVS=NC_000016.10:g.23614091C>T;CLNREVSTAT=criteria_provided,_multiple_submitters,_no_conflicts;CLNSIG=P…
chr16	23622979	rs786203775	C	A	PALB2:79728	.	PAM+3	-	TTTGCATAAGATGGAGGGTAAGAAA	TTTGCAGAAGATGGAGGGTAAGAAA	Hereditary_cancer-predisposing_syndrome|Familial_cancer_of_breast|not_provided	ALLELEID=184171;CLNDISDB=MONDO:MONDO:0015356,MedGen:C0027672,Orphanet:ORPHA140162,SNOMED_CT:699346009|MONDO:MONDO:0016419,MedGen:C0346153,OMIM:114480,Orphanet:ORPHA227535,SNOMED_CT:254843006|MedGen:CN517202;CLNDN=Hereditary_cancer-predisposing_syndrome|Familial_cancer_of_breast|not_provided;CLNHGVS=NC_000016.10:g.23622979C>A;CLNREVSTAT=criteria_provided,_multiple_submitters,_no_conflicts;CLNSIG=P…
chr16	23626254	rs995629797	A	T	PALB2:79728	.	PAM+1	-	TTTAAACCTGGCACTTCGCAGAGGT	TTTATACCTGGCACTTCGCAGAGGT	Hereditary_cancer-predisposing_syndrome|Familial_cancer_of_breast|not_provided	ALLELEID=401064;CLNDISDB=MONDO:MONDO:0015356,MedGen:C0027672,Orphanet:ORPHA140162,SNOMED_CT:699346009|MONDO:MONDO:0016419,MedGen:C0346153,OMIM:114480,Orphanet:ORPHA227535,SNOMED_CT:254843006|MedGen:CN517202;CLNDN=Hereditary_cancer-predisposing_syndrome|Familial_cancer_of_breast|not_provided;CLNHGVS=NC_000016.10:g.23626254A>T;CLNREVSTAT=criteria_provided,_multiple_submitters,_no_conflicts;CLNSIG=P…
chr16	23626266	rs180177122	C	T	PALB2:79728	.	PAM+1	+	TTTCTCACTGCCAAGCATCCAGAGC	TTTCCCACTGCCAAGCATCCAGAGC	Hereditary_cancer-predisposing_syndrome|Familial_cancer_of_breast|not_provided	ALLELEID=132185;CLNDISDB=MONDO:MONDO:0015356,MedGen:C0027672,Orphanet:ORPHA140162,SNOMED_CT:699346009|MONDO:MONDO:0016419,MedGen:C0346153,OMIM:114480,Orphanet:ORPHA227535,SNOMED_CT:254843006|MedGen:CN517202;CLNDN=Hereditary_cancer-predisposing_syndrome|Familial_cancer_of_breast|not_provided;CLNHGVS=NC_000016.10:g.23626266C>T;CLNREVSTAT=criteria_provided,_multiple_submitters,_no_conflicts;CLNSIG=P…
chr16	23626290	rs1555459949	C	T	PALB2:79728	.	PAM+1	-	TTTGAAAAGCTCTGGATGCTTGGCA	TTTGGAAAGCTCTGGATGCTTGGCA	Familial_cancer_of_breast	ALLELEID=529816;CLNDISDB=MONDO:MONDO:0016419,MedGen:C0346153,OMIM:114480,Orphanet:ORPHA227535,SNOMED_CT:254843006;CLNDN=Familial_cancer_of_breast;CLNHGVS=NC_000016.10:g.23626290C>T;CLNREVSTAT=criteria_provided,_single_submitter;CLNSIG=Pathogenic;CLNVC=single_nucleotide_variant;CLNVCSO=SO:0001483;GENEINFO=PALB2:79728;MC=SO:0001587|nonsense;ORIGIN=1;RS=1555459949;SNP_position=PAM+1;CRISPR_ref_targe…
chr16	23626291	rs876658983	C	T	PALB2:79728	.	PAM+1	+	TTTCTAAAGAGAAACTACATCTTCG	TTTCCAAAGAGAAACTACATCTTCG	Hereditary_cancer-predisposing_syndrome|not_provided	ALLELEID=235205;CLNDISDB=MONDO:MONDO:0015356,MedGen:C0027672,Orphanet:ORPHA140162,SNOMED_CT:699346009|MedGen:CN517202;CLNDN=Hereditary_cancer-predisposing_syndrome|not_provided;CLNHGVS=NC_000016.10:g.23626291C>T;CLNREVSTAT=criteria_provided,_multiple_submitters,_no_conflicts;CLNSIG=Pathogenic;CLNVC=single_nucleotide_variant;CLNVCSO=SO:0001483;GENEINFO=PALB2:79728;MC=SO:0001587|nonsense;ORIGIN=1;R…
chr16	23626352	rs1555459999	C	A	PALB2:79728	.	PAM+2	-	TTTGGTAAAGAGCCGGTTGTAAAGA	TTTGGGAAAGAGCCGGTTGTAAAGA	Hereditary_cancer-predisposing_syndrome|Familial_cancer_of_breast|not_provided	ALLELEID=477589;CLNDISDB=MONDO:MONDO:0015356,MedGen:C0027672,Orphanet:ORPHA140162,SNOMED_CT:699346009|MONDO:MONDO:0016419,MedGen:C0346153,OMIM:114480,Orphanet:ORPHA227535,SNOMED_CT:254843006|MedGen:CN517202;CLNDN=Hereditary_cancer-predisposing_syndrome|Familial_cancer_of_breast|not_provided;CLNHGVS=NC_000016.10:g.23626352C>A;CLNREVSTAT=criteria_provided,_multiple_submitters,_no_conflicts;CLNSIG=P…
chr16	23626353	rs.	C	T	PALB2:79728	.	PAM+1	+	TTTCTCAAAACATGGCACTCACATC	TTTCCCAAAACATGGCACTCACATC	Familial_cancer_of_breast	ALLELEID=1063577;CLNDISDB=MONDO:MONDO:0016419,MedGen:C0346153,OMIM:114480,Orphanet:ORPHA227535,SNOMED_CT:254843006;CLNDN=Familial_cancer_of_breast;CLNHGVS=NC_000016.10:g.23626353C>T;CLNREVSTAT=criteria_provided,_single_submitter;CLNSIG=Pathogenic;CLNVC=single_nucleotide_variant;CLNVCSO=SO:0001483;GENEINFO=PALB2:79728;MC=SO:0001587|nonsense;ORIGIN=1;SNP_position=PAM+1;CRISPR_ref_target_sequence=TT…
chr16	23626354	rs876660678	C	T	PALB2:79728	.	PAM+2	+	TTTCCTAAAACATGGCACTCACATC	TTTCCCAAAACATGGCACTCACATC	Hereditary_cancer-predisposing_syndrome|Familial_cancer_of_breast	ALLELEID=235211;CLNDISDB=MONDO:MONDO:0015356,MedGen:C0027672,Orphanet:ORPHA140162,SNOMED_CT:699346009|MONDO:MONDO:0016419,MedGen:C0346153,OMIM:114480,Orphanet:ORPHA227535,SNOMED_CT:254843006;CLNDN=Hereditary_cancer-predisposing_syndrome|Familial_cancer_of_breast;CLNHGVS=NC_000016.10:g.23626354C>T;CLNREVSTAT=criteria_provided,_multiple_submitters,_no_conflicts;CLNSIG=Pathogenic;CLNVC=single_nucleo…
chr16	23630055	rs1597090146	G	C	PALB2:79728	.	PAM+3	-	TTTCTTGATCCATATTACTTTATAC	TTTCTTCATCCATATTACTTTATAC	Hereditary_cancer-predisposing_syndrome	ALLELEID=812715;CLNDISDB=MONDO:MONDO:0015356,MedGen:C0027672,Orphanet:ORPHA140162,SNOMED_CT:699346009;CLNDN=Hereditary_cancer-predisposing_syndrome;CLNHGVS=NC_000016.10:g.23630055G>C;CLNREVSTAT=criteria_provided,_single_submitter;CLNSIG=Pathogenic;CLNVC=single_nucleotide_variant;CLNVCSO=SO:0001483;GENEINFO=PALB2:79728;MC=SO:0001587|nonsense;ORIGIN=1;RS=1597090146;SNP_position=PAM+3;CRISPR_ref_tar…
chr17	43106478	rs80357064	A	C	BRCA1:672	2e-05	PAM+1	-	TTTAGGTAAGAATGATATAACCAAA	TTTATGTAAGAATGATATAACCAAA	Hereditary_breast_and_ovarian_cancer_syndrome|Breast-ovarian_cancer,_familial_1|Hereditary_cancer-predisposing_syndrome|not_specified|not_provided	AF_EXAC=2e-05;ALLELEID=32699;CLNDISDB=MONDO:MONDO:0003582,MeSH:D061325,MedGen:C0677776,OMIM:PS604370,Orphanet:ORPHA145|MONDO:MONDO:0011450,MedGen:C2676676,OMIM:604370|MONDO:MONDO:0015356,MedGen:C0027672,Orphanet:ORPHA140162,SNOMED_CT:699346009|MedGen:CN169374|MedGen:CN517202;CLNDN=Hereditary_breast_and_ovarian_cancer_syndrome|Breast-ovarian_cancer,_familial_1|Hereditary_cancer-predisposing_syndro…
chr16	23630239	rs1555460592	C	A	PALB2:79728	.	PAM+4	+	TTTGACTAAAAGGGCTCCACTGGTT	TTTGACTCAAAGGGCTCCACTGGTT	Hereditary_cancer-predisposing_syndrome	ALLELEID=812731;CLNDISDB=MONDO:MONDO:0015356,MedGen:C0027672,Orphanet:ORPHA140162,SNOMED_CT:699346009;CLNDN=Hereditary_cancer-predisposing_syndrome;CLNHGVS=NC_000016.10:g.23630239C>A;CLNREVSTAT=criteria_provided,_single_submitter;CLNSIG=Pathogenic;CLNVC=single_nucleotide_variant;CLNVCSO=SO:0001483;GENEINFO=PALB2:79728;MC=SO:0001587|nonsense;ORIGIN=1;RS=1555460592;SNP_position=PAM+4;CRISPR_ref_tar…
chr16	23634871	rs1555461154	G	A	PALB2:79728	.	PAM+5	+	TTTCACTTAAATAAATAATTTTTCG	TTTCACTTGAATAAATAATTTTTCG	Hereditary_cancer-predisposing_syndrome|Familial_cancer_of_breast	ALLELEID=477634;CLNDISDB=MONDO:MONDO:0015356,MedGen:C0027672,Orphanet:ORPHA140162,SNOMED_CT:699346009|MONDO:MONDO:0016419,MedGen:C0346153,OMIM:114480,Orphanet:ORPHA227535,SNOMED_CT:254843006;CLNDN=Hereditary_cancer-predisposing_syndrome|Familial_cancer_of_breast;CLNHGVS=NC_000016.10:g.23634871G>A;CLNREVSTAT=criteria_provided,_multiple_submitters,_no_conflicts;CLNSIG=Pathogenic;CLNVC=single_nucleo…
chr16	23634903	rs1241049372	G	C	PALB2:79728	.	PAM+4	+	TTTGTGTCAGGTGACTTCTTCCTTG	TTTGTGTGAGGTGACTTCTTCCTTG	Hereditary_cancer-predisposing_syndrome|Familial_cancer_of_breast	ALLELEID=812751;CLNDISDB=MONDO:MONDO:0015356,MedGen:C0027672,Orphanet:ORPHA140162,SNOMED_CT:699346009|MONDO:MONDO:0016419,MedGen:C0346153,OMIM:114480,Orphanet:ORPHA227535,SNOMED_CT:254843006;CLNDN=Hereditary_cancer-predisposing_syndrome|Familial_cancer_of_breast;CLNHGVS=NC_000016.10:g.23634903G>C;CLNREVSTAT=criteria_provided,_multiple_submitters,_no_conflicts;CLNSIG=Pathogenic;CLNVC=single_nucleo…
chr16	23635288	rs587782446	G	A	PALB2:79728	.	PAM+5	+	TTTCCTCTAGCAATTGGACATGCTT	TTTCCTCTGGCAATTGGACATGCTT	Hereditary_cancer-predisposing_syndrome|Familial_cancer_of_breast|not_provided	ALLELEID=152126;CLNDISDB=MONDO:MONDO:0015356,MedGen:C0027672,Orphanet:ORPHA140162,SNOMED_CT:699346009|MONDO:MONDO:0016419,MedGen:C0346153,OMIM:114480,Orphanet:ORPHA227535,SNOMED_CT:254843006|MedGen:CN517202;CLNDN=Hereditary_cancer-predisposing_syndrome|Familial_cancer_of_breast|not_provided;CLNHGVS=NC_000016.10:g.23635288G>A;CLNREVSTAT=criteria_provided,_multiple_submitters,_no_conflicts;CLNSIG=P…
chr16	23635678	rs1567222143	C	A	PALB2:79728	.	PAM+1	-	TTTGTAGGCACAAGGCAAAAAAATG	TTTGGAGGCACAAGGCAAAAAAATG	Hereditary_cancer-predisposing_syndrome|Familial_cancer_of_breast	ALLELEID=575601;CLNDISDB=MONDO:MONDO:0015356,MedGen:C0027672,Orphanet:ORPHA140162,SNOMED_CT:699346009|MONDO:MONDO:0016419,MedGen:C0346153,OMIM:114480,Orphanet:ORPHA227535,SNOMED_CT:254843006;CLNDN=Hereditary_cancer-predisposing_syndrome|Familial_cancer_of_breast;CLNHGVS=NC_000016.10:g.23635678C>A;CLNREVSTAT=criteria_provided,_multiple_submitters,_no_conflicts;CLNSIG=Pathogenic;CLNVC=single_nucleo…
chr16	23635692	rs180177094	G	C	PALB2:79728	.	PAM+4	-	TTTACTTGACCTGTAAGTTTGGAGG	TTTACTTCACCTGTAAGTTTGGAGG	Hereditary_cancer-predisposing_syndrome	ALLELEID=477696;CLNDISDB=MONDO:MONDO:0015356,MedGen:C0027672,Orphanet:ORPHA140162,SNOMED_CT:699346009;CLNDN=Hereditary_cancer-predisposing_syndrome;CLNHGVS=NC_000016.10:g.23635692G>C;CLNREVSTAT=criteria_provided,_single_submitter;CLNSIG=Pathogenic;CLNVC=single_nucleotide_variant;CLNVCSO=SO:0001483;GENEINFO=PALB2:79728;MC=SO:0001587|nonsense;ORIGIN=1;RS=180177094;SNP_position=PAM+4;CRISPR_ref_targ…
chr16	23635795	rs180177091	G	A	PALB2:79728	.	PAM+1	-	TTTATAGACTCTATCAGATAGCGGT	TTTACAGACTCTATCAGATAGCGGT	Hereditary_cancer-predisposing_syndrome|Familial_cancer_of_breast|not_provided	ALLELEID=132277;CLNDISDB=MONDO:MONDO:0015356,MedGen:C0027672,Orphanet:ORPHA140162,SNOMED_CT:699346009|MONDO:MONDO:0016419,MedGen:C0346153,OMIM:114480,Orphanet:ORPHA227535,SNOMED_CT:254843006|MedGen:CN517202;CLNDN=Hereditary_cancer-predisposing_syndrome|Familial_cancer_of_breast|not_provided;CLNHGVS=NC_000016.10:g.23635795G>A;CLNREVSTAT=criteria_provided,_multiple_submitters,_no_conflicts;CLNSIG=P…
chr16	50791689	rs121908389	A	G	CYLD:1540	.	PAM+4	+	TTTGCAGGGGTTAGTGATACTCACC	TTTGCAGAGGTTAGTGATACTCACC	Familial_multiple_trichoepitheliomata|Brooke-Spiegler_syndrome	ALLELEID=20297;CLNDISDB=MONDO:MONDO:0011114,MedGen:C1275122,Orphanet:ORPHA867,SNOMED_CT:403825008|MONDO:MONDO:0011512,MedGen:C1857941,OMIM:605041,Orphanet:ORPHA79493;CLNDN=Familial_multiple_trichoepitheliomata|Brooke-Spiegler_syndrome;CLNHGVS=NC_000016.10:g.50791689A>G;CLNREVSTAT=no_assertion_criteria_provided;CLNSIG=Pathogenic;CLNVC=single_nucleotide_variant;CLNVCSO=SO:0001483;CLNVI=OMIM_Allelic…
chr16	68801693	rs587783047	C	T	CDH1:999	.	PAM+3	-	TTTGTCAACCGGTGCAATCTTCAAA	TTTGTCGACCGGTGCAATCTTCAAA	Hereditary_diffuse_gastric_cancer|Hereditary_cancer-predisposing_syndrome	ALLELEID=166261;CLNDISDB=MONDO:MONDO:0007648,MedGen:C1708349,OMIM:137215,Orphanet:ORPHA26106|MONDO:MONDO:0015356,MedGen:C0027672,Orphanet:ORPHA140162,SNOMED_CT:699346009;CLNDN=Hereditary_diffuse_gastric_cancer|Hereditary_cancer-predisposing_syndrome;CLNHGVS=NC_000016.10:g.68801693C>T;CLNREVSTAT=reviewed_by_expert_panel;CLNSIG=Pathogenic;CLNVC=single_nucleotide_variant;CLNVCSO=SO:0001483;CLNVI=Cli…
chr16	68801726	rs876658932	C	T	CDH1:999	.	PAM+5	-	TTTGAATCAGGTGTCGAGGGAAAAA	TTTGAATCGGGTGTCGAGGGAAAAA	Endometrial_carcinoma|Malignant_tumor_of_prostate|Neoplasm_of_ovary|Hereditary_diffuse_gastric_cancer|Hereditary_cancer-predisposing_syndrome|Familial_cancer_of_breast|Blepharocheilodontic_syndrome_1	ALLELEID=242453;CLNDISDB=Human_Phenotype_Ontology:HP:0012114,MONDO:MONDO:0002447,MedGen:C0476089,OMIM:608089,SNOMED_CT:254878006|Human_Phenotype_Ontology:HP:0012125,MONDO:MONDO:0008315,MedGen:C0376358,OMIM:176807,SNOMED_CT:399068003|Human_Phenotype_Ontology:HP:0100615,MONDO:MONDO:0021068,MeSH:D010051,MedGen:C0919267,OMIM:167000,SNOMED_CT:123843001|MONDO:MONDO:0007648,MedGen:C1708349,OMIM:137215,O…
chr16	68808569	rs1597890755	T	A	CDH1:999	.	PAM+4	-	TTTCTCTTCCTGAACCAGGTTTTTA	TTTCTCTACCTGAACCAGGTTTTTA	Gastric_cancer,_familial_diffuse,_and_cleft_lip_with_or_without_cleft_palate	ALLELEID=27287;CLNDISDB=MedGen:C3149287;CLNDN=Gastric_cancer,_familial_diffuse,_and_cleft_lip_with_or_without_cleft_palate;CLNHGVS=NC_000016.10:g.68808569T>A;CLNREVSTAT=no_assertion_criteria_provided;CLNSIG=Pathogenic;CLNVC=single_nucleotide_variant;CLNVCSO=SO:0001483;CLNVI=OMIM_Allelic_Variant:192090.0019;GENEINFO=CDH1:999;MC=SO:0001575|splice_donor_variant;ORIGIN=1;RS=1597890755;SNP_position=PA…
chr16	68819292	rs886039590	G	A	CDH1:999	.	PAM+1	+	TTTGAAGAGACACTGCCAACTGGCT	TTTGGAGAGACACTGCCAACTGGCT	Hereditary_diffuse_gastric_cancer|not_provided	ALLELEID=260124;CLNDISDB=MONDO:MONDO:0007648,MedGen:C1708349,OMIM:137215,Orphanet:ORPHA26106|MedGen:CN517202;CLNDN=Hereditary_diffuse_gastric_cancer|not_provided;CLNHGVS=NC_000016.10:g.68819292G>A;CLNREVSTAT=reviewed_by_expert_panel;CLNSIG=Pathogenic;CLNVC=single_nucleotide_variant;CLNVCSO=SO:0001483;CLNVI=ClinGen_CDH1_Variant_Curation_Expert_Panel,:dffb17c8-bb5d-434c-aefb-9a9dcaef0dc8;GENEINFO=C…
chr16	68828271	rs1596970988	C	A	CDH1:999	.	PAM+4	+	TTTATTAATATGATGAAGAAGGAGG	TTTATTACTATGATGAAGAAGGAGG	Hereditary_cancer-predisposing_syndrome	ALLELEID=812980;CLNDISDB=MONDO:MONDO:0015356,MedGen:C0027672,Orphanet:ORPHA140162,SNOMED_CT:699346009;CLNDN=Hereditary_cancer-predisposing_syndrome;CLNHGVS=NC_000016.10:g.68828271C>A;CLNREVSTAT=criteria_provided,_single_submitter;CLNSIG=Pathogenic;CLNVC=single_nucleotide_variant;CLNVCSO=SO:0001483;GENEINFO=CDH1:999;MC=SO:0001587|nonsense;ORIGIN=1;RS=1596970988;SNP_position=PAM+4;CRISPR_ref_target…
chr17	7673793	rs786202082	G	C	TP53:7157	.	PAM+3	-	TTTGTGGCTGTCCTGGGAGAGACCG	TTTGTGCCTGTCCTGGGAGAGACCG	Hereditary_cancer-predisposing_syndrome	ALLELEID=185349;CLNDISDB=MONDO:MONDO:0015356,MedGen:C0027672,Orphanet:ORPHA140162,SNOMED_CT:699346009;CLNDN=Hereditary_cancer-predisposing_syndrome;CLNHGVS=NC_000017.11:g.7673793G>C;CLNREVSTAT=criteria_provided,_single_submitter;CLNSIG=Pathogenic;CLNVC=single_nucleotide_variant;CLNVCSO=SO:0001483;CLNVI=UniProtKB_(protein):P04637#VAR_045367;GENEINFO=TP53:7157;MC=SO:0001583|missense_variant;ORIGIN=…
chr7	5986883	rs63750451	G	A	PMS2:5395	3e-05	PAM+4	+	TTTATTCATTTAGCTAAAGAACTCA	TTTATTCGTTTAGCTAAAGAACTCA	Lynch_syndrome|Hereditary_nonpolyposis_colorectal_cancer_type_4|Hereditary_cancer-predisposing_syndrome|Hereditary_nonpolyposis_colon_cancer|Hereditary_nonpolyposis_colorectal_neoplasms|not_provided	AF_EXAC=3e-05;ALLELEID=24281;CLNDISDB=MONDO:MONDO:0005835,MedGen:C4552100,OMIM:PS120435,Orphanet:ORPHA144|MONDO:MONDO:0013699,MedGen:C1838333,OMIM:614337|MONDO:MONDO:0015356,MedGen:C0027672,Orphanet:ORPHA140162,SNOMED_CT:699346009|MONDO:MONDO:0018630,MedGen:C1333990,OMIM:PS120435,Orphanet:ORPHA443909|MedGen:C0009405|MedGen:CN517202;CLNDN=Lynch_syndrome|Hereditary_nonpolyposis_colorectal_cancer_ty…
chr11	108245027	rs748840480	G	A	ATM:472	3e-05	PAM+3	-	TTTATATCTTTTTCTTGGGTTTTGG	TTTATACCTTTTTCTTGGGTTTTGG	Ataxia-telangiectasia_syndrome|Hereditary_cancer-predisposing_syndrome|Familial_cancer_of_breast	AF_EXAC=3e-05;ALLELEID=183113;CLNDISDB=MONDO:MONDO:0008840,MedGen:C0004135,OMIM:208900,Orphanet:ORPHA100,SNOMED_CT:68504005|MONDO:MONDO:0015356,MedGen:C0027672,Orphanet:ORPHA140162,SNOMED_CT:699346009|MONDO:MONDO:0016419,MedGen:C0346153,OMIM:114480,Orphanet:ORPHA227535,SNOMED_CT:254843006;CLNDN=Ataxia-telangiectasia_syndrome|Hereditary_cancer-predisposing_syndrome|Familial_cancer_of_breast;CLNHGV…
chr17	7674936	rs1567551821	C	A	TP53:7157	.	PAM+1	+	TTTCATTCCACTCGGATAAGATGCT	TTTCCTTCCACTCGGATAAGATGCT	Neoplasm_of_ovary	ALLELEID=622607;CLNDISDB=Human_Phenotype_Ontology:HP:0100615,MONDO:MONDO:0021068,MeSH:D010051,MedGen:C0919267,OMIM:167000,SNOMED_CT:123843001;CLNDN=Neoplasm_of_ovary;CLNHGVS=NC_000017.11:g.7674936C>A;CLNREVSTAT=no_assertion_criteria_provided;CLNSIG=Pathogenic;CLNVC=single_nucleotide_variant;CLNVCSO=SO:0001483;GENEINFO=TP53:7157;MC=SO:0001587|nonsense;ORIGIN=2;RS=1567551821;SNP_position=PAM+1;CRIS…
chr17	7674939	rs1567551854	C	A	TP53:7157	.	PAM+4	+	TTTCCTTACACTCGGATAAGATGCT	TTTCCTTCCACTCGGATAAGATGCT	Neoplasm_of_ovary	ALLELEID=622608;CLNDISDB=Human_Phenotype_Ontology:HP:0100615,MONDO:MONDO:0021068,MeSH:D010051,MedGen:C0919267,OMIM:167000,SNOMED_CT:123843001;CLNDN=Neoplasm_of_ovary;CLNHGVS=NC_000017.11:g.7674939C>A;CLNREVSTAT=no_assertion_criteria_provided;CLNSIG=Pathogenic;CLNVC=single_nucleotide_variant;CLNVCSO=SO:0001483;GENEINFO=TP53:7157;MC=SO:0001587|nonsense;ORIGIN=2;RS=1567551854;SNP_position=PAM+4;CRIS…
chr17	7676040	rs11540654	C	G	TP53:7157	.	PAM+2	-	TTTCCCTCTGGGCTTCTTGCATTCT	TTTCCGTCTGGGCTTCTTGCATTCT	Hereditary_cancer-predisposing_syndrome|Li-Fraumeni_syndrome	ALLELEID=236497;CLNDISDB=MONDO:MONDO:0015356,MedGen:C0027672,Orphanet:ORPHA140162,SNOMED_CT:699346009|MONDO:MONDO:0018875,MedGen:C0085390,OMIM:PS151623,Orphanet:ORPHA524,SNOMED_CT:428850001;CLNDN=Hereditary_cancer-predisposing_syndrome|Li-Fraumeni_syndrome;CLNHGVS=NC_000017.11:g.7676040C>G;CLNREVSTAT=criteria_provided,_multiple_submitters,_no_conflicts;CLNSIG=Pathogenic;CLNVC=single_nucleotide_va…
chr17	7676071	rs1567555994	G	A	TP53:7157	.	PAM+2	+	TTTCTAGGAAGGGACAGAAGATGAC	TTTCTGGGAAGGGACAGAAGATGAC	Neoplasm_of_ovary	ALLELEID=622641;CLNDISDB=Human_Phenotype_Ontology:HP:0100615,MONDO:MONDO:0021068,MeSH:D010051,MedGen:C0919267,OMIM:167000,SNOMED_CT:123843001;CLNDN=Neoplasm_of_ovary;CLNHGVS=NC_000017.11:g.7676071G>A;CLNREVSTAT=no_assertion_criteria_provided;CLNSIG=Pathogenic;CLNVC=single_nucleotide_variant;CLNVCSO=SO:0001483;GENEINFO=TP53:7157;MC=SO:0001587|nonsense;ORIGIN=2;RS=1567555994;SNP_position=PAM+2;CRIS…
chr17	17222500	rs758175953	C	G	FLCN:201163	.	PAM+5	-	TTTGCCTGCTAACGGGCGTCTCTGC	TTTGCCTGGTAACGGGCGTCTCTGC	Hereditary_cancer-predisposing_syndrome	ALLELEID=420621;CLNDISDB=MONDO:MONDO:0015356,MedGen:C0027672,Orphanet:ORPHA140162,SNOMED_CT:699346009;CLNDN=Hereditary_cancer-predisposing_syndrome;CLNHGVS=NC_000017.11:g.17222500C>G;CLNREVSTAT=criteria_provided,_single_submitter;CLNSIG=Pathogenic;CLNVC=single_nucleotide_variant;CLNVCSO=SO:0001483;GENEINFO=FLCN:201163;MC=SO:0001575|splice_donor_variant;ORIGIN=1;RS=758175953;SNP_position=PAM+5;CRI…
chr17	17222662	rs1131690840	C	T	FLCN:201163	.	PAM+2	-	TTTCAAGTGTTTGAGGCAGAGCAGT	TTTCAGGTGTTTGAGGCAGAGCAGT	Multiple_fibrofolliculomas|Hereditary_cancer-predisposing_syndrome	ALLELEID=420622;CLNDISDB=MONDO:MONDO:0007607,MedGen:C0346010,OMIM:135150,Orphanet:ORPHA122,SNOMED_CT:110985001|MONDO:MONDO:0015356,MedGen:C0027672,Orphanet:ORPHA140162,SNOMED_CT:699346009;CLNDN=Multiple_fibrofolliculomas|Hereditary_cancer-predisposing_syndrome;CLNHGVS=NC_000017.11:g.17222662C>T;CLNREVSTAT=criteria_provided,_multiple_submitters,_no_conflicts;CLNSIG=Pathogenic;CLNVC=single_nucleoti…
chr17	31156061	rs.	T	C	NF1:4763	.	PAM+2	-	TTTGGGAATATTGATTAGACATTCC	TTTGGAAATATTGATTAGACATTCC	Neurofibromatosis,_type_1	ALLELEID=1063885;CLNDISDB=MONDO:MONDO:0018975,MedGen:C0027831,OMIM:162200,Orphanet:ORPHA636,SNOMED_CT:92824003;CLNDN=Neurofibromatosis,_type_1;CLNHGVS=NC_000017.11:g.31156061T>C;CLNREVSTAT=criteria_provided,_single_submitter;CLNSIG=Pathogenic;CLNVC=single_nucleotide_variant;CLNVCSO=SO:0001483;GENEINFO=NF1:4763;MC=SO:0001583|missense_variant;ORIGIN=1;SNP_position=PAM+2;CRISPR_ref_target_sequence=T…
chr17	31159004	rs1243948503	T	A	NF1:4763	.	PAM+1	+	TTTCAGTTAGAGAATATTTGGAGAA	TTTCTGTTAGAGAATATTTGGAGAA	Neurofibromatosis,_type_1	ALLELEID=804925;CLNDISDB=MONDO:MONDO:0018975,MedGen:C0027831,OMIM:162200,Orphanet:ORPHA636,SNOMED_CT:92824003;CLNDN=Neurofibromatosis,_type_1;CLNHGVS=NC_000017.11:g.31159004T>A;CLNREVSTAT=criteria_provided,_single_submitter;CLNSIG=Pathogenic;CLNVC=single_nucleotide_variant;CLNVCSO=SO:0001483;GENEINFO=NF1:4763;MC=SO:0001627|intron_variant;ORIGIN=1;RS=1243948503;SNP_position=PAM+1;CRISPR_ref_target…
chr17	31159008	rs.	A	C	NF1:4763	.	PAM+5	+	TTTCTGTTCGAGAATATTTGGAGAA	TTTCTGTTAGAGAATATTTGGAGAA	Neurofibromatosis,_type_1	ALLELEID=984087;CLNDISDB=MONDO:MONDO:0018975,MedGen:C0027831,OMIM:162200,Orphanet:ORPHA636,SNOMED_CT:92824003;CLNDN=Neurofibromatosis,_type_1;CLNHGVS=NC_000017.11:g.31159008A>C;CLNREVSTAT=criteria_provided,_multiple_submitters,_no_conflicts;CLNSIG=Pathogenic;CLNVC=single_nucleotide_variant;CLNVCSO=SO:0001483;CLNVI=Genome_Diagnostics_Laboratory,_The_Hospital_for_Sick_Children:2021-00066;GENEINFO=N…
chr17	31159008	rs1597629679	A	G	NF1:4763	.	PAM+5	+	TTTCTGTTGGAGAATATTTGGAGAA	TTTCTGTTAGAGAATATTTGGAGAA	Neurofibromatosis,_type_1	ALLELEID=652701;CLNDISDB=MONDO:MONDO:0018975,MedGen:C0027831,OMIM:162200,Orphanet:ORPHA636,SNOMED_CT:92824003;CLNDN=Neurofibromatosis,_type_1;CLNHGVS=NC_000017.11:g.31159008A>G;CLNREVSTAT=criteria_provided,_single_submitter;CLNSIG=Pathogenic;CLNVC=single_nucleotide_variant;CLNVCSO=SO:0001483;GENEINFO=NF1:4763;MC=SO:0001574|splice_acceptor_variant;ORIGIN=1;RS=1597629679;SNP_position=PAM+5;CRISPR_r…
chr17	31159074	rs.	T	C	NF1:4763	.	PAM+2	-	TTTCCGGTGTATCCAATATAATCAA	TTTCCAGTGTATCCAATATAATCAA	Neurofibromatosis,_type_1	ALLELEID=844850;CLNDISDB=MONDO:MONDO:0018975,MedGen:C0027831,OMIM:162200,Orphanet:ORPHA636,SNOMED_CT:92824003;CLNDN=Neurofibromatosis,_type_1;CLNHGVS=NC_000017.11:g.31159074T>C;CLNREVSTAT=criteria_provided,_single_submitter;CLNSIG=Pathogenic;CLNVC=single_nucleotide_variant;CLNVCSO=SO:0001483;GENEINFO=NF1:4763;MC=SO:0001583|missense_variant;ORIGIN=1;SNP_position=PAM+2;CRISPR_ref_target_sequence=TT…
chr17	31159094	rs.	G	A	NF1:4763	.	PAM+5	-	TTTACTTATCCCAGCAAGACATTTT	TTTACTTACCCCAGCAAGACATTTT	Neurofibromatosis,_type_1	ALLELEID=852165;CLNDISDB=MONDO:MONDO:0018975,MedGen:C0027831,OMIM:162200,Orphanet:ORPHA636,SNOMED_CT:92824003;CLNDN=Neurofibromatosis,_type_1;CLNHGVS=NC_000017.11:g.31159094G>A;CLNREVSTAT=criteria_provided,_single_submitter;CLNSIG=Pathogenic;CLNVC=single_nucleotide_variant;CLNVCSO=SO:0001483;GENEINFO=NF1:4763;MC=SO:0001575|splice_donor_variant;ORIGIN=1;SNP_position=PAM+5;CRISPR_ref_target_sequenc…
chr17	31159094	rs1567816131	G	C	NF1:4763	.	PAM+5	-	TTTACTTAGCCCAGCAAGACATTTT	TTTACTTACCCCAGCAAGACATTTT	Neurofibromatosis,_type_1	ALLELEID=653217;CLNDISDB=MONDO:MONDO:0018975,MedGen:C0027831,OMIM:162200,Orphanet:ORPHA636,SNOMED_CT:92824003;CLNDN=Neurofibromatosis,_type_1;CLNHGVS=NC_000017.11:g.31159094G>C;CLNREVSTAT=criteria_provided,_single_submitter;CLNSIG=Pathogenic;CLNVC=single_nucleotide_variant;CLNVCSO=SO:0001483;GENEINFO=NF1:4763;MC=SO:0001575|splice_donor_variant;ORIGIN=1;RS=1567816131;SNP_position=PAM+5;CRISPR_ref_…
chr17	31159094	rs1567816131	G	T	NF1:4763	.	PAM+5	-	TTTACTTAACCCAGCAAGACATTTT	TTTACTTACCCCAGCAAGACATTTT	Neurofibromatosis,_type_1	ALLELEID=568760;CLNDISDB=MONDO:MONDO:0018975,MedGen:C0027831,OMIM:162200,Orphanet:ORPHA636,SNOMED_CT:92824003;CLNDN=Neurofibromatosis,_type_1;CLNHGVS=NC_000017.11:g.31159094G>T;CLNREVSTAT=criteria_provided,_multiple_submitters,_no_conflicts;CLNSIG=Pathogenic;CLNVC=single_nucleotide_variant;CLNVCSO=SO:0001483;GENEINFO=NF1:4763;MC=SO:0001575|splice_donor_variant;ORIGIN=1;RS=1567816131;SNP_position=…
chr17	31159095	rs1555605406	T	A	NF1:4763	.	PAM+4	-	TTTACTTTCCCCAGCAAGACATTTT	TTTACTTACCCCAGCAAGACATTTT	Neurofibromatosis,_type_1	ALLELEID=530916;CLNDISDB=MONDO:MONDO:0018975,MedGen:C0027831,OMIM:162200,Orphanet:ORPHA636,SNOMED_CT:92824003;CLNDN=Neurofibromatosis,_type_1;CLNHGVS=NC_000017.11:g.31159095T>A;CLNREVSTAT=criteria_provided,_single_submitter;CLNSIG=Pathogenic;CLNVC=single_nucleotide_variant;CLNVCSO=SO:0001483;GENEINFO=NF1:4763;MC=SO:0001575|splice_donor_variant;ORIGIN=1;RS=1555605406;SNP_position=PAM+4;CRISPR_ref_…
chr17	31159095	rs1555605406	T	C	NF1:4763	.	PAM+4	-	TTTACTTGCCCCAGCAAGACATTTT	TTTACTTACCCCAGCAAGACATTTT	Neurofibromatosis,_type_1	ALLELEID=570850;CLNDISDB=MONDO:MONDO:0018975,MedGen:C0027831,OMIM:162200,Orphanet:ORPHA636,SNOMED_CT:92824003;CLNDN=Neurofibromatosis,_type_1;CLNHGVS=NC_000017.11:g.31159095T>C;CLNREVSTAT=criteria_provided,_single_submitter;CLNSIG=Pathogenic;CLNVC=single_nucleotide_variant;CLNVCSO=SO:0001483;GENEINFO=NF1:4763;MC=SO:0001575|splice_donor_variant;ORIGIN=1;RS=1555605406;SNP_position=PAM+4;CRISPR_ref_…
chr17	31159098	rs.	G	C	NF1:4763	.	PAM+1	-	TTTAGTTACCCCAGCAAGACATTTT	TTTACTTACCCCAGCAAGACATTTT	Neurofibromatosis,_type_1	ALLELEID=1063891;CLNDISDB=MONDO:MONDO:0018975,MedGen:C0027831,OMIM:162200,Orphanet:ORPHA636,SNOMED_CT:92824003;CLNDN=Neurofibromatosis,_type_1;CLNHGVS=NC_000017.11:g.31159098G>C;CLNREVSTAT=criteria_provided,_single_submitter;CLNSIG=Pathogenic;CLNVC=single_nucleotide_variant;CLNVCSO=SO:0001483;GENEINFO=NF1:4763;MC=SO:0001627|intron_variant;ORIGIN=1;SNP_position=PAM+1;CRISPR_ref_target_sequence=TTT…
chr17	31159098	rs1555605409	G	T	NF1:4763	.	PAM+1	-	TTTAATTACCCCAGCAAGACATTTT	TTTACTTACCCCAGCAAGACATTTT	Neurofibromatosis,_type_1	ALLELEID=466402;CLNDISDB=MONDO:MONDO:0018975,MedGen:C0027831,OMIM:162200,Orphanet:ORPHA636,SNOMED_CT:92824003;CLNDN=Neurofibromatosis,_type_1;CLNHGVS=NC_000017.11:g.31159098G>T;CLNREVSTAT=criteria_provided,_single_submitter;CLNSIG=Pathogenic;CLNVC=single_nucleotide_variant;CLNVCSO=SO:0001483;GENEINFO=NF1:4763;MC=SO:0001627|intron_variant;ORIGIN=1;RS=1555605409;SNP_position=PAM+1;CRISPR_ref_target…
chr17	31163186	rs1597635615	C	T	NF1:4763	.	PAM+4	-	TTTGGTTACTAAAATAGAAATAATC	TTTGGTTGCTAAAATAGAAATAATC	Tibial_pseudoarthrosis|Neurofibromatosis,_type_1	ALLELEID=806386;CLNDISDB=Human_Phenotype_Ontology:HP:0009736,MedGen:C4024216|MONDO:MONDO:0018975,MedGen:C0027831,OMIM:162200,Orphanet:ORPHA636,SNOMED_CT:92824003;CLNDN=Tibial_pseudoarthrosis|Neurofibromatosis,_type_1;CLNHGVS=NC_000017.11:g.31163186C>T;CLNREVSTAT=criteria_provided,_single_submitter;CLNSIG=Pathogenic;CLNVC=single_nucleotide_variant;CLNVCSO=SO:0001483;GENEINFO=NF1:4763;MC=SO:0001587…
chr17	31163273	rs.	G	T	NF1:4763	.	PAM+4	-	TTTCCTTAACGACAGGTGTGAAGAA	TTTCCTTCACGACAGGTGTGAAGAA	Neurofibromatosis,_type_1	ALLELEID=1036762;CLNDISDB=MONDO:MONDO:0018975,MedGen:C0027831,OMIM:162200,Orphanet:ORPHA636,SNOMED_CT:92824003;CLNDN=Neurofibromatosis,_type_1;CLNHGVS=NC_000017.11:g.31163273G>T;CLNREVSTAT=no_assertion_criteria_provided;CLNSIG=Pathogenic;CLNVC=single_nucleotide_variant;CLNVCSO=SO:0001483;GENEINFO=NF1:4763;MC=SO:0001587|nonsense;ORIGIN=1;SNP_position=PAM+4;CRISPR_ref_target_sequence=TTTCCTTCACGACA…
chr17	31163381	rs1567818033	G	A	NF1:4763	.	PAM+5	-	TTTACACATTAACCTGGTAGAAATG	TTTACACACTAACCTGGTAGAAATG	Neurofibromatosis,_type_1	ALLELEID=570933;CLNDISDB=MONDO:MONDO:0018975,MedGen:C0027831,OMIM:162200,Orphanet:ORPHA636,SNOMED_CT:92824003;CLNDN=Neurofibromatosis,_type_1;CLNHGVS=NC_000017.11:g.31163381G>A;CLNREVSTAT=criteria_provided,_single_submitter;CLNSIG=Pathogenic;CLNVC=single_nucleotide_variant;CLNVCSO=SO:0001483;GENEINFO=NF1:4763;MC=SO:0001627|intron_variant;ORIGIN=1;RS=1567818033;SNP_position=PAM+5;CRISPR_ref_target…
chr17	31169912	rs.	T	A	NF1:4763	.	PAM+1	+	TTTGATCAGAAGACAATGTTGATGT	TTTGTTCAGAAGACAATGTTGATGT	Neurofibromatosis,_type_1	ALLELEID=1036764;CLNDISDB=MONDO:MONDO:0018975,MedGen:C0027831,OMIM:162200,Orphanet:ORPHA636,SNOMED_CT:92824003;CLNDN=Neurofibromatosis,_type_1;CLNHGVS=NC_000017.11:g.31169912T>A;CLNREVSTAT=no_assertion_criteria_provided;CLNSIG=Pathogenic;CLNVC=single_nucleotide_variant;CLNVCSO=SO:0001483;GENEINFO=NF1:4763;MC=SO:0001587|nonsense;ORIGIN=1;SNP_position=PAM+1;CRISPR_ref_target_sequence=TTTGTTCAGAAGAC…
chr17	31169914	rs1131691994	C	G	NF1:4763	.	PAM+3	+	TTTGTTGAGAAGACAATGTTGATGT	TTTGTTCAGAAGACAATGTTGATGT	Tibial_pseudoarthrosis|Neurofibromatosis,_type_1|not_provided	ALLELEID=422155;CLNDISDB=Human_Phenotype_Ontology:HP:0009736,MedGen:C4024216|MONDO:MONDO:0018975,MedGen:C0027831,OMIM:162200,Orphanet:ORPHA636,SNOMED_CT:92824003|MedGen:CN517202;CLNDN=Tibial_pseudoarthrosis|Neurofibromatosis,_type_1|not_provided;CLNHGVS=NC_000017.11:g.31169914C>G;CLNREVSTAT=criteria_provided,_multiple_submitters,_no_conflicts;CLNSIG=Pathogenic;CLNVC=single_nucleotide_variant;CLNV…
chr17	31181708	rs.	A	G	NF1:4763	.	PAM+2	+	TTTATGGGCATTTTGGAACTGGGTA	TTTATAGGCATTTTGGAACTGGGTA	Neurofibromatosis,_type_1	ALLELEID=941164;CLNDISDB=MONDO:MONDO:0018975,MedGen:C0027831,OMIM:162200,Orphanet:ORPHA636,SNOMED_CT:92824003;CLNDN=Neurofibromatosis,_type_1;CLNHGVS=NC_000017.11:g.31181708A>G;CLNREVSTAT=criteria_provided,_single_submitter;CLNSIG=Pathogenic;CLNVC=single_nucleotide_variant;CLNVCSO=SO:0001483;GENEINFO=NF1:4763;MC=SO:0001574|splice_acceptor_variant;ORIGIN=1;SNP_position=PAM+2;CRISPR_ref_target_sequ…
chr17	31181709	rs.	G	A	NF1:4763	.	PAM+3	+	TTTATAAGCATTTTGGAACTGGGTA	TTTATAGGCATTTTGGAACTGGGTA	Neurofibromatosis,_type_1	ALLELEID=1063897;CLNDISDB=MONDO:MONDO:0018975,MedGen:C0027831,OMIM:162200,Orphanet:ORPHA636,SNOMED_CT:92824003;CLNDN=Neurofibromatosis,_type_1;CLNHGVS=NC_000017.11:g.31181709G>A;CLNREVSTAT=criteria_provided,_single_submitter;CLNSIG=Pathogenic;CLNVC=single_nucleotide_variant;CLNVCSO=SO:0001483;GENEINFO=NF1:4763;MC=SO:0001574|splice_acceptor_variant;ORIGIN=1;SNP_position=PAM+3;CRISPR_ref_target_seq…
chr17	31182578	rs1064794273	G	A	NF1:4763	.	PAM+1	+	TTTGACCACTACAAATCATTCTCCT	TTTGGCCACTACAAATCATTCTCCT	Hereditary_cancer-predisposing_syndrome|Neurofibromatosis,_type_1|not_specified|not_provided	ALLELEID=409860;CLNDISDB=MONDO:MONDO:0015356,MedGen:C0027672,Orphanet:ORPHA140162,SNOMED_CT:699346009|MONDO:MONDO:0018975,MedGen:C0027831,OMIM:162200,Orphanet:ORPHA636,SNOMED_CT:92824003|MedGen:CN169374|MedGen:CN517202;CLNDN=Hereditary_cancer-predisposing_syndrome|Neurofibromatosis,_type_1|not_specified|not_provided;CLNHGVS=NC_000017.11:g.31182578G>A;CLNREVSTAT=criteria_provided,_multiple_submitt…
chr17	31200443	rs786203950	C	T	NF1:4763	.	PAM+1	-	TTTCATAGACTGTCCAGAAATAACT	TTTCGTAGACTGTCCAGAAATAACT	Juvenile_myelomonocytic_leukemia|Hereditary_cancer-predisposing_syndrome|Neurofibromatosis,_type_1|not_specified|not_provided	ALLELEID=184531;CLNDISDB=Human_Phenotype_Ontology:HP:0012209,MONDO:MONDO:0011908,MedGen:C0349639,OMIM:607785,Orphanet:ORPHA86834|MONDO:MONDO:0015356,MedGen:C0027672,Orphanet:ORPHA140162,SNOMED_CT:699346009|MONDO:MONDO:0018975,MedGen:C0027831,OMIM:162200,Orphanet:ORPHA636,SNOMED_CT:92824003|MedGen:CN169374|MedGen:CN517202;CLNDN=Juvenile_myelomonocytic_leukemia|Hereditary_cancer-predisposing_syndro…
chr17	31200505	rs1597680938	T	A	NF1:4763	.	PAM+3	-	TTTGACTCAGGCAATTGCAGCACTT	TTTGACACAGGCAATTGCAGCACTT	Neurofibromatosis,_type_1	ALLELEID=645484;CLNDISDB=MONDO:MONDO:0018975,MedGen:C0027831,OMIM:162200,Orphanet:ORPHA636,SNOMED_CT:92824003;CLNDN=Neurofibromatosis,_type_1;CLNHGVS=NC_000017.11:g.31200505T>A;CLNREVSTAT=criteria_provided,_single_submitter;CLNSIG=Pathogenic;CLNVC=single_nucleotide_variant;CLNVCSO=SO:0001483;GENEINFO=NF1:4763;MC=SO:0001587|nonsense;ORIGIN=1;RS=1597680938;SNP_position=PAM+3;CRISPR_ref_target_seque…
chr17	31201034	rs758206740	T	G	NF1:4763	.	PAM+1	+	TTTAGAGAACCTGCTTTTTAATCCA	TTTATAGAACCTGCTTTTTAATCCA	Neurofibromatosis,_type_1	ALLELEID=804933;CLNDISDB=MONDO:MONDO:0018975,MedGen:C0027831,OMIM:162200,Orphanet:ORPHA636,SNOMED_CT:92824003;CLNDN=Neurofibromatosis,_type_1;CLNHGVS=NC_000017.11:g.31201034T>G;CLNREVSTAT=criteria_provided,_single_submitter;CLNSIG=Pathogenic;CLNVC=single_nucleotide_variant;CLNVCSO=SO:0001483;GENEINFO=NF1:4763;MC=SO:0001627|intron_variant;ORIGIN=1;RS=758206740;SNP_position=PAM+1;CRISPR_ref_target_…
chr17	31201160	rs864622161	G	A	NF1:4763	.	PAM+3	+	TTTAAGATGAGAGCATTGGTTTTTA	TTTAAGGTGAGAGCATTGGTTTTTA	Neurofibromatosis,_type_1|not_provided	ALLELEID=222572;CLNDISDB=MONDO:MONDO:0018975,MedGen:C0027831,OMIM:162200,Orphanet:ORPHA636,SNOMED_CT:92824003|MedGen:CN517202;CLNDN=Neurofibromatosis,_type_1|not_provided;CLNHGVS=NC_000017.11:g.31201160G>A;CLNREVSTAT=criteria_provided,_multiple_submitters,_no_conflicts;CLNSIG=Pathogenic;CLNVC=single_nucleotide_variant;CLNVCSO=SO:0001483;CLNVI=Genome_Diagnostics_Laboratory,_The_Hospital_for_Sick_C…
chr17	31201160	rs.	G	T	NF1:4763	.	PAM+3	+	TTTAAGTTGAGAGCATTGGTTTTTA	TTTAAGGTGAGAGCATTGGTTTTTA	Neurofibromatosis,_type_1	ALLELEID=960197;CLNDISDB=MONDO:MONDO:0018975,MedGen:C0027831,OMIM:162200,Orphanet:ORPHA636,SNOMED_CT:92824003;CLNDN=Neurofibromatosis,_type_1;CLNHGVS=NC_000017.11:g.31201160G>T;CLNREVSTAT=criteria_provided,_multiple_submitters,_no_conflicts;CLNSIG=Pathogenic;CLNVC=single_nucleotide_variant;CLNVCSO=SO:0001483;CLNVI=Genome_Diagnostics_Laboratory,_The_Hospital_for_Sick_Children:2021-00014;GENEINFO=N…
chr17	31201161	rs.	T	C	NF1:4763	.	PAM+4	+	TTTAAGGCGAGAGCATTGGTTTTTA	TTTAAGGTGAGAGCATTGGTTTTTA	Neurofibromatosis,_type_1	ALLELEID=852696;CLNDISDB=MONDO:MONDO:0018975,MedGen:C0027831,OMIM:162200,Orphanet:ORPHA636,SNOMED_CT:92824003;CLNDN=Neurofibromatosis,_type_1;CLNHGVS=NC_000017.11:g.31201161T>C;CLNREVSTAT=criteria_provided,_single_submitter;CLNSIG=Pathogenic;CLNVC=single_nucleotide_variant;CLNVCSO=SO:0001483;GENEINFO=NF1:4763;MC=SO:0001575|splice_donor_variant;ORIGIN=1;SNP_position=PAM+4;CRISPR_ref_target_sequenc…
chr17	31201161	rs1555611043	T	G	NF1:4763	.	PAM+4	+	TTTAAGGGGAGAGCATTGGTTTTTA	TTTAAGGTGAGAGCATTGGTTTTTA	CafÃ©-au-lait_macules_with_pulmonary_stenosis|Neurofibromatosis-Noonan_syndrome|Neurofibromatosis,_type_1|not_specified	ALLELEID=433243;CLNDISDB=MONDO:MONDO:0008672,MedGen:C0553586,OMIM:193520,Orphanet:ORPHA3444,SNOMED_CT:403820003|MONDO:MONDO:0011035,MedGen:C2931482,OMIM:601321,Orphanet:ORPHA638|MONDO:MONDO:0018975,MedGen:C0027831,OMIM:162200,Orphanet:ORPHA636,SNOMED_CT:92824003|MedGen:CN169374;CLNDN=CafÃ©-au-lait_macules_with_pulmonary_stenosis|Neurofibromatosis-Noonan_syndrome|Neurofibromatosis,_type_1|not_spec…
chr17	31201449	rs1555611089	T	A	NF1:4763	.	PAM+5	+	TTTCACTAAGTGCTGGTAAATTCAC	TTTCACTATGTGCTGGTAAATTCAC	Hereditary_cancer-predisposing_syndrome	ALLELEID=478022;CLNDISDB=MONDO:MONDO:0015356,MedGen:C0027672,Orphanet:ORPHA140162,SNOMED_CT:699346009;CLNDN=Hereditary_cancer-predisposing_syndrome;CLNHGVS=NC_000017.11:g.31201449T>A;CLNREVSTAT=criteria_provided,_single_submitter;CLNSIG=Pathogenic;CLNVC=single_nucleotide_variant;CLNVCSO=SO:0001483;GENEINFO=NF1:4763;MC=SO:0001587|nonsense;ORIGIN=1;RS=1555611089;SNP_position=PAM+5;CRISPR_ref_target…
chr17	31201449	rs.	T	G	NF1:4763	.	PAM+5	+	TTTCACTAGGTGCTGGTAAATTCAC	TTTCACTATGTGCTGGTAAATTCAC	Neurofibromatosis,_type_1	ALLELEID=844892;CLNDISDB=MONDO:MONDO:0018975,MedGen:C0027831,OMIM:162200,Orphanet:ORPHA636,SNOMED_CT:92824003;CLNDN=Neurofibromatosis,_type_1;CLNHGVS=NC_000017.11:g.31201449T>G;CLNREVSTAT=criteria_provided,_single_submitter;CLNSIG=Pathogenic;CLNVC=single_nucleotide_variant;CLNVCSO=SO:0001483;GENEINFO=NF1:4763;MC=SO:0001587|nonsense;ORIGIN=1;SNP_position=PAM+5;CRISPR_ref_target_sequence=TTTCACTATG…
chr17	31201490	rs1060500253	G	A	NF1:4763	.	PAM+3	-	TTTGGATTTACATTGGTGATGATTC	TTTGGACTTACATTGGTGATGATTC	Midaortic_syndrome|Neurofibromatosis,_type_1	ALLELEID=653401;CLNDISDB=MONDO:MONDO:0015446,MedGen:C3805239,Orphanet:ORPHA1456|MONDO:MONDO:0018975,MedGen:C0027831,OMIM:162200,Orphanet:ORPHA636,SNOMED_CT:92824003;CLNDN=Midaortic_syndrome|Neurofibromatosis,_type_1;CLNHGVS=NC_000017.11:g.31201490G>A;CLNREVSTAT=criteria_provided,_single_submitter;CLNSIG=Pathogenic;CLNVC=single_nucleotide_variant;CLNVCSO=SO:0001483;GENEINFO=NF1:4763;MC=SO:0001627|…
chr17	7673806	rs121912657	C	T	TP53:7157	3e-05	PAM+3	-	TTTGAGATGCGTGTTTGTGCCTGTC	TTTGAGGTGCGTGTTTGTGCCTGTC	Li-Fraumeni_syndrome_1|Medulloblastoma|Pancreatic_adenocarcinoma|Squamous_cell_carcinoma_of_the_skin|Transitional_cell_carcinoma_of_the_bladder|Multiple_myeloma|Breast_neoplasm|Renal_cell_carcinoma,_papillary,_1|Lung_adenocarcinoma|Neoplasm_of_ovary|Neoplasm_of_the_large_intestine|Adenocarcinoma_of_stomach|Ovarian_Serous_Cystadenocarcinoma|Squamous_cell_carcinoma_of_the_head_and_neck|Hereditary_c…	AF_EXAC=3e-05;ALLELEID=185350;CLNDISDB=Gene:553989,MONDO:MONDO:0007903,MedGen:C1835398,OMIM:151623|Human_Phenotype_Ontology:HP:0002885,MONDO:MONDO:0007959,MeSH:D008527,MedGen:C0025149,OMIM:155255,Orphanet:ORPHA616|Human_Phenotype_Ontology:HP:0006725,MONDO:MONDO:0006047,MedGen:C0281361|Human_Phenotype_Ontology:HP:0006739,Human_Phenotype_Ontology:HP:0007614,MONDO:MONDO:0002529,MedGen:C0553723|Human…
chr17	31214586	rs1060500331	G	C	NF1:4763	.	PAM+2	+	TTTGTCTAAGTATTTTTTTATGAAA	TTTGTGTAAGTATTTTTTTATGAAA	Neurofibromatosis,_type_1	ALLELEID=425094;CLNDISDB=MONDO:MONDO:0018975,MedGen:C0027831,OMIM:162200,Orphanet:ORPHA636,SNOMED_CT:92824003;CLNDN=Neurofibromatosis,_type_1;CLNHGVS=NC_000017.11:g.31214586G>C;CLNREVSTAT=criteria_provided,_single_submitter;CLNSIG=Pathogenic;CLNVC=single_nucleotide_variant;CLNVCSO=SO:0001483;GENEINFO=NF1:4763;MC=SO:0001575|splice_donor_variant;ORIGIN=1;RS=1060500331;SNP_position=PAM+2;CRISPR_ref_…
chr17	31214586	rs1060500331	G	T	NF1:4763	.	PAM+2	+	TTTGTTTAAGTATTTTTTTATGAAA	TTTGTGTAAGTATTTTTTTATGAAA	Neurofibromatosis,_type_1	ALLELEID=402162;CLNDISDB=MONDO:MONDO:0018975,MedGen:C0027831,OMIM:162200,Orphanet:ORPHA636,SNOMED_CT:92824003;CLNDN=Neurofibromatosis,_type_1;CLNHGVS=NC_000017.11:g.31214586G>T;CLNREVSTAT=criteria_provided,_single_submitter;CLNSIG=Pathogenic;CLNVC=single_nucleotide_variant;CLNVCSO=SO:0001483;GENEINFO=NF1:4763;MC=SO:0001575|splice_donor_variant;ORIGIN=1;RS=1060500331;SNP_position=PAM+2;CRISPR_ref_…
chr17	31221890	rs.	G	A	NF1:4763	.	PAM+2	+	TTTGTAGAATCCTGATGCTCCTGTA	TTTGTGGAATCCTGATGCTCCTGTA	Neurofibromatosis,_type_1	ALLELEID=1063930;CLNDISDB=MONDO:MONDO:0018975,MedGen:C0027831,OMIM:162200,Orphanet:ORPHA636,SNOMED_CT:92824003;CLNDN=Neurofibromatosis,_type_1;CLNHGVS=NC_000017.11:g.31221890G>A;CLNREVSTAT=criteria_provided,_single_submitter;CLNSIG=Pathogenic;CLNVC=single_nucleotide_variant;CLNVCSO=SO:0001483;GENEINFO=NF1:4763;MC=SO:0001587|nonsense;ORIGIN=1;SNP_position=PAM+2;CRISPR_ref_target_sequence=TTTGTGGAA…
chr17	31221891	rs1135402820	G	A	NF1:4763	.	PAM+3	+	TTTGTGAAATCCTGATGCTCCTGTA	TTTGTGGAATCCTGATGCTCCTGTA	Neurofibromatosis,_type_1	ALLELEID=425101;CLNDISDB=MONDO:MONDO:0018975,MedGen:C0027831,OMIM:162200,Orphanet:ORPHA636,SNOMED_CT:92824003;CLNDN=Neurofibromatosis,_type_1;CLNHGVS=NC_000017.11:g.31221891G>A;CLNREVSTAT=no_assertion_criteria_provided;CLNSIG=Pathogenic;CLNVC=single_nucleotide_variant;CLNVCSO=SO:0001483;GENEINFO=NF1:4763;MC=SO:0001587|nonsense;ORIGIN=1;RS=1135402820;SNP_position=PAM+3;CRISPR_ref_target_sequence=T…
chr17	31221921	rs863224489	G	A	NF1:4763	.	PAM+1	+	TTTGAGAGATTAGGTATATGTACTT	TTTGGGAGATTAGGTATATGTACTT	Neurofibromatosis,_type_1	ALLELEID=213253;CLNDISDB=MONDO:MONDO:0018975,MedGen:C0027831,OMIM:162200,Orphanet:ORPHA636,SNOMED_CT:92824003;CLNDN=Neurofibromatosis,_type_1;CLNHGVS=NC_000017.11:g.31221921G>A;CLNREVSTAT=criteria_provided,_multiple_submitters,_no_conflicts;CLNSIG=Pathogenic;CLNVC=single_nucleotide_variant;CLNVCSO=SO:0001483;GENEINFO=NF1:4763;MC=SO:0001587|nonsense;ORIGIN=1;RS=863224489;SNP_position=PAM+1;CRISPR_…
chr17	31223433	rs.	T	G	NF1:4763	.	PAM+1	+	TTTAGGTTACTGCAGCTCACAAATG	TTTATGTTACTGCAGCTCACAAATG	Neurofibromatosis,_type_1	ALLELEID=861165;CLNDISDB=MONDO:MONDO:0018975,MedGen:C0027831,OMIM:162200,Orphanet:ORPHA636,SNOMED_CT:92824003;CLNDN=Neurofibromatosis,_type_1;CLNHGVS=NC_000017.11:g.31223433T>G;CLNREVSTAT=criteria_provided,_single_submitter;CLNSIG=Pathogenic;CLNVC=single_nucleotide_variant;CLNVCSO=SO:0001483;GENEINFO=NF1:4763;MC=SO:0001627|intron_variant;ORIGIN=1;SNP_position=PAM+1;CRISPR_ref_target_sequence=TTTA…
chr17	31223446	rs915463951	C	G	NF1:4763	.	PAM+2	-	TTTGTCAGCTGCAGTAACATAAAGT	TTTGTGAGCTGCAGTAACATAAAGT	Neurofibromatosis,_type_1	ALLELEID=570898;CLNDISDB=MONDO:MONDO:0018975,MedGen:C0027831,OMIM:162200,Orphanet:ORPHA636,SNOMED_CT:92824003;CLNDN=Neurofibromatosis,_type_1;CLNHGVS=NC_000017.11:g.31223446C>G;CLNREVSTAT=criteria_provided,_single_submitter;CLNSIG=Pathogenic;CLNVC=single_nucleotide_variant;CLNVCSO=SO:0001483;GENEINFO=NF1:4763;MC=SO:0001587|nonsense;ORIGIN=1;RS=915463951;SNP_position=PAM+2;CRISPR_ref_target_sequen…
chr17	31223462	rs.	C	G	NF1:4763	.	PAM+1	+	TTTAGATCTGCAAGAAATTAACTAG	TTTACATCTGCAAGAAATTAACTAG	Neurofibromatosis,_type_1	ALLELEID=1063933;CLNDISDB=MONDO:MONDO:0018975,MedGen:C0027831,OMIM:162200,Orphanet:ORPHA636,SNOMED_CT:92824003;CLNDN=Neurofibromatosis,_type_1;CLNHGVS=NC_000017.11:g.31223462C>G;CLNREVSTAT=criteria_provided,_single_submitter;CLNSIG=Pathogenic;CLNVC=single_nucleotide_variant;CLNVCSO=SO:0001483;GENEINFO=NF1:4763;MC=SO:0001587|nonsense;ORIGIN=1;SNP_position=PAM+1;CRISPR_ref_target_sequence=TTTACATCT…
chr17	31223469	rs.	A	T	NF1:4763	.	PAM+2	-	TTTCTAGCAGATGTAAAAAAGCATT	TTTCTTGCAGATGTAAAAAAGCATT	Neurofibromatosis,_type_1	ALLELEID=1063935;CLNDISDB=MONDO:MONDO:0018975,MedGen:C0027831,OMIM:162200,Orphanet:ORPHA636,SNOMED_CT:92824003;CLNDN=Neurofibromatosis,_type_1;CLNHGVS=NC_000017.11:g.31223469A>T;CLNREVSTAT=criteria_provided,_single_submitter;CLNSIG=Pathogenic;CLNVC=single_nucleotide_variant;CLNVCSO=SO:0001483;GENEINFO=NF1:4763;MC=SO:0001587|nonsense;ORIGIN=1;SNP_position=PAM+2;CRISPR_ref_target_sequence=TTTCTTGCA…
chr17	31225161	rs1555613567	G	T	NF1:4763	.	PAM+1	-	TTTCAACTAGAAGGAATATCACATC	TTTCCACTAGAAGGAATATCACATC	Neurofibromatosis,_type_1	ALLELEID=531214;CLNDISDB=MONDO:MONDO:0018975,MedGen:C0027831,OMIM:162200,Orphanet:ORPHA636,SNOMED_CT:92824003;CLNDN=Neurofibromatosis,_type_1;CLNHGVS=NC_000017.11:g.31225161G>T;CLNREVSTAT=criteria_provided,_multiple_submitters,_no_conflicts;CLNSIG=Pathogenic;CLNVC=single_nucleotide_variant;CLNVCSO=SO:0001483;CLNVI=Genome_Diagnostics_Laboratory,_The_Hospital_for_Sick_Children:2021-00050;GENEINFO=N…
chr15	90763016	rs373525781	C	T	BLM:641	4e-05	PAM+1	+	TTTCTAAAGTCTTAGTTTTCCTCAT	TTTCCAAAGTCTTAGTTTTCCTCAT	Bloom_syndrome|Hereditary_cancer-predisposing_syndrome|not_provided	AF_ESP=0.00015;AF_EXAC=4e-05;ALLELEID=464682;CLNDISDB=MONDO:MONDO:0008876,MedGen:C0005859,OMIM:210900,Orphanet:ORPHA125,SNOMED_CT:4434006|MONDO:MONDO:0015356,MedGen:C0027672,Orphanet:ORPHA140162,SNOMED_CT:699346009|MedGen:CN517202;CLNDN=Bloom_syndrome|Hereditary_cancer-predisposing_syndrome|not_provided;CLNHGVS=NC_000015.10:g.90763016C>T;CLNREVSTAT=criteria_provided,_multiple_submitters,_no_confl…
chr17	31226477	rs1597712392	C	T	NF1:4763	.	PAM+5	+	TTTGCCGATAAGCCCAGACCAAACT	TTTGCCGACAAGCCCAGACCAAACT	Tibial_pseudoarthrosis|Neurofibromatosis,_type_1	ALLELEID=806392;CLNDISDB=Human_Phenotype_Ontology:HP:0009736,MedGen:C4024216|MONDO:MONDO:0018975,MedGen:C0027831,OMIM:162200,Orphanet:ORPHA636,SNOMED_CT:92824003;CLNDN=Tibial_pseudoarthrosis|Neurofibromatosis,_type_1;CLNHGVS=NC_000017.11:g.31226477C>T;CLNREVSTAT=criteria_provided,_multiple_submitters,_no_conflicts;CLNSIG=Pathogenic;CLNVC=single_nucleotide_variant;CLNVCSO=SO:0001483;CLNVI=Genome_D…
chr17	31226483	rs.	C	T	NF1:4763	.	PAM+5	-	TTTGGTCTAGGCTTGTCGGCAAATC	TTTGGTCTGGGCTTGTCGGCAAATC	Neurofibromatosis,_type_1	ALLELEID=958037;CLNDISDB=MONDO:MONDO:0018975,MedGen:C0027831,OMIM:162200,Orphanet:ORPHA636,SNOMED_CT:92824003;CLNDN=Neurofibromatosis,_type_1;CLNHGVS=NC_000017.11:g.31226483C>T;CLNREVSTAT=criteria_provided,_single_submitter;CLNSIG=Pathogenic;CLNVC=single_nucleotide_variant;CLNVCSO=SO:0001483;GENEINFO=NF1:4763;MC=SO:0001587|nonsense;ORIGIN=1;SNP_position=PAM+5;CRISPR_ref_target_sequence=TTTGGTCTGG…
chr17	31226521	rs1131691099	G	A	NF1:4763	.	PAM+5	+	TTTCTGTGAAACCCTGACACTGAAG	TTTCTGTGGAACCCTGACACTGAAG	Hereditary_cancer-predisposing_syndrome	ALLELEID=420782;CLNDISDB=MONDO:MONDO:0015356,MedGen:C0027672,Orphanet:ORPHA140162,SNOMED_CT:699346009;CLNDN=Hereditary_cancer-predisposing_syndrome;CLNHGVS=NC_000017.11:g.31226521G>A;CLNREVSTAT=criteria_provided,_single_submitter;CLNSIG=Pathogenic;CLNVC=single_nucleotide_variant;CLNVCSO=SO:0001483;GENEINFO=NF1:4763;MC=SO:0001587|nonsense;ORIGIN=1;RS=1131691099;SNP_position=PAM+5;CRISPR_ref_target…
chr17	31226685	rs1555613843	G	A	NF1:4763	.	PAM+1	-	TTTATCTGTTGACATCATATTGCTG	TTTACCTGTTGACATCATATTGCTG	Neurofibromatosis,_type_1	ALLELEID=485770;CLNDISDB=MONDO:MONDO:0018975,MedGen:C0027831,OMIM:162200,Orphanet:ORPHA636,SNOMED_CT:92824003;CLNDN=Neurofibromatosis,_type_1;CLNHGVS=NC_000017.11:g.31226685G>A;CLNREVSTAT=criteria_provided,_single_submitter;CLNSIG=Pathogenic;CLNVC=single_nucleotide_variant;CLNVCSO=SO:0001483;GENEINFO=NF1:4763;MC=SO:0001575|splice_donor_variant;ORIGIN=1;RS=1555613843;SNP_position=PAM+1;CRISPR_ref_…
chr17	31227205	rs778325867	T	A	NF1:4763	.	PAM+5	+	TTTGCTGTAGTATTTGCTTAGGAAG	TTTGCTGTTGTATTTGCTTAGGAAG	Neurofibromatosis,_type_1	ALLELEID=804944;CLNDISDB=MONDO:MONDO:0018975,MedGen:C0027831,OMIM:162200,Orphanet:ORPHA636,SNOMED_CT:92824003;CLNDN=Neurofibromatosis,_type_1;CLNHGVS=NC_000017.11:g.31227205T>A;CLNREVSTAT=criteria_provided,_single_submitter;CLNSIG=Pathogenic;CLNVC=single_nucleotide_variant;CLNVCSO=SO:0001483;GENEINFO=NF1:4763;MC=SO:0001627|intron_variant;ORIGIN=1;RS=778325867;SNP_position=PAM+5;CRISPR_ref_target_…
chr17	31227216	rs1131691105	A	C	NF1:4763	.	PAM+4	+	TTTGCTTCGGAAGAGCAGCACTTCA	TTTGCTTAGGAAGAGCAGCACTTCA	Neurofibromatosis,_type_1	ALLELEID=538143;CLNDISDB=MONDO:MONDO:0018975,MedGen:C0027831,OMIM:162200,Orphanet:ORPHA636,SNOMED_CT:92824003;CLNDN=Neurofibromatosis,_type_1;CLNHGVS=NC_000017.11:g.31227216A>C;CLNREVSTAT=criteria_provided,_single_submitter;CLNSIG=Pathogenic;CLNVC=single_nucleotide_variant;CLNVCSO=SO:0001483;CLNVI=Center_for_Human_Genetics,_Inc,Center_for_Human_Genetics,_Inc:NF1-A85;GENEINFO=NF1:4763;MC=SO:000157…
chr17	31227217	rs587781577	G	A	NF1:4763	.	PAM+5	+	TTTGCTTAAGAAGAGCAGCACTTCA	TTTGCTTAGGAAGAGCAGCACTTCA	Neurofibromatosis,_type_1	ALLELEID=467605;CLNDISDB=MONDO:MONDO:0018975,MedGen:C0027831,OMIM:162200,Orphanet:ORPHA636,SNOMED_CT:92824003;CLNDN=Neurofibromatosis,_type_1;CLNHGVS=NC_000017.11:g.31227217G>A;CLNREVSTAT=criteria_provided,_single_submitter;CLNSIG=Pathogenic;CLNVC=single_nucleotide_variant;CLNVCSO=SO:0001483;GENEINFO=NF1:4763;MC=SO:0001574|splice_acceptor_variant;ORIGIN=1;RS=587781577;SNP_position=PAM+5;CRISPR_re…
chr17	31227232	rs1567847905	C	T	NF1:4763	.	PAM+2	-	TTTCTAAAGTGCTGCTCTTCCTAAG	TTTCTGAAGTGCTGCTCTTCCTAAG	Juvenile_myelomonocytic_leukemia|Neurofibromatosis,_familial_spinal|CafÃ©-au-lait_macules_with_pulmonary_stenosis|Neurofibromatosis-Noonan_syndrome|Neurofibromatosis,_type_1	ALLELEID=570918;CLNDISDB=Human_Phenotype_Ontology:HP:0012209,MONDO:MONDO:0011908,MedGen:C0349639,OMIM:607785,Orphanet:ORPHA86834|MONDO:MONDO:0008078,MedGen:C1834235,OMIM:162210|MONDO:MONDO:0008672,MedGen:C0553586,OMIM:193520,Orphanet:ORPHA3444,SNOMED_CT:403820003|MONDO:MONDO:0011035,MedGen:C2931482,OMIM:601321,Orphanet:ORPHA638|MONDO:MONDO:0018975,MedGen:C0027831,OMIM:162200,Orphanet:ORPHA636,SNO…
chr17	31227280	rs.	G	T	NF1:4763	.	PAM+1	-	TTTCATGCAGTGGGATGCTCAATGC	TTTCCTGCAGTGGGATGCTCAATGC	Neurofibromatosis,_type_1	ALLELEID=1063950;CLNDISDB=MONDO:MONDO:0018975,MedGen:C0027831,OMIM:162200,Orphanet:ORPHA636,SNOMED_CT:92824003;CLNDN=Neurofibromatosis,_type_1;CLNHGVS=NC_000017.11:g.31227280G>T;CLNREVSTAT=criteria_provided,_single_submitter;CLNSIG=Pathogenic;CLNVC=single_nucleotide_variant;CLNVCSO=SO:0001483;GENEINFO=NF1:4763;MC=SO:0001587|nonsense;ORIGIN=1;SNP_position=PAM+1;CRISPR_ref_target_sequence=TTTCCTGCA…
chr17	31227526	rs876658853	T	C	NF1:4763	.	PAM+5	+	TTTAGGCTCGGGAAGATACACATGC	TTTAGGCTTGGGAAGATACACATGC	Neurofibromatosis,_type_1	ALLELEID=645541;CLNDISDB=MONDO:MONDO:0018975,MedGen:C0027831,OMIM:162200,Orphanet:ORPHA636,SNOMED_CT:92824003;CLNDN=Neurofibromatosis,_type_1;CLNHGVS=NC_000017.11:g.31227526T>C;CLNREVSTAT=criteria_provided,_single_submitter;CLNSIG=Pathogenic;CLNVC=single_nucleotide_variant;CLNVCSO=SO:0001483;GENEINFO=NF1:4763;MC=SO:0001583|missense_variant;ORIGIN=1;RS=876658853;SNP_position=PAM+5;CRISPR_ref_targe…
chr17	31229024	rs1057518792	G	A	NF1:4763	.	PAM+1	+	TTTAAGCTGCTGAAAGCCTTCACAA	TTTAGGCTGCTGAAAGCCTTCACAA	Neurofibromatosis_type_6|Hereditary_cancer-predisposing_syndrome	ALLELEID=361011;CLNDISDB=Human_Phenotype_Ontology:HP:0007416,Human_Phenotype_Ontology:HP:0007565,MONDO:MONDO:0007245,MedGen:C1861975,OMIM:114030,Orphanet:ORPHA2678|MONDO:MONDO:0015356,MedGen:C0027672,Orphanet:ORPHA140162,SNOMED_CT:699346009;CLNDN=Neurofibromatosis_type_6|Hereditary_cancer-predisposing_syndrome;CLNHGVS=NC_000017.11:g.31229024G>A;CLNREVSTAT=criteria_provided,_single_submitter;CLNSI…
chr17	31229151	rs1555614226	G	C	NF1:4763	.	PAM+2	+	TTTGTCCCCTTGGGGGAGTGTGCCT	TTTGTGCCCTTGGGGGAGTGTGCCT	Neurofibromatosis,_type_1	ALLELEID=682680;CLNDISDB=MONDO:MONDO:0018975,MedGen:C0027831,OMIM:162200,Orphanet:ORPHA636,SNOMED_CT:92824003;CLNDN=Neurofibromatosis,_type_1;CLNHGVS=NC_000017.11:g.31229151G>C;CLNREVSTAT=criteria_provided,_single_submitter;CLNSIG=Pathogenic;CLNVC=single_nucleotide_variant;CLNVCSO=SO:0001483;GENEINFO=NF1:4763;MC=SO:0001583|missense_variant;ORIGIN=4;RS=1555614226;SNP_position=PAM+2;CRISPR_ref_targ…
chr17	31229152	rs1555614229	C	A	NF1:4763	.	PAM+3	+	TTTGTGACCTTGGGGGAGTGTGCCT	TTTGTGCCCTTGGGGGAGTGTGCCT	Neurofibromatosis,_type_1|not_provided	ALLELEID=467630;CLNDISDB=MONDO:MONDO:0018975,MedGen:C0027831,OMIM:162200,Orphanet:ORPHA636,SNOMED_CT:92824003|MedGen:CN517202;CLNDN=Neurofibromatosis,_type_1|not_provided;CLNHGVS=NC_000017.11:g.31229152C>A;CLNREVSTAT=criteria_provided,_multiple_submitters,_no_conflicts;CLNSIG=Pathogenic;CLNVC=single_nucleotide_variant;CLNVCSO=SO:0001483;GENEINFO=NF1:4763;MC=SO:0001583|missense_variant;ORIGIN=5;RS…
chr17	31229463	rs1060500357	C	T	NF1:4763	.	PAM+4	-	TTTACCTATCCTTGGGAGTCAAAAA	TTTACCTGTCCTTGGGAGTCAAAAA	Neurofibromatosis,_type_1|not_provided	ALLELEID=402194;CLNDISDB=MONDO:MONDO:0018975,MedGen:C0027831,OMIM:162200,Orphanet:ORPHA636,SNOMED_CT:92824003|MedGen:CN517202;CLNDN=Neurofibromatosis,_type_1|not_provided;CLNHGVS=NC_000017.11:g.31229463C>T;CLNREVSTAT=criteria_provided,_multiple_submitters,_no_conflicts;CLNSIG=Pathogenic;CLNVC=single_nucleotide_variant;CLNVCSO=SO:0001483;CLNVI=ARUP_Laboratories,_Molecular_Genetics_and_Genomics,ARU…
chr17	31229465	rs863224446	G	A	NF1:4763	.	PAM+2	-	TTTACTTGTCCTTGGGAGTCAAAAA	TTTACCTGTCCTTGGGAGTCAAAAA	Hereditary_cancer-predisposing_syndrome|Neurofibromatosis,_type_1|not_provided	ALLELEID=552930;CLNDISDB=MONDO:MONDO:0015356,MedGen:C0027672,Orphanet:ORPHA140162,SNOMED_CT:699346009|MONDO:MONDO:0018975,MedGen:C0027831,OMIM:162200,Orphanet:ORPHA636,SNOMED_CT:92824003|MedGen:CN517202;CLNDN=Hereditary_cancer-predisposing_syndrome|Neurofibromatosis,_type_1|not_provided;CLNHGVS=NC_000017.11:g.31229465G>A;CLNREVSTAT=criteria_provided,_multiple_submitters,_no_conflicts;CLNSIG=Patho…
chr17	31229466	rs1131691122	G	A	NF1:4763	.	PAM+1	-	TTTATCTGTCCTTGGGAGTCAAAAA	TTTACCTGTCCTTGGGAGTCAAAAA	Neurofibromatosis,_type_1	ALLELEID=538154;CLNDISDB=MONDO:MONDO:0018975,MedGen:C0027831,OMIM:162200,Orphanet:ORPHA636,SNOMED_CT:92824003;CLNDN=Neurofibromatosis,_type_1;CLNHGVS=NC_000017.11:g.31229466G>A;CLNREVSTAT=criteria_provided,_multiple_submitters,_no_conflicts;CLNSIG=Pathogenic;CLNVC=single_nucleotide_variant;CLNVCSO=SO:0001483;CLNVI=Center_for_Human_Genetics,_Inc,Center_for_Human_Genetics,_Inc:NF1-A106;GENEINFO=NF1…
chr17	31229842	rs.	T	A	NF1:4763	.	PAM+2	+	TTTATAGACTGATACCAATACTCAA	TTTATTGACTGATACCAATACTCAA	Neurofibromatosis,_type_1	ALLELEID=1036785;CLNDISDB=MONDO:MONDO:0018975,MedGen:C0027831,OMIM:162200,Orphanet:ORPHA636,SNOMED_CT:92824003;CLNDN=Neurofibromatosis,_type_1;CLNHGVS=NC_000017.11:g.31229842T>A;CLNREVSTAT=no_assertion_criteria_provided;CLNSIG=Pathogenic;CLNVC=single_nucleotide_variant;CLNVCSO=SO:0001483;GENEINFO=NF1:4763;MC=SO:0001587|nonsense;ORIGIN=1;SNP_position=PAM+2;CRISPR_ref_target_sequence=TTTATTGACTGATA…
chr17	31230297	rs.	C	T	NF1:4763	.	PAM+4	-	TTTATTTAAATTGCATGGACCATAT	TTTATTTGAATTGCATGGACCATAT	Neurofibromatosis,_type_1	ALLELEID=1063975;CLNDISDB=MONDO:MONDO:0018975,MedGen:C0027831,OMIM:162200,Orphanet:ORPHA636,SNOMED_CT:92824003;CLNDN=Neurofibromatosis,_type_1;CLNHGVS=NC_000017.11:g.31230297C>T;CLNREVSTAT=criteria_provided,_single_submitter;CLNSIG=Pathogenic;CLNVC=single_nucleotide_variant;CLNVCSO=SO:0001483;GENEINFO=NF1:4763;MC=SO:0001587|nonsense;ORIGIN=1;SNP_position=PAM+4;CRISPR_ref_target_sequence=TTTATTTGA…
chr17	31230303	rs.	A	T	NF1:4763	.	PAM+5	-	TTTCGTTTATATTTGAATTGCATGG	TTTCGTTTTTATTTGAATTGCATGG	Neurofibromatosis,_type_1	ALLELEID=844971;CLNDISDB=MONDO:MONDO:0018975,MedGen:C0027831,OMIM:162200,Orphanet:ORPHA636,SNOMED_CT:92824003;CLNDN=Neurofibromatosis,_type_1;CLNHGVS=NC_000017.11:g.31230303A>T;CLNREVSTAT=criteria_provided,_single_submitter;CLNSIG=Pathogenic;CLNVC=single_nucleotide_variant;CLNVCSO=SO:0001483;GENEINFO=NF1:4763;MC=SO:0001587|nonsense;ORIGIN=1;SNP_position=PAM+5;CRISPR_ref_target_sequence=TTTCGTTTTT…
chr17	31230365	rs.	C	A	NF1:4763	.	PAM+1	+	TTTGACAAGAGATGAAATTTAGGTG	TTTGCCAAGAGATGAAATTTAGGTG	Neurofibromatosis,_type_1	ALLELEID=928138;CLNDISDB=MONDO:MONDO:0018975,MedGen:C0027831,OMIM:162200,Orphanet:ORPHA636,SNOMED_CT:92824003;CLNDN=Neurofibromatosis,_type_1;CLNHGVS=NC_000017.11:g.31230365C>A;CLNREVSTAT=criteria_provided,_single_submitter;CLNSIG=Pathogenic;CLNVC=single_nucleotide_variant;CLNVCSO=SO:0001483;GENEINFO=NF1:4763;MC=SO:0001587|nonsense;ORIGIN=1;SNP_position=PAM+1;CRISPR_ref_target_sequence=TTTGCCAAGA…
chr17	31230366	rs1131691104	C	T	NF1:4763	.	PAM+2	+	TTTGCTAAGAGATGAAATTTAGGTG	TTTGCCAAGAGATGAAATTTAGGTG	Hereditary_cancer-predisposing_syndrome|Neurofibromatosis,_type_1	ALLELEID=420792;CLNDISDB=MONDO:MONDO:0015356,MedGen:C0027672,Orphanet:ORPHA140162,SNOMED_CT:699346009|MONDO:MONDO:0018975,MedGen:C0027831,OMIM:162200,Orphanet:ORPHA636,SNOMED_CT:92824003;CLNDN=Hereditary_cancer-predisposing_syndrome|Neurofibromatosis,_type_1;CLNHGVS=NC_000017.11:g.31230366C>T;CLNREVSTAT=criteria_provided,_multiple_submitters,_no_conflicts;CLNSIG=Pathogenic;CLNVC=single_nucleotide…
chr17	31230383	rs267606599	G	A	NF1:4763	.	PAM+2	+	TTTAGATGAGTTCTCAAAAGAGCAA	TTTAGGTGAGTTCTCAAAAGAGCAA	Tibial_pseudoarthrosis|Hereditary_cancer-predisposing_syndrome|Neurofibromatosis,_type_1|not_provided	ALLELEID=15384;CLNDISDB=Human_Phenotype_Ontology:HP:0009736,MedGen:C4024216|MONDO:MONDO:0015356,MedGen:C0027672,Orphanet:ORPHA140162,SNOMED_CT:699346009|MONDO:MONDO:0018975,MedGen:C0027831,OMIM:162200,Orphanet:ORPHA636,SNOMED_CT:92824003|MedGen:CN517202;CLNDN=Tibial_pseudoarthrosis|Hereditary_cancer-predisposing_syndrome|Neurofibromatosis,_type_1|not_provided;CLNHGVS=NC_000017.11:g.31230383G>A;CL…
chr17	31230383	rs.	G	C	NF1:4763	.	PAM+2	+	TTTAGCTGAGTTCTCAAAAGAGCAA	TTTAGGTGAGTTCTCAAAAGAGCAA	Neurofibromatosis,_type_1	ALLELEID=964689;CLNDISDB=MONDO:MONDO:0018975,MedGen:C0027831,OMIM:162200,Orphanet:ORPHA636,SNOMED_CT:92824003;CLNDN=Neurofibromatosis,_type_1;CLNHGVS=NC_000017.11:g.31230383G>C;CLNREVSTAT=criteria_provided,_multiple_submitters,_no_conflicts;CLNSIG=Pathogenic;CLNVC=single_nucleotide_variant;CLNVCSO=SO:0001483;CLNVI=Institute_of_Human_Genetics,_University_of_Leipzig_Medical_Center:CV_524;GENEINFO=N…
chr17	31230383	rs267606599	G	T	NF1:4763	.	PAM+2	+	TTTAGTTGAGTTCTCAAAAGAGCAA	TTTAGGTGAGTTCTCAAAAGAGCAA	Neurofibromatosis,_type_1	ALLELEID=213264;CLNDISDB=MONDO:MONDO:0018975,MedGen:C0027831,OMIM:162200,Orphanet:ORPHA636,SNOMED_CT:92824003;CLNDN=Neurofibromatosis,_type_1;CLNHGVS=NC_000017.11:g.31230383G>T;CLNREVSTAT=criteria_provided,_multiple_submitters,_no_conflicts;CLNSIG=Pathogenic;CLNVC=single_nucleotide_variant;CLNVCSO=SO:0001483;GENEINFO=NF1:4763;MC=SO:0001575|splice_donor_variant;ORIGIN=1;RS=267606599;SNP_position=P…
chr17	31230384	rs.	T	A	NF1:4763	.	PAM+3	+	TTTAGGAGAGTTCTCAAAAGAGCAA	TTTAGGTGAGTTCTCAAAAGAGCAA	Neurofibromatosis,_type_1	ALLELEID=1063979;CLNDISDB=MONDO:MONDO:0018975,MedGen:C0027831,OMIM:162200,Orphanet:ORPHA636,SNOMED_CT:92824003;CLNDN=Neurofibromatosis,_type_1;CLNHGVS=NC_000017.11:g.31230384T>A;CLNREVSTAT=criteria_provided,_single_submitter;CLNSIG=Pathogenic;CLNVC=single_nucleotide_variant;CLNVCSO=SO:0001483;GENEINFO=NF1:4763;MC=SO:0001575|splice_donor_variant;ORIGIN=1;SNP_position=PAM+3;CRISPR_ref_target_sequen…
chr17	31230384	rs876658997	T	C	NF1:4763	.	PAM+3	+	TTTAGGCGAGTTCTCAAAAGAGCAA	TTTAGGTGAGTTCTCAAAAGAGCAA	Neurofibromatosis,_type_1	ALLELEID=425124;CLNDISDB=MONDO:MONDO:0018975,MedGen:C0027831,OMIM:162200,Orphanet:ORPHA636,SNOMED_CT:92824003;CLNDN=Neurofibromatosis,_type_1;CLNHGVS=NC_000017.11:g.31230384T>C;CLNREVSTAT=criteria_provided,_single_submitter;CLNSIG=Pathogenic;CLNVC=single_nucleotide_variant;CLNVCSO=SO:0001483;GENEINFO=NF1:4763;MC=SO:0001575|splice_donor_variant;ORIGIN=1;RS=876658997;SNP_position=PAM+3;CRISPR_ref_t…
chr17	31230387	rs1555614549	G	A	NF1:4763	.	PAM+5	-	TTTGAGAATTCACCTAAATTTCATC	TTTGAGAACTCACCTAAATTTCATC	Neurofibromatosis,_type_1	ALLELEID=467386;CLNDISDB=MONDO:MONDO:0018975,MedGen:C0027831,OMIM:162200,Orphanet:ORPHA636,SNOMED_CT:92824003;CLNDN=Neurofibromatosis,_type_1;CLNHGVS=NC_000017.11:g.31230387G>A;CLNREVSTAT=criteria_provided,_single_submitter;CLNSIG=Pathogenic;CLNVC=single_nucleotide_variant;CLNVCSO=SO:0001483;GENEINFO=NF1:4763;MC=SO:0001627|intron_variant;ORIGIN=1;RS=1555614549;SNP_position=PAM+5;CRISPR_ref_target…
chr17	31232832	rs1064794277	G	C	NF1:4763	.	PAM+2	-	TTTGAGATTGCAAGGACCGTACAGT	TTTGACATTGCAAGGACCGTACAGT	Neurofibromatosis,_type_1	ALLELEID=570952;CLNDISDB=MONDO:MONDO:0018975,MedGen:C0027831,OMIM:162200,Orphanet:ORPHA636,SNOMED_CT:92824003;CLNDN=Neurofibromatosis,_type_1;CLNHGVS=NC_000017.11:g.31232832G>C;CLNREVSTAT=criteria_provided,_multiple_submitters,_no_conflicts;CLNSIG=Pathogenic;CLNVC=single_nucleotide_variant;CLNVCSO=SO:0001483;GENEINFO=NF1:4763;MC=SO:0001583|missense_variant;ORIGIN=5;RS=1064794277;SNP_position=PAM+…
chr17	31232833	rs.	T	C	NF1:4763	.	PAM+1	-	TTTGGCATTGCAAGGACCGTACAGT	TTTGACATTGCAAGGACCGTACAGT	Neurofibromatosis,_type_1	ALLELEID=964474;CLNDISDB=MONDO:MONDO:0018975,MedGen:C0027831,OMIM:162200,Orphanet:ORPHA636,SNOMED_CT:92824003;CLNDN=Neurofibromatosis,_type_1;CLNHGVS=NC_000017.11:g.31232833T>C;CLNREVSTAT=criteria_provided,_single_submitter;CLNSIG=Pathogenic;CLNVC=single_nucleotide_variant;CLNVCSO=SO:0001483;CLNVI=Institute_of_Human_Genetics,_University_of_Leipzig_Medical_Center:CV_99;GENEINFO=NF1:4763;MC=SO:0001…
chr17	31235692	rs863224660	G	T	NF1:4763	.	PAM+5	+	TTTCTAAATAAGTAGAATTGGCAGA	TTTCTAAAGAAGTAGAATTGGCAGA	Neurofibromatosis,_type_1|not_specified	ALLELEID=433254;CLNDISDB=MONDO:MONDO:0018975,MedGen:C0027831,OMIM:162200,Orphanet:ORPHA636,SNOMED_CT:92824003|MedGen:CN169374;CLNDN=Neurofibromatosis,_type_1|not_specified;CLNHGVS=NC_000017.11:g.31235692G>T;CLNREVSTAT=criteria_provided,_multiple_submitters,_no_conflicts;CLNSIG=Pathogenic;CLNVC=single_nucleotide_variant;CLNVCSO=SO:0001483;CLNVI=ARUP_Laboratories,_Molecular_Genetics_and_Genomics,AR…
chr17	31235773	rs.	G	C	NF1:4763	.	PAM+4	+	TTTCAAGCTTTGTATCATTCATTTT	TTTCAAGGTTTGTATCATTCATTTT	Neurofibromatosis,_type_1	ALLELEID=852713;CLNDISDB=MONDO:MONDO:0018975,MedGen:C0027831,OMIM:162200,Orphanet:ORPHA636,SNOMED_CT:92824003;CLNDN=Neurofibromatosis,_type_1;CLNHGVS=NC_000017.11:g.31235773G>C;CLNREVSTAT=criteria_provided,_single_submitter;CLNSIG=Pathogenic;CLNVC=single_nucleotide_variant;CLNVCSO=SO:0001483;GENEINFO=NF1:4763;MC=SO:0001575|splice_donor_variant;ORIGIN=1;SNP_position=PAM+4;CRISPR_ref_target_sequenc…
chr17	31235773	rs1131691075	G	T	NF1:4763	.	PAM+4	+	TTTCAAGTTTTGTATCATTCATTTT	TTTCAAGGTTTGTATCATTCATTTT	Juvenile_myelomonocytic_leukemia|Neurofibromatosis,_familial_spinal|CafÃ©-au-lait_macules_with_pulmonary_stenosis|Neurofibromatosis-Noonan_syndrome|Neurofibromatosis,_type_1	ALLELEID=574403;CLNDISDB=Human_Phenotype_Ontology:HP:0012209,MONDO:MONDO:0011908,MedGen:C0349639,OMIM:607785,Orphanet:ORPHA86834|MONDO:MONDO:0008078,MedGen:C1834235,OMIM:162210|MONDO:MONDO:0008672,MedGen:C0553586,OMIM:193520,Orphanet:ORPHA3444,SNOMED_CT:403820003|MONDO:MONDO:0011035,MedGen:C2931482,OMIM:601321,Orphanet:ORPHA638|MONDO:MONDO:0018975,MedGen:C0027831,OMIM:162200,Orphanet:ORPHA636,SNO…
chr17	31235916	rs1131691077	A	G	NF1:4763	.	PAM+4	+	TTTCTGTGGGTATATGGTGCTACCT	TTTCTGTAGGTATATGGTGCTACCT	Hereditary_cancer-predisposing_syndrome|Neurofibromatosis,_type_1	ALLELEID=420799;CLNDISDB=MONDO:MONDO:0015356,MedGen:C0027672,Orphanet:ORPHA140162,SNOMED_CT:699346009|MONDO:MONDO:0018975,MedGen:C0027831,OMIM:162200,Orphanet:ORPHA636,SNOMED_CT:92824003;CLNDN=Hereditary_cancer-predisposing_syndrome|Neurofibromatosis,_type_1;CLNHGVS=NC_000017.11:g.31235916A>G;CLNREVSTAT=criteria_provided,_multiple_submitters,_no_conflicts;CLNSIG=Pathogenic;CLNVC=single_nucleotide…
chr17	31235935	rs.	T	G	NF1:4763	.	PAM+4	-	TTTGTAGCTAGGTAGCACCATATAC	TTTGTAGATAGGTAGCACCATATAC	Neurofibromatosis,_type_1	ALLELEID=1064006;CLNDISDB=MONDO:MONDO:0018975,MedGen:C0027831,OMIM:162200,Orphanet:ORPHA636,SNOMED_CT:92824003;CLNDN=Neurofibromatosis,_type_1;CLNHGVS=NC_000017.11:g.31235935T>G;CLNREVSTAT=criteria_provided,_single_submitter;CLNSIG=Pathogenic;CLNVC=single_nucleotide_variant;CLNVCSO=SO:0001483;GENEINFO=NF1:4763;MC=SO:0001587|nonsense;ORIGIN=1;SNP_position=PAM+4;CRISPR_ref_target_sequence=TTTGTAGAT…
chr17	31235963	rs376576925	C	T	NF1:4763	.	PAM+4	+	TTTATTATGAATTGTGATCACATCC	TTTATTACGAATTGTGATCACATCC	Tibial_pseudoarthrosis|Hereditary_cancer-predisposing_syndrome|Neurofibromatosis,_type_1|not_provided	ALLELEID=401712;CLNDISDB=Human_Phenotype_Ontology:HP:0009736,MedGen:C4024216|MONDO:MONDO:0015356,MedGen:C0027672,Orphanet:ORPHA140162,SNOMED_CT:699346009|MONDO:MONDO:0018975,MedGen:C0027831,OMIM:162200,Orphanet:ORPHA636,SNOMED_CT:92824003|MedGen:CN517202;CLNDN=Tibial_pseudoarthrosis|Hereditary_cancer-predisposing_syndrome|Neurofibromatosis,_type_1|not_provided;CLNHGVS=NC_000017.11:g.31235963C>T;C…
chr17	31249116	rs.	C	A	NF1:4763	.	PAM+3	+	TTTATAACAGGTATGCTTACAGTTA	TTTATACCAGGTATGCTTACAGTTA	Neurofibromatosis,_type_1	ALLELEID=1064014;CLNDISDB=MONDO:MONDO:0018975,MedGen:C0027831,OMIM:162200,Orphanet:ORPHA636,SNOMED_CT:92824003;CLNDN=Neurofibromatosis,_type_1;CLNHGVS=NC_000017.11:g.31249116C>A;CLNREVSTAT=criteria_provided,_single_submitter;CLNSIG=Pathogenic;CLNVC=single_nucleotide_variant;CLNVCSO=SO:0001483;GENEINFO=NF1:4763;MC=SO:0001587|nonsense;ORIGIN=1;SNP_position=PAM+3;CRISPR_ref_target_sequence=TTTATACCA…
chr17	31249116	rs.	C	G	NF1:4763	.	PAM+3	+	TTTATAGCAGGTATGCTTACAGTTA	TTTATACCAGGTATGCTTACAGTTA	Neurofibromatosis,_type_1	ALLELEID=845024;CLNDISDB=MONDO:MONDO:0018975,MedGen:C0027831,OMIM:162200,Orphanet:ORPHA636,SNOMED_CT:92824003;CLNDN=Neurofibromatosis,_type_1;CLNHGVS=NC_000017.11:g.31249116C>G;CLNREVSTAT=criteria_provided,_single_submitter;CLNSIG=Pathogenic;CLNVC=single_nucleotide_variant;CLNVCSO=SO:0001483;GENEINFO=NF1:4763;MC=SO:0001587|nonsense;ORIGIN=1;SNP_position=PAM+3;CRISPR_ref_target_sequence=TTTATACCAG…
chr17	31249117	rs.	C	T	NF1:4763	.	PAM+4	+	TTTATACTAGGTATGCTTACAGTTA	TTTATACCAGGTATGCTTACAGTTA	Neurofibromatosis,_type_1	ALLELEID=958051;CLNDISDB=MONDO:MONDO:0018975,MedGen:C0027831,OMIM:162200,Orphanet:ORPHA636,SNOMED_CT:92824003;CLNDN=Neurofibromatosis,_type_1;CLNHGVS=NC_000017.11:g.31249117C>T;CLNREVSTAT=criteria_provided,_single_submitter;CLNSIG=Pathogenic;CLNVC=single_nucleotide_variant;CLNVCSO=SO:0001483;GENEINFO=NF1:4763;MC=SO:0001587|nonsense;ORIGIN=1;SNP_position=PAM+4;CRISPR_ref_target_sequence=TTTATACCAG…
chr17	31258365	rs1131691072	C	T	NF1:4763	.	PAM+4	+	TTTCCCTTAGAACAGCATCGGTGCA	TTTCCCTCAGAACAGCATCGGTGCA	Hereditary_cancer-predisposing_syndrome|Neurofibromatosis,_type_1|not_specified	ALLELEID=420801;CLNDISDB=MONDO:MONDO:0015356,MedGen:C0027672,Orphanet:ORPHA140162,SNOMED_CT:699346009|MONDO:MONDO:0018975,MedGen:C0027831,OMIM:162200,Orphanet:ORPHA636,SNOMED_CT:92824003|MedGen:CN169374;CLNDN=Hereditary_cancer-predisposing_syndrome|Neurofibromatosis,_type_1|not_specified;CLNHGVS=NC_000017.11:g.31258365C>T;CLNREVSTAT=criteria_provided,_multiple_submitters,_no_conflicts;CLNSIG=Path…
chr17	31258415	rs760949880	T	A	NF1:4763	.	PAM+5	+	TTTATCAAACCTGCCATTGTCTCAC	TTTATCAATCCTGCCATTGTCTCAC	Neurofibromatosis,_type_1	ALLELEID=568896;CLNDISDB=MONDO:MONDO:0018975,MedGen:C0027831,OMIM:162200,Orphanet:ORPHA636,SNOMED_CT:92824003;CLNDN=Neurofibromatosis,_type_1;CLNHGVS=NC_000017.11:g.31258415T>A;CLNREVSTAT=criteria_provided,_single_submitter;CLNSIG=Pathogenic;CLNVC=single_nucleotide_variant;CLNVCSO=SO:0001483;GENEINFO=NF1:4763;MC=SO:0001583|missense_variant;ORIGIN=1;RS=760949880;SNP_position=PAM+5;CRISPR_ref_targe…
chr17	31258415	rs.	T	G	NF1:4763	.	PAM+5	+	TTTATCAAGCCTGCCATTGTCTCAC	TTTATCAATCCTGCCATTGTCTCAC	Neurofibromatosis,_type_1	ALLELEID=937827;CLNDISDB=MONDO:MONDO:0018975,MedGen:C0027831,OMIM:162200,Orphanet:ORPHA636,SNOMED_CT:92824003;CLNDN=Neurofibromatosis,_type_1;CLNHGVS=NC_000017.11:g.31258415T>G;CLNREVSTAT=criteria_provided,_single_submitter;CLNSIG=Pathogenic;CLNVC=single_nucleotide_variant;CLNVCSO=SO:0001483;GENEINFO=NF1:4763;MC=SO:0001583|missense_variant;ORIGIN=1;SNP_position=PAM+5;CRISPR_ref_target_sequence=TT…
chr17	31258450	rs.	T	G	NF1:4763	.	PAM+4	-	TTTATCTCAAATCCCTGCTTCATAC	TTTATCTAAAATCCCTGCTTCATAC	Neurofibromatosis,_type_1	ALLELEID=949812;CLNDISDB=MONDO:MONDO:0018975,MedGen:C0027831,OMIM:162200,Orphanet:ORPHA636,SNOMED_CT:92824003;CLNDN=Neurofibromatosis,_type_1;CLNHGVS=NC_000017.11:g.31258450T>G;CLNREVSTAT=criteria_provided,_single_submitter;CLNSIG=Pathogenic;CLNVC=single_nucleotide_variant;CLNVCSO=SO:0001483;GENEINFO=NF1:4763;MC=SO:0001587|nonsense;ORIGIN=1;SNP_position=PAM+4;CRISPR_ref_target_sequence=TTTATCTAAA…
chr17	31260360	rs1597746884	T	G	NF1:4763	.	PAM+3	+	TTTGCAGTTTTGAAGGTTTTTCCTT	TTTGCATTTTTGAAGGTTTTTCCTT	Neurofibromatosis,_type_1	ALLELEID=804957;CLNDISDB=MONDO:MONDO:0018975,MedGen:C0027831,OMIM:162200,Orphanet:ORPHA636,SNOMED_CT:92824003;CLNDN=Neurofibromatosis,_type_1;CLNHGVS=NC_000017.11:g.31260360T>G;CLNREVSTAT=criteria_provided,_single_submitter;CLNSIG=Pathogenic;CLNVC=single_nucleotide_variant;CLNVCSO=SO:0001483;GENEINFO=NF1:4763;MC=SO:0001627|intron_variant;ORIGIN=1;RS=1597746884;SNP_position=PAM+3;CRISPR_ref_target…
chr17	31260368	rs.	G	A	NF1:4763	.	PAM+3	+	TTTGAAAGTTTTTCCTTGATATAGC	TTTGAAGGTTTTTCCTTGATATAGC	Neurofibromatosis,_type_1	ALLELEID=852720;CLNDISDB=MONDO:MONDO:0018975,MedGen:C0027831,OMIM:162200,Orphanet:ORPHA636,SNOMED_CT:92824003;CLNDN=Neurofibromatosis,_type_1;CLNHGVS=NC_000017.11:g.31260368G>A;CLNREVSTAT=criteria_provided,_single_submitter;CLNSIG=Pathogenic;CLNVC=single_nucleotide_variant;CLNVCSO=SO:0001483;GENEINFO=NF1:4763;MC=SO:0001574|splice_acceptor_variant;ORIGIN=1;SNP_position=PAM+3;CRISPR_ref_target_sequ…
chr17	31260368	rs1597746891	G	T	NF1:4763	.	PAM+3	+	TTTGAATGTTTTTCCTTGATATAGC	TTTGAAGGTTTTTCCTTGATATAGC	Neurofibromatosis,_type_1	ALLELEID=791712;CLNDISDB=MONDO:MONDO:0018975,MedGen:C0027831,OMIM:162200,Orphanet:ORPHA636,SNOMED_CT:92824003;CLNDN=Neurofibromatosis,_type_1;CLNHGVS=NC_000017.11:g.31260368G>T;CLNREVSTAT=criteria_provided,_multiple_submitters,_no_conflicts;CLNSIG=Pathogenic;CLNVC=single_nucleotide_variant;CLNVCSO=SO:0001483;GENEINFO=NF1:4763;MC=SO:0001574|splice_acceptor_variant;ORIGIN=1;RS=1597746891;SNP_positi…
chr17	31260481	rs1567862991	C	T	NF1:4763	.	PAM+5	-	TTTCTCCTAATTGTTCCAGAGTAGA	TTTCTCCTGATTGTTCCAGAGTAGA	Juvenile_myelomonocytic_leukemia|Neurofibromatosis,_familial_spinal|CafÃ©-au-lait_macules_with_pulmonary_stenosis|Neurofibromatosis-Noonan_syndrome|Neurofibromatosis,_type_1	ALLELEID=570990;CLNDISDB=Human_Phenotype_Ontology:HP:0012209,MONDO:MONDO:0011908,MedGen:C0349639,OMIM:607785,Orphanet:ORPHA86834|MONDO:MONDO:0008078,MedGen:C1834235,OMIM:162210|MONDO:MONDO:0008672,MedGen:C0553586,OMIM:193520,Orphanet:ORPHA3444,SNOMED_CT:403820003|MONDO:MONDO:0011035,MedGen:C2931482,OMIM:601321,Orphanet:ORPHA638|MONDO:MONDO:0018975,MedGen:C0027831,OMIM:162200,Orphanet:ORPHA636,SNO…
chr17	31260484	rs786203390	G	T	NF1:4763	.	PAM+2	-	TTTCTACTGATTGTTCCAGAGTAGA	TTTCTCCTGATTGTTCCAGAGTAGA	Neurofibromatosis,_type_1	ALLELEID=213276;CLNDISDB=MONDO:MONDO:0018975,MedGen:C0027831,OMIM:162200,Orphanet:ORPHA636,SNOMED_CT:92824003;CLNDN=Neurofibromatosis,_type_1;CLNHGVS=NC_000017.11:g.31260484G>T;CLNREVSTAT=criteria_provided,_single_submitter;CLNSIG=Pathogenic;CLNVC=single_nucleotide_variant;CLNVCSO=SO:0001483;GENEINFO=NF1:4763;MC=SO:0001587|nonsense;ORIGIN=1;RS=786203390;SNP_position=PAM+2;CRISPR_ref_target_sequen…
chr17	31261844	rs1567863648	G	T	NF1:4763	.	PAM+3	+	TTTGAGTAATTTATGACTAGGTAAA	TTTGAGGAATTTATGACTAGGTAAA	Neurofibromatosis,_type_1	ALLELEID=571124;CLNDISDB=MONDO:MONDO:0018975,MedGen:C0027831,OMIM:162200,Orphanet:ORPHA636,SNOMED_CT:92824003;CLNDN=Neurofibromatosis,_type_1;CLNHGVS=NC_000017.11:g.31261844G>T;CLNREVSTAT=criteria_provided,_single_submitter;CLNSIG=Pathogenic;CLNVC=single_nucleotide_variant;CLNVCSO=SO:0001483;GENEINFO=NF1:4763;MC=SO:0001587|nonsense;ORIGIN=1;RS=1567863648;SNP_position=PAM+3;CRISPR_ref_target_seque…
chr17	31261858	rs1555619056	G	C	NF1:4763	.	PAM+1	-	TTTAGCTAGTCATAAATTCCTCAAA	TTTACCTAGTCATAAATTCCTCAAA	Neurofibromatosis,_type_1	ALLELEID=15413;CLNDISDB=MONDO:MONDO:0018975,MedGen:C0027831,OMIM:162200,Orphanet:ORPHA636,SNOMED_CT:92824003;CLNDN=Neurofibromatosis,_type_1;CLNHGVS=NC_000017.11:g.31261858G>C;CLNREVSTAT=no_assertion_criteria_provided;CLNSIG=Pathogenic;CLNVC=single_nucleotide_variant;CLNVCSO=SO:0001483;CLNVI=OMIM_Allelic_Variant:613113.0044;GENEINFO=NF1:4763;MC=SO:0001575|splice_donor_variant;ORIGIN=1;RS=15556190…
chr17	31265286	rs.	C	A	NF1:4763	.	PAM+3	+	TTTCTAACAAGCTGGGACTTCCAAA	TTTCTACCAAGCTGGGACTTCCAAA	Neurofibromatosis,_type_1	ALLELEID=1064030;CLNDISDB=MONDO:MONDO:0018975,MedGen:C0027831,OMIM:162200,Orphanet:ORPHA636,SNOMED_CT:92824003;CLNDN=Neurofibromatosis,_type_1;CLNHGVS=NC_000017.11:g.31265286C>A;CLNREVSTAT=criteria_provided,_single_submitter;CLNSIG=Pathogenic;CLNVC=single_nucleotide_variant;CLNVCSO=SO:0001483;GENEINFO=NF1:4763;MC=SO:0001587|nonsense;ORIGIN=1;SNP_position=PAM+3;CRISPR_ref_target_sequence=TTTCTACCA…
chr17	31265287	rs1597753263	C	T	NF1:4763	.	PAM+4	+	TTTCTACTAAGCTGGGACTTCCAAA	TTTCTACCAAGCTGGGACTTCCAAA	Neurofibromatosis,_type_1	ALLELEID=645644;CLNDISDB=MONDO:MONDO:0018975,MedGen:C0027831,OMIM:162200,Orphanet:ORPHA636,SNOMED_CT:92824003;CLNDN=Neurofibromatosis,_type_1;CLNHGVS=NC_000017.11:g.31265287C>T;CLNREVSTAT=criteria_provided,_single_submitter;CLNSIG=Pathogenic;CLNVC=single_nucleotide_variant;CLNVCSO=SO:0001483;GENEINFO=NF1:4763;MC=SO:0001587|nonsense;ORIGIN=1;RS=1597753263;SNP_position=PAM+4;CRISPR_ref_target_seque…
chr17	31265340	rs1085307819	G	A	NF1:4763	.	PAM+4	-	TTTCTTATCTCCGTGCAACATAATA	TTTCTTACCTCCGTGCAACATAATA	Neurofibromatosis,_type_1	ALLELEID=538189;CLNDISDB=MONDO:MONDO:0018975,MedGen:C0027831,OMIM:162200,Orphanet:ORPHA636,SNOMED_CT:92824003;CLNDN=Neurofibromatosis,_type_1;CLNHGVS=NC_000017.11:g.31265340G>A;CLNREVSTAT=criteria_provided,_multiple_submitters,_no_conflicts;CLNSIG=Pathogenic;CLNVC=single_nucleotide_variant;CLNVCSO=SO:0001483;CLNVI=Center_for_Human_Genetics,_Inc,Center_for_Human_Genetics,_Inc:NF1-A178;GENEINFO=NF1…
chr17	31265341	rs.	T	A	NF1:4763	.	PAM+3	-	TTTCTTTCCTCCGTGCAACATAATA	TTTCTTACCTCCGTGCAACATAATA	Neurofibromatosis,_type_1	ALLELEID=960207;CLNDISDB=MONDO:MONDO:0018975,MedGen:C0027831,OMIM:162200,Orphanet:ORPHA636,SNOMED_CT:92824003;CLNDN=Neurofibromatosis,_type_1;CLNHGVS=NC_000017.11:g.31265341T>A;CLNREVSTAT=criteria_provided,_single_submitter;CLNSIG=Pathogenic;CLNVC=single_nucleotide_variant;CLNVCSO=SO:0001483;GENEINFO=NF1:4763;MC=SO:0001575|splice_donor_variant;ORIGIN=1;SNP_position=PAM+3;CRISPR_ref_target_sequenc…
chr17	31265341	rs.	T	G	NF1:4763	.	PAM+3	-	TTTCTTCCCTCCGTGCAACATAATA	TTTCTTACCTCCGTGCAACATAATA	Neurofibromatosis,_type_1	ALLELEID=1064033;CLNDISDB=MONDO:MONDO:0018975,MedGen:C0027831,OMIM:162200,Orphanet:ORPHA636,SNOMED_CT:92824003;CLNDN=Neurofibromatosis,_type_1;CLNHGVS=NC_000017.11:g.31265341T>G;CLNREVSTAT=criteria_provided,_single_submitter;CLNSIG=Pathogenic;CLNVC=single_nucleotide_variant;CLNVCSO=SO:0001483;GENEINFO=NF1:4763;MC=SO:0001575|splice_donor_variant;ORIGIN=1;SNP_position=PAM+3;CRISPR_ref_target_sequen…
chr17	31325819	rs1057518326	G	C	NF1:4763	.	PAM+4	-	TTTGAACGTAAGGAAAATGACAAAA	TTTGAACCTAAGGAAAATGACAAAA	Neurofibromatosis,_type_1	ALLELEID=467812;CLNDISDB=MONDO:MONDO:0018975,MedGen:C0027831,OMIM:162200,Orphanet:ORPHA636,SNOMED_CT:92824003;CLNDN=Neurofibromatosis,_type_1;CLNHGVS=NC_000017.11:g.31325819G>C;CLNREVSTAT=criteria_provided,_single_submitter;CLNSIG=Pathogenic;CLNVC=single_nucleotide_variant;CLNVCSO=SO:0001483;GENEINFO=NF1:4763;MC=SO:0001574|splice_acceptor_variant;ORIGIN=1;RS=1057518326;SNP_position=PAM+4;CRISPR_r…
chr17	31325889	rs948982039	T	G	NF1:4763	.	PAM+2	-	TTTGCCTAATATGGCTTTAAAGTCA	TTTGCATAATATGGCTTTAAAGTCA	Neurofibromatosis,_type_1	ALLELEID=485775;CLNDISDB=MONDO:MONDO:0018975,MedGen:C0027831,OMIM:162200,Orphanet:ORPHA636,SNOMED_CT:92824003;CLNDN=Neurofibromatosis,_type_1;CLNHGVS=NC_000017.11:g.31325889T>G;CLNREVSTAT=no_assertion_criteria_provided;CLNSIG=Pathogenic;CLNVC=single_nucleotide_variant;CLNVCSO=SO:0001483;GENEINFO=NF1:4763;MC=SO:0001587|nonsense;ORIGIN=1;RS=948982039;SNP_position=PAM+2;CRISPR_ref_target_sequence=TT…
[truncated: 246 more rows]
